# Supplementary material for: In-depth organic mass cytometry reveals differential contents of 3-hydroxybutanoic acid at the single-cell level
Source: Nat Commun. 2024 May 23;15:4387. doi: 10.1038/s41467-024-48865-2 (PMC11116506; doi:10.1038/s41467-024-48865-2)
Supplement: Supplementary file 4 — Supplementary Data 1 [file 41467_2024_48865_MOESM4_ESM.xlsx]

## Sheet: cluster_2_vs_cluster_1
Gene Symbol	log2fc (cluster2 / cluster1) MCF_7	padjust (cluster2 / cluster1) MCF_7
'PLCG2'	-1.65892	5.61203e-14
'KCNQ1OT1'	-1.56184	6.96731e-11
'MALAT1'	-1.48901	4.2629e-126
'NEAT1'	-1.40304	1.42141e-28
'AUXG01000058.1'	-1.25108	3.07386e-06
'GABPB1-AS1'	-1.22844	2.88018e-08
'POLR2J3'	-1.17233	0.0130522
'DDX5'	-1.12991	2.51112e-06
'VMP1'	-1.0499	0.00129597
'AL354733.3'	-0.876807	0.00125259
'DUXAP8'	-0.646829	0.0181742
'UBC'	-0.615539	0.0325614
'EEF1A1'	-0.601061	3.44655e-29
'APLP2'	-0.594426	0.0454041
'BPTF'	-0.556487	0.03461
'MT-CO1'	-0.531786	2.51991e-27
'TMPO'	-0.522433	0.000922724
'GOLGA2'	-0.519939	0.00068633
'EIF4A1'	-0.509987	8.86596e-07
'APPBP2'	-0.503377	9.96048e-06
'DCLRE1C'	-0.490472	0.00452603
'HNRNPM'	-0.489297	0.000142769
'HLTF'	-0.487386	6.16723e-06
'NPNT'	-0.486722	0.00148409
'SCAF11'	-0.486277	0.0052707
'ABI2'	-0.484607	0.0020219
'PRKDC'	-0.484086	4.79368e-05
'HNRNPU'	-0.482654	0.019832
'RAD21'	-0.482016	0.0287556
'HSP90AA1'	-0.480371	5.70357e-05
'CRABP2'	-0.478283	0.00238699
'EPRS'	-0.474567	0.00826987
'PSMD4'	-0.473325	0.000857195
'FASN'	-0.471713	0.00012966
'SRRM2'	-0.470722	3.58018e-05
'EEF1A2'	-0.467028	0.000650115
'TPR'	-0.464179	0.000397666
'FAM120A'	-0.460452	0.00644825
'KRT19'	-0.459223	0.0116075
'CALM2'	-0.459004	0.0131133
'TUBD1'	-0.457883	3.30683e-06
'H2AFY'	-0.457305	3.257e-05
'HACD3'	-0.452803	0.0096031
'MAPK6'	-0.45012	0.00183247
'SNX5'	-0.445806	0.0107544
'TRIM28'	-0.444194	0.00855323
'METRN'	-0.441162	1.00058e-06
'PSMA3-AS1'	-0.44065	0.00585754
'AFG3L2'	-0.440567	5.17253e-06
'TRIM37'	-0.440523	0.0061241
'KPNB1'	-0.439882	4.53953e-09
'SHTN1'	-0.436347	0.02271
'TTC3'	-0.43608	0.0205279
'TPM3'	-0.432955	0.000388962
'SLC38A2'	-0.425991	0.000543607
'WAC'	-0.425727	0.00332764
'SMARCA4'	-0.420027	0.000149725
'SCD'	-0.419333	2.99451e-05
'RPN2'	-0.418252	1.86401e-07
'RHOBTB3'	-0.417854	2.52795e-05
'PAWR'	-0.416914	0.000516699
'GRN'	-0.414904	0.00308041
'MPHOSPH8'	-0.413174	8.23641e-05
'MYO1C'	-0.412708	0.00320297
'PCYOX1'	-0.409959	0.0160221
'THOC2'	-0.407831	0.000713123
'DHX36'	-0.399341	1.39494e-08
'HDLBP'	-0.397672	0.00192323
'PNN'	-0.396816	0.000607058
'SRGAP2B'	-0.395676	0.00562423
'RBM25'	-0.394295	0.00106645
'CHD4'	-0.393288	0.000147119
'LRPPRC'	-0.393196	0.00245258
'BBX'	-0.391787	0.000196337
'RBBP6'	-0.391387	0.00174738
'CCND1'	-0.389725	1.00926e-07
'PDIA6'	-0.389171	0.000102012
'KANSL1'	-0.388795	0.00178665
'EIF2AK1'	-0.387523	0.000869542
'RPL7L1'	-0.386588	1.55866e-11
'FDPS'	-0.385895	0.00526205
'PRKCI'	-0.385806	0.00132488
'YME1L1'	-0.385614	0.000862989
'EPCAM'	-0.383421	6.88279e-09
'NPEPPS'	-0.38324	0.00012134
'GTPBP4'	-0.380939	0.00233957
'ATAD2'	-0.380803	7.36412e-08
'SF1'	-0.38042	0.000234334
'ETF1'	-0.37883	0.000812185
'UBB'	-0.377855	8.42504e-08
'SMARCC2'	-0.377525	0.0204513
'DTWD1'	-0.37521	2.94427e-10
'GATAD1'	-0.372393	0.0154613
'HNRNPAB'	-0.371636	8.33108e-07
'RBBP7'	-0.369669	0.000433369
'EIF3A'	-0.369241	3.64582e-10
'PTTG1IP'	-0.369189	1.9648e-05
'ERBB3'	-0.368611	0.00795266
'INHBB'	-0.368579	1.65373e-05
'TNRC6A'	-0.367344	1.29409e-05
'TXNIP'	-0.366867	3.29771e-08
'HNRNPA3'	-0.366167	9.8502e-08
'CTNNA1'	-0.36532	0.00138973
'ADH5'	-0.364199	0.0294401
'ZMYND8'	-0.363982	0.0478131
'DDX24'	-0.358952	6.21974e-11
'DBF4'	-0.357471	3.00123e-08
'TRIP6'	-0.357387	0.000106295
'ITGB1'	-0.356654	4.04101e-06
'UBXN4'	-0.354104	8.81349e-13
'XBP1'	-0.353869	1.53545e-06
'CCT4'	-0.353246	2.75776e-10
'HNRNPD'	-0.351303	1.80975e-13
'LMNA'	-0.349787	6.33396e-05
'TSC22D1'	-0.348639	0.000200912
'YWHAH'	-0.348358	0.00140708
'MLEC'	-0.348218	3.43832e-05
'DENR'	-0.348176	1.11652e-07
'NDUFS1'	-0.347867	0.00339641
'SON'	-0.347616	3.82318e-14
'HIST1H3B'	-0.347551	0.0392124
'KIF5B'	-0.347518	7.86106e-07
'SUZ12'	-0.346701	0.0183692
'PTPN2'	-0.346044	2.64159e-05
'RRM2'	-0.345976	0.00416011
'HNRNPH3'	-0.345843	9.33143e-05
'SQSTM1'	-0.345687	3.5892e-11
'EIF4B'	-0.345091	4.23623e-07
'LARS'	-0.34495	0.000117001
'CYB561'	-0.344281	2.77875e-08
'WSB1'	-0.342613	2.76154e-06
'LUC7L3'	-0.341229	2.31948e-08
'KDSR'	-0.340871	0.0119526
'LAMP1'	-0.338367	0.0201405
'TKT'	-0.338172	3.77904e-08
'USP3'	-0.337876	0.0125492
'NELFCD'	-0.337093	6.16748e-05
'ARF3'	-0.336822	1.4054e-05
'DNAJC1'	-0.335163	1.17513e-07
'URI1'	-0.33413	0.0050662
'EFEMP1'	-0.332282	0.00486856
'LMAN2'	-0.331692	9.24638e-06
'NMD3'	-0.331497	0.000266485
'RSBN1'	-0.331198	0.000396771
'KTN1'	-0.329979	2.23793e-09
'HIPK2'	-0.329512	0.029888
'SNRNP70'	-0.32928	0.000208595
'HADHA'	-0.3281	2.22531e-06
'YWHAZ'	-0.328074	6.19747e-07
'ANAPC5'	-0.328008	1.56637e-07
'HMGA1'	-0.326853	6.81444e-05
'DHX40'	-0.325134	0.027039
'POGZ'	-0.324908	0.00023735
'CCNB1'	-0.323112	0.00281742
'GRB2'	-0.322767	2.0883e-08
'YY1'	-0.322609	1.64446e-10
'AHCYL1'	-0.322537	0.0107727
'DERL1'	-0.321887	6.6414e-09
'HSPA1A'	-0.321469	1.60238e-05
'DLD'	-0.32072	0.000117749
'HNRNPF'	-0.319973	2.80914e-12
'RTN3'	-0.319862	0.0116665
'UBE2Z'	-0.319854	2.24047e-05
'TMEM183A'	-0.319269	3.09129e-12
'RBM4'	-0.319204	5.70977e-13
'TCF25'	-0.317395	6.98637e-12
'STAG2'	-0.317222	2.24095e-05
'SEPTIN11'	-0.316994	5.22435e-10
'JUP'	-0.315148	0.00476256
'USP10'	-0.313674	0.0269184
'GLG1'	-0.313374	4.91659e-12
'RPL4'	-0.312999	2.66775e-12
'CD24'	-0.312646	2.89778e-13
'NRAS'	-0.31247	0.00187284
'DFFA'	-0.312257	1.05812e-05
'NECTIN2'	-0.311389	0.00347635
'OCIAD1'	-0.309964	7.14984e-13
'REXO4'	-0.309032	0.00371282
'SRPK2'	-0.30834	2.92664e-09
'SF3B1'	-0.307509	0.00147133
'PBX1'	-0.306978	0.000106486
'ENSA'	-0.306857	6.63519e-14
'CLDN4'	-0.306537	8.41676e-06
'KNOP1'	-0.306388	7.55209e-14
'HDGF'	-0.305637	2.86405e-14
'EPN1'	-0.304913	3.97224e-07
'SMARCA5'	-0.304841	0.00685028
'UBE2Q1'	-0.30432	1.70336e-10
'SFPQ'	-0.303321	3.98343e-13
'MAN1A2'	-0.303188	0.000191706
'DAP3'	-0.303118	3.36934e-07
'LTA4H'	-0.303043	1.05269e-06
'PRPF6'	-0.301972	1.29474e-05
'CD164'	-0.301964	7.86169e-05
'PPP4R2'	-0.301636	0.00178928
'NFKBIA'	-0.301338	2.17387e-07
'NCBP2'	-0.30056	1.48855e-11
'KLHDC2'	-0.300476	0.00178294
'METRNL'	-0.300333	9.84485e-05
'UBAP2L'	-0.300222	1.14853e-05
'CYHR1'	-0.299994	0.0107727
'SMARCD2'	-0.299935	1.1232e-09
'BZW1'	-0.29905	2.2202e-09
'LEO1'	-0.298493	3.82797e-12
'TTF1'	-0.29717	0.0132056
'RBMX'	-0.297049	1.02902e-10
'CFAP97'	-0.296312	1.12598e-06
'VCP'	-0.296218	3.24248e-08
'RMDN1'	-0.296212	4.38565e-07
'PAICS'	-0.294657	3.08321e-09
'NOL11'	-0.294502	0.0469901
'TOX4'	-0.294209	4.6862e-05
'GABPB1-IT1'	-0.294092	0.0389473
'TMOD3'	-0.293111	3.32639e-05
'TMEM59'	-0.292717	1.70457e-10
'ARPC1B'	-0.292487	0.00308994
'ADK'	-0.292342	9.44949e-08
'THUMPD3-AS1'	-0.291557	2.40021e-07
'HM13'	-0.291465	1.25123e-09
'PTGES3'	-0.291458	9.19982e-13
'PRPF40A'	-0.29114	2.85094e-12
'REST'	-0.29072	2.61343e-08
'KMT2E'	-0.290127	2.05538e-12
'DCUN1D5'	-0.289745	0.00284493
'BCAS1'	-0.289408	0.00891452
'UBL3'	-0.288395	4.63578e-05
'BCAM'	-0.288267	0.00317185
'HEATR6'	-0.288024	1.64364e-06
'XRCC5'	-0.287056	6.70734e-17
'IDH2'	-0.286554	1.19123e-15
'TAF1D'	-0.285992	6.26363e-10
'IQGAP1'	-0.285813	0.0148736
'KHDRBS1'	-0.28574	4.87485e-12
'FAM49B'	-0.285665	0.00778542
'PSMD13'	-0.285054	0.000231608
'ATP5F1A'	-0.284239	2.53129e-08
'LTBP3'	-0.283224	0.000346045
'FBXO22'	-0.283147	0.00118973
'ILF3'	-0.283115	4.70722e-08
'NF1'	-0.283092	0.0135116
'FAM133B'	-0.282397	9.44207e-13
'NONO'	-0.282287	9.65271e-10
'GSPT1'	-0.28174	2.72885e-09
'TECR'	-0.28163	1.72477e-10
'DHTKD1'	-0.280726	5.80561e-07
'CBX5'	-0.280531	1.01837e-12
'RAB10'	-0.280531	6.69628e-05
'CDT1'	-0.280054	0.000415316
'BAMBI'	-0.27954	1.24742e-05
'PARP1'	-0.279242	2.25485e-08
'NRBP1'	-0.27921	7.58935e-07
'SF3B2'	-0.278779	1.09003e-14
'NRP1'	-0.278663	0.000823316
'NFIA'	-0.278617	5.11707e-11
'SSBP4'	-0.278139	0.000736179
'TFPI'	-0.277905	0.00104784
'CDC5L'	-0.277631	5.8496e-08
'CXXC5'	-0.276553	0.00114712
'TERF2IP'	-0.276303	3.77224e-11
'C9orf78'	-0.275913	6.66539e-09
'PURA'	-0.275799	0.00748439
'PGRMC2'	-0.275243	0.000117348
'GNAI3'	-0.275172	1.26998e-08
'TOMM40'	-0.27514	6.10375e-06
'ATL3'	-0.274591	6.69628e-05
'BAZ1A'	-0.274156	0.0016535
'EMC3'	-0.274144	5.66653e-10
'PNISR'	-0.274143	5.06152e-05
'MYOF'	-0.273772	2.08715e-08
'MCM3'	-0.273677	0.00794191
'GARS'	-0.273344	1.08187e-09
'PAFAH1B1'	-0.272801	1.21691e-05
'CBWD5'	-0.272678	0.0283197
'PSMC1'	-0.271886	5.16711e-12
'HNRNPR'	-0.271745	1.56931e-11
'CCT2'	-0.270945	5.84647e-15
'PMPCB'	-0.27067	6.11013e-07
'CARHSP1'	-0.270573	1.29634e-06
'RRBP1'	-0.270201	0.0150896
'IVD'	-0.270095	0.0352648
'BAZ1B'	-0.269711	2.77599e-05
'UBE2K'	-0.26949	6.9179e-08
'TAPBP'	-0.269294	4.154e-05
'SLC50A1'	-0.268658	0.000901322
'ELK4'	-0.268415	4.67326e-06
'FXR1'	-0.267683	1.00328e-12
'PAPOLA'	-0.267514	8.68729e-16
'CCT7'	-0.266654	2.76726e-10
'RDH11'	-0.266653	0.0109833
'RBM39'	-0.264673	3.50742e-12
'SRP54'	-0.264659	0.0134334
'RAB18'	-0.263779	1.95263e-14
'STX16'	-0.263716	8.71423e-06
'UBE2V2'	-0.263373	1.89239e-11
'ZNF280D'	-0.262708	6.84076e-09
'G3BP2'	-0.262572	7.67414e-05
'IMPACT'	-0.262322	0.000101083
'ZNF322'	-0.262264	0.00513265
'HERPUD1'	-0.261834	8.56546e-07
'MPG'	-0.261571	4.5917e-11
'JARID2'	-0.261526	0.000220899
'BZW2'	-0.261409	8.62159e-05
'MSI2'	-0.26138	0.00209104
'PDGFB'	-0.26128	0.000556026
'OSBPL9'	-0.261253	0.00404269
'ZNF680'	-0.261196	0.0269482
'H2AFX'	-0.261163	0.00711725
'ZNF277'	-0.261061	0.022737
'NASP'	-0.261032	3.4383e-06
'ELAVL1'	-0.260928	6.5958e-07
'PHGDH'	-0.260605	7.01765e-05
'VIRMA'	-0.259914	0.000251728
'CMC2'	-0.259655	4.44759e-15
'PGRMC1'	-0.259601	6.84206e-06
'VPS4B'	-0.259597	3.38405e-11
'RAB22A'	-0.259083	0.000730621
'PLEKHF2'	-0.258994	1.81644e-05
'RHOB'	-0.258329	4.85596e-15
'HNRNPUL1'	-0.257999	6.39169e-13
'TUSC3'	-0.2575	5.2133e-14
'ASAP1'	-0.256919	0.00579644
'EI24'	-0.256582	8.4464e-14
'BCAP29'	-0.256577	2.46378e-12
'UBAC1'	-0.256565	1.71969e-05
'KCTD20'	-0.256534	0.0026043
'RMND5A'	-0.256522	0.000264993
'TAF7'	-0.256062	0.0092959
'MXD4'	-0.255779	1.54602e-06
'SELENOS'	-0.255387	1.36264e-05
'TWF1'	-0.254709	0.000182077
'AGO2'	-0.25461	0.00509193
'CPNE1'	-0.254236	2.25204e-06
'ESRRA'	-0.254043	0.021407
'PRRC2C'	-0.253664	1.05495e-13
'CPSF6'	-0.253631	0.0281713
'RABL6'	-0.253465	6.17548e-08
'MESD'	-0.253418	2.4057e-12
'TCAF1'	-0.252531	0.000104378
'PSMC5'	-0.251654	7.93873e-12
'RARS'	-0.251556	0.000236484
'USP1'	-0.251442	0.00738491
'BCLAF1'	-0.251087	0.00204451
'PTBP1'	-0.250811	0.000659863
'POLR3E'	-0.250799	0.0478601
'HIST1H1B'	-0.250751	0.0046406
'DUS1L'	-0.250663	0.00713492
'SERINC3'	-0.250444	7.85054e-05
'GAS5'	0.250118	1.55896e-39
'PCBD1'	0.25016	5.81053e-60
'TMEM54'	0.25054	2.36001e-30
'RACK1'	0.250731	1.94434e-14
'RPSA'	0.252053	7.38105e-10
'BROX'	0.253331	8.03823e-34
'CALM1'	0.25337	1.51708e-09
'DMKN'	0.254741	2.8981e-48
'SNRPC'	0.255014	6.79846e-52
'TUBB'	0.255212	7.44807e-13
'RAB6A'	0.255649	1.21616e-36
'RPS16'	0.258921	5.5563e-12
'SNRPD1'	0.260028	2.23886e-52
'MYL6'	0.260278	1.39202e-13
'TMEM167A'	0.264129	4.45962e-52
'ZFAND1'	0.264286	8.90015e-45
'NHP2'	0.264291	1.33595e-20
'MDH1'	0.266359	8.99916e-54
'CCNI'	0.267278	1.37845e-32
'COX16'	0.267657	2.50921e-56
'RAP1GDS1'	0.268045	9.40185e-25
'MRPL51'	0.268055	1.08357e-47
'AC005332.3'	0.269166	3.23053e-18
'COX5B'	0.269969	3.57816e-24
'CUTA'	0.270113	2.25043e-43
'MPC2'	0.270342	3.31054e-46
'LAMTOR4'	0.270476	2.18802e-45
'ARF6'	0.270806	2.13953e-45
'SNHG25'	0.271584	2.66607e-44
'UFM1'	0.271855	4.79939e-55
'NENF'	0.271946	1.4623e-55
'BEX3'	0.272091	6.05494e-42
'TAF10'	0.272228	4.09898e-48
'ZFAS1'	0.272846	5.68494e-51
'STOM'	0.275266	8.31747e-26
'NDUFV2'	0.275688	2.3754e-49
'COX4I1'	0.276266	2.45778e-11
'SLC39A11'	0.276719	4.07943e-37
'TCTEX1D2'	0.276952	2.54738e-55
'SKP1'	0.277315	9.83876e-29
'APOL2'	0.277786	4.13667e-17
'NAA38'	0.278123	1.99363e-52
'SNHG6'	0.27993	1.54014e-47
'STAT2'	0.280256	3.98069e-27
'SEM1'	0.280312	4.61059e-16
'GPN1'	0.280506	9.87439e-32
'VDAC2'	0.281183	3.83905e-49
'USP2'	0.281465	6.50026e-23
'EGR1'	0.281494	5.61118e-44
'GDPGP1'	0.281863	2.96859e-25
'TMEM141'	0.281921	2.86617e-55
'C2orf69'	0.282352	3.78052e-30
'CRIP2'	0.282797	8.96451e-46
'FIS1'	0.283103	1.48175e-52
'RPL31'	0.283277	4.07848e-21
'MTFMT'	0.28679	5.50699e-26
'GABARAPL2'	0.2881	2.82242e-59
'IQGAP3'	0.288266	5.74451e-19
'TOMM6'	0.288781	5.81828e-35
'NOP10'	0.288896	1.01413e-48
'AC006329.1'	0.288958	5.59316e-28
'EEF1AKMT1'	0.289293	3.61937e-30
'NDUFB10'	0.289445	1.77885e-56
'SF3B5'	0.291563	6.53477e-48
'GPX4'	0.291747	1.15822e-30
'DPH3'	0.291808	1.39658e-38
'TMA7'	0.294494	7.4901e-47
'H2AFV'	0.296217	1.88418e-38
'TP53TG1'	0.296247	2.69733e-52
'RPL35'	0.297705	1.27721e-17
'RPS5'	0.30005	1.09477e-14
'AC009107.2'	0.300375	1.21877e-29
'WDR76'	0.30089	3.20912e-26
'RPL13'	0.301137	3.50311e-23
'C17orf49'	0.301476	3.40944e-40
'MRPL13'	0.302523	1.77743e-49
'SLC48A1'	0.303039	2.57039e-17
'RPP21'	0.303163	2.09853e-57
'NDUFA6'	0.304243	5.52707e-57
'VAMP8'	0.30439	1.22289e-46
'RPL5'	0.304723	3.95314e-19
'B2M'	0.305437	7.76493e-56
'KRTCAP2'	0.306585	2.984e-29
'VPS28'	0.306647	1.35488e-53
'NEIL2'	0.30748	2.71726e-29
'TSTD1'	0.307553	9.857e-53
'NAXE'	0.307668	1.71138e-57
'PRELID1'	0.30802	8.2544e-50
'SNRPB2'	0.30878	1.42787e-55
'PPP1R14B'	0.30887	1.52534e-35
'LAMTOR2'	0.309566	5.92986e-58
'RPS7'	0.309995	1.84509e-22
'RAB13'	0.311487	7.23835e-53
'C4orf3'	0.312502	1.47201e-48
'TOMM5'	0.313441	3.34286e-46
'UBL5'	0.314028	3.64383e-49
'HSPE1'	0.314554	3.35882e-34
'POLR2D'	0.314814	5.40609e-37
'ATP6V1G1'	0.315052	2.02997e-38
'DNAJC19'	0.315274	6.60934e-56
'ATP5MPL'	0.316582	1.38288e-36
'PTMA'	0.317295	2.08246e-22
'OSTC'	0.317418	5.39681e-52
'LSM6'	0.319654	8.22413e-46
'S100A6'	0.320487	3.09036e-41
'POLR2J'	0.320584	4.83176e-53
'NDUFA11'	0.320739	1.54499e-52
'RPS18'	0.320983	8.87037e-23
'CHCHD2'	0.321619	3.65036e-47
'CNIH1'	0.322033	2.64816e-53
'DCUN1D1'	0.322084	9.51211e-48
'COA3'	0.322275	1.66216e-58
'NEDD8'	0.32418	3.04167e-53
'SUMF2'	0.32429	5.11501e-47
'RELL1'	0.324442	2.88465e-25
'RPL37A'	0.324587	4.156e-17
'TTC39C'	0.3251	2.63257e-38
'ARL2'	0.327399	1.77158e-37
'AC100861.1'	0.327985	1.22432e-25
'METTL26'	0.328369	1.8085e-61
'MTLN'	0.328969	2.71888e-48
'PIP4K2A'	0.330157	2.16695e-21
'MRPS14'	0.330564	8.01533e-52
'SCAND1'	0.332758	7.89599e-47
'COX17'	0.333868	3.80974e-54
'SOX4'	0.334942	3.06312e-23
'CDC26'	0.335993	2.28958e-44
'CCDC124'	0.33716	6.09098e-40
'MT1X'	0.337207	1.44283e-47
'KRT10'	0.337411	3.46985e-50
'ASS1'	0.337913	5.047e-54
'TMEM14C'	0.33847	3.38528e-59
'LSM5'	0.338503	3.27344e-48
'POLR2I'	0.338746	4.07849e-55
'RPL18'	0.339016	6.43753e-30
'RNF7'	0.340669	3.46652e-67
'MTA2'	0.341045	8.26297e-25
'ALYREF'	0.341229	5.64596e-53
'HNRNPA1'	0.343255	3.57e-49
'FAM174C'	0.344573	3.25852e-37
'ARF5'	0.344884	1.06246e-58
'RPS6'	0.344938	4.27933e-18
'RNF152'	0.345588	5.77107e-20
'RHOF'	0.346167	3.33615e-32
'SEC61G'	0.347201	9.06518e-51
'ADIRF'	0.348601	1.25817e-55
'SNRPG'	0.348712	2.08313e-40
'ITGAE'	0.350218	2.18551e-53
'AC099518.5'	0.350246	2.22955e-42
'TMEM256'	0.350586	1.0047e-52
'NDUFAF3'	0.350971	4.82117e-51
'CD99'	0.351889	6.29617e-42
'TRIM59'	0.352151	1.98854e-41
'TIMM8B'	0.35226	6.24883e-47
'AC020978.5'	0.352307	5.02515e-28
'NBDY'	0.352759	8.57802e-43
'JUND'	0.355354	4.52889e-36
'RPL29'	0.356044	7.69552e-23
'ZNRD2'	0.358341	7.56022e-59
'COX7C'	0.359085	7.78575e-19
'EXOSC6'	0.361447	1.60431e-43
'RPL8'	0.362048	2.35461e-40
'EAF1'	0.362471	4.29004e-38
'RASSF3'	0.362602	2.06268e-33
'ATP5PF'	0.363124	8.76466e-46
'C9orf16'	0.364462	4.3141e-57
'RTL8C'	0.366086	1.11649e-40
'COX14'	0.366236	1.10872e-51
'S100A14'	0.366451	1.27316e-33
'UQCRB'	0.367175	7.37903e-27
'LPIN3'	0.369392	7.13015e-45
'RPS29'	0.370131	1.0611e-18
'IFT22'	0.372207	4.07841e-56
'S100A11'	0.372697	1.72316e-22
'SRP14'	0.373161	2.20764e-29
'TLK1'	0.373542	1.44749e-49
'STMP1'	0.373859	8.0508e-53
'RPA3'	0.374499	3.73734e-53
'S100A13'	0.377271	5.61642e-26
'GLTP'	0.378589	1.00885e-50
'HIGD2A'	0.37863	2.52741e-61
'COX6B1'	0.379312	9.42158e-30
'AP2S1'	0.379411	9.50872e-52
'IFI30'	0.380032	9.58374e-47
'RPS21'	0.380438	6.08371e-24
'TMEM159'	0.380628	4.05419e-45
'ANKRD40'	0.383811	9.7786e-37
'RPL19'	0.385942	5.11914e-39
'WSB2'	0.386672	9.45955e-51
'SNRPE'	0.389648	1.53794e-29
'SF3B6'	0.392728	1.09673e-55
'CYP51A1'	0.392819	6.71366e-51
'C3orf14'	0.393817	3.66499e-52
'TOMM7'	0.39401	1.04493e-32
'FANCD2'	0.395089	2.58562e-38
'LSM3'	0.397711	5.60662e-54
'ATP5MC1'	0.398726	5.07291e-62
'ZCRB1'	0.399935	4.47455e-59
'TMEM258'	0.401756	1.05471e-49
'FAM204A'	0.402488	1.79702e-56
'DSCAM-AS1'	0.403906	1.44199e-20
'RPS17'	0.404393	5.67925e-22
'APRT'	0.405772	5.00999e-48
'NDUFV3'	0.406985	3.00066e-63
'TMSB10'	0.407012	7.35513e-26
'GATD3B'	0.408325	5.74273e-48
'ATP5MC3'	0.409083	3.09994e-38
'SH3KBP1'	0.409201	5.19037e-37
'R3HDM2'	0.40978	1.9209e-55
'RPLP0'	0.410591	1.89042e-27
'ATP6V0E1'	0.413397	9.35408e-44
'MARCH6'	0.413403	1.51033e-60
'ZNF706'	0.414453	2.43616e-61
'GABARAP'	0.415184	1.06572e-59
'PRDX5'	0.416348	9.83836e-61
'NUTF2'	0.417175	9.01069e-62
'WASF2'	0.418361	3.46961e-55
'ABRACL'	0.419854	2.82909e-60
'STRN3'	0.421153	5.88611e-43
'RPL22'	0.422625	1.13931e-30
'THOC7'	0.423329	1.51722e-27
'ATP5MF'	0.423816	1.43507e-23
'NDUFB9'	0.424812	2.56934e-31
'ZC3H4'	0.425465	1.25714e-45
'IRF2BPL'	0.42617	9.97188e-50
'RPL6'	0.426192	1.0267e-41
'RBIS'	0.426931	3.14064e-54
'RPL23A'	0.428711	2.68183e-25
'THRAP3'	0.429199	2.22948e-62
'LSM7'	0.429395	5.7091e-61
'C12orf57'	0.429789	1.33262e-60
'PRDX2'	0.430355	1.01637e-24
'RPL34'	0.430597	6.55346e-27
'CDK2AP1'	0.431153	7.12625e-65
'PARD6B'	0.432311	1.56525e-19
'CHCHD5'	0.433253	9.26197e-61
'MTPAP'	0.435448	2.06477e-42
'PITPNA-AS1'	0.436308	3.46569e-54
'ZNF557'	0.436326	1.6987e-39
'SSR4'	0.439307	1.26923e-50
'MRPS21'	0.439347	8.80319e-42
'COX7B'	0.440117	9.02787e-60
'CSNK2B'	0.440697	6.39464e-59
'RWDD1'	0.440968	5.52364e-64
'NDUFAB1'	0.442122	2.05134e-42
'ARL6IP4'	0.442518	4.01685e-62
'ANP32E'	0.445123	6.33007e-56
'APOOL'	0.445842	1.36129e-46
'FTH1'	0.446027	3.43547e-53
'SPCS1'	0.446235	2.46216e-55
'C4orf48'	0.447002	2.06083e-57
'RPL36AL'	0.448087	1.37006e-29
'ATP5ME'	0.448091	2.14739e-37
'MSI1'	0.448382	6.28624e-45
'C19orf53'	0.451882	3.47663e-66
'RPS24'	0.45401	1.00293e-42
'FKBP1A'	0.454264	1.39866e-64
'LETM1'	0.454464	2.18631e-51
'GNG5'	0.454924	3.35752e-65
'EIF3K'	0.456722	2.89028e-65
'SEC61B'	0.458241	1.01894e-52
'C12orf49'	0.458381	2.77048e-46
'HSBP1'	0.459656	2.22592e-31
'AC005921.2'	0.461185	1.8199e-39
'MRPS24'	0.464976	4.41124e-63
'RPS4X'	0.468166	6.75057e-34
'SOD1'	0.46868	7.32268e-28
'ID3'	0.468955	3.74742e-56
'ARGLU1'	0.470275	1.65698e-61
'TBCA'	0.470611	7.44111e-55
'MDM4'	0.471818	4.87924e-53
'TPI1'	0.472767	3.7459e-31
'EPPK1'	0.474069	4.74554e-55
'RREB1'	0.474101	2.58918e-50
'IFITM3'	0.477118	8.33715e-55
'TMEM14B'	0.477119	4.48868e-63
'TAF13'	0.478597	6.48069e-49
'HINT1'	0.478873	6.04728e-32
'WDR83OS'	0.480069	1.06402e-28
'PSMG3'	0.480662	5.99499e-56
'TXNL4A'	0.481116	3.93857e-66
'NDUFA4'	0.481937	6.78668e-37
'AMFR'	0.482953	1.03029e-48
'POLR2L'	0.483552	3.39765e-51
'COX8A'	0.484513	1.11042e-55
'RPL32'	0.485298	3.69994e-49
'RPL37'	0.487223	9.00761e-38
'NDUFA3'	0.487581	6.3571e-65
'NDUFB2'	0.488349	1.82806e-51
'HMGN3'	0.489342	1.05739e-68
'RPL7'	0.490488	1.1372e-32
'ATP5MG'	0.492624	3.87338e-31
'PPDPF'	0.492749	3.03896e-32
'ADI1'	0.493031	1.61825e-60
'UQCRH'	0.495635	1.80437e-38
'TXN'	0.495671	4.05613e-29
'ELOB'	0.497643	1.04443e-38
'WDR43'	0.498886	2.63609e-64
'ANAPC11'	0.4997	1.46767e-63
'RPS28'	0.504378	4.5364e-35
'RNASEK'	0.506792	2.60266e-50
'AFMID'	0.507454	6.26919e-52
'RPL26'	0.50972	1.46238e-31
'RPL41'	0.511648	1.45971e-76
'RPL24'	0.512532	8.65904e-36
'PRPS2'	0.513776	2.18383e-43
'AC091607.2'	0.515321	1.01245e-56
'TRAPPC2L'	0.516288	1.23515e-68
'BTF3'	0.518155	3.5368e-36
'RPLP2'	0.518506	6.31258e-37
'ERH'	0.518563	4.2823e-62
'TRA2A'	0.522133	1.30581e-60
'RPL15'	0.526506	2.98076e-46
'SUMO2'	0.52843	1.56735e-47
'THAP5'	0.529444	3.51749e-61
'RIOX1'	0.535363	1.17195e-51
'RPS3'	0.537115	1.73842e-70
'SERF2'	0.538827	4.41693e-42
'RPS10'	0.54176	8.86112e-39
'SH3BGRL3'	0.542233	1.2396e-77
'RPL22L1'	0.542558	1.411e-38
'RPL36'	0.543038	8.14681e-35
'GOLIM4'	0.544056	5.56088e-57
'NDUFC2'	0.546893	1.47686e-36
'RPS23'	0.548823	5.51896e-47
'ATP5PO'	0.552959	4.76491e-75
'CTBP1'	0.553374	2.5556e-75
'NACA'	0.55413	7.53543e-38
'IFITM2'	0.554986	3.21518e-78
'SLC25A5'	0.557522	3.59454e-41
'POLR2K'	0.55766	1.75188e-73
'UQCRQ'	0.558009	3.61834e-38
'NUDT19'	0.558398	2.57835e-64
'RPL17'	0.559354	8.47357e-49
'MT2A'	0.561801	1.49e-14
'PDGFA'	0.562002	4.40911e-54
'NDUFB11'	0.563777	1.1772e-72
'ATP1B1'	0.56536	4.3636e-49
'ALDH6A1'	0.56655	1.88416e-61
'ATOX1'	0.569561	2.04729e-67
'COMMD6'	0.570793	9.40785e-69
'H3F3A'	0.573162	1.59458e-38
'RPL27'	0.576972	2.08513e-41
'UQCR11'	0.578002	9.04189e-70
'SNRPD2'	0.579137	2.22524e-41
'ATP5F1E'	0.57932	2.11907e-39
'AP1G1'	0.581443	1.54702e-76
'H2AFZ'	0.581535	7.49298e-39
'RPS26'	0.582011	4.06458e-42
'OST4'	0.58231	1.77291e-61
'DLG5'	0.585309	1.15207e-60
'SLC35F6'	0.586168	5.79716e-65
'GRHL2'	0.596828	2.82141e-74
'SDC4'	0.597677	8.13385e-73
'CDC42SE2'	0.59949	8.89937e-52
'RPL11'	0.606444	2.88901e-71
'ATP5MD'	0.614066	1.24956e-73
'FAU'	0.615212	1.91785e-52
'DCXR'	0.616815	2.67658e-59
'UQCR10'	0.617071	2.75265e-52
'KRT18'	0.619772	3.71829e-45
'SELENBP1'	0.623412	8.02715e-76
'COX5A'	0.624699	7.89314e-74
'KMT5A'	0.625968	1.09941e-54
'RPS14'	0.627392	2.03053e-67
'GDI2'	0.628577	5.41626e-75
'RPL30'	0.630348	2.28774e-74
'EEF1B2'	0.634216	3.87928e-45
'RPS25'	0.635012	2.0163e-64
'RPL36A'	0.636641	3.79341e-49
'RPS12'	0.640842	1.23946e-61
'RPLP1'	0.6411	8.36017e-73
'COX7A2'	0.645271	4.42124e-52
'RPL7A'	0.646524	3.23022e-92
'RPS27A'	0.649267	2.67777e-61
'RPL12'	0.653377	1.40096e-97
'TOR1AIP2'	0.65408	5.25873e-71
'SEC22B'	0.662556	3.97621e-75
'RPS27'	0.669436	1.70267e-49
'NME2'	0.671434	7.43791e-57
'SRSF6'	0.672164	1.23342e-71
'RPL23'	0.673816	4.9812e-52
'RPS3A'	0.681406	2.09773e-81
'LSM12'	0.682047	3.14353e-73
'RPS11'	0.682298	3.89387e-51
'UBA52'	0.684191	2.97038e-47
'SPC24'	0.686961	1.30656e-56
'TOMM22'	0.687646	1.543e-78
'SULT2B1'	0.693147	1.91e-17
'SKA2'	0.693837	4.68329e-83
'RPL28'	0.703008	1.30479e-77
'PRELID3B'	0.703831	3.33372e-85
'TMED4'	0.70398	6.72794e-68
'TWSG1'	0.708543	1.9049e-67
'B4GALT1'	0.715015	5.44486e-66
'S100A10'	0.718823	2.92373e-63
'SMU1'	0.723125	3.90957e-77
'AL450306.1'	0.726745	3.09957e-79
'RPL35A'	0.728091	2.55577e-73
'GATA3'	0.728977	4.2179e-24
'MIF'	0.743093	3.28947e-77
'CARMIL1'	0.746078	1.04135e-71
'C6orf62'	0.751583	6.9101e-81
'WTAP'	0.770984	3.92274e-71
'BIRC5'	0.77247	1.2855e-62
'ATP5MC2'	0.776509	1.32435e-58
'ACTB'	0.777781	1.61033e-78
'CHP1'	0.799571	7.49233e-83
'PPP3CA'	0.816186	4.83208e-72
'GAPDH'	0.822485	8.46322e-81
'CNOT9'	0.824837	3.47769e-83
'RPS15A'	0.842372	1.94348e-102
'EIF2S3'	0.844894	1.2244e-84
'PHKG1'	0.84938	1.84046e-94
'DDX6'	0.854491	5.4226e-71
'RPL10'	0.854704	2.96591e-115
'C2orf68'	0.854733	1.70414e-81
'GIGYF1'	0.86527	9.52375e-85
'CAPZA1'	0.869036	5.30393e-91
'RSRC1'	0.872963	1.64606e-89
'TP53'	0.891074	1.81493e-94
'RPL39'	0.892171	5.15893e-108
'RAP2B'	0.89623	2.79456e-74
'ARPC4'	0.905886	1.77318e-101
'PPP1CB'	0.930739	5.63722e-86
'LYSMD1'	0.935558	6.02028e-78
'RPS8'	0.962404	1.62296e-111
'NUCKS1'	1.01625	2.8267e-88
'CTTN'	1.0475	7.44741e-90
'RPS13'	1.04778	1.27981e-135
'TOB1'	1.06749	1.00671e-84
'TFAP2C'	1.08132	6.85291e-91
'TSPYL1'	1.08274	1.90842e-111
'CDC42'	1.19441	6.09426e-108
'SET'	1.20333	1.22855e-96
'AC106707.1'	1.20342	6.41308e-105
'CBX6'	1.20348	9.21088e-102
'CALR'	1.21017	8.24666e-101
'EIF5A'	1.31982	4.22617e-121
'AC092069.1'	1.38498	2.19208e-154
'CTNNB1'	1.52677	7.39295e-139
'HNRNPH1'	1.59747	4.32038e-129
'YWHAE'	1.64882	3.71052e-140
'CDC42SE1'	1.73399	4.88342e-145
'C1orf56'	1.74468	1.85098e-134
'SNHG29'	1.8649	4.41181e-159
'LRRC75A'	2.50674	3.12379e-191

## Sheet: cluster_3_vs_cluster_1
Gene Symbol	log2fc (cluster3 / cluster1) MCF_7	padjust (cluster3 / cluster1) MCF_7
'KCNQ1OT1'	-2.17572	1.85503e-41
'NEAT1'	-2.13551	4.06217e-139
'PLCG2'	-1.82726	2.16327e-18
'POLR2J3'	-1.68657	2.90294e-08
'GABPB1-AS1'	-1.57433	1.64445e-24
'VMP1'	-1.47927	8.35179e-15
'MALAT1'	-1.33631	0
'AUXG01000058.1'	-1.32911	8.40561e-88
'DDX5'	-1.22243	0.000396192
'SLC38A2'	-0.9849	0.0413586
'CANX'	-0.975416	9.1704e-09
'SRP19'	-0.975414	6.10868e-16
'ITPK1-AS1'	-0.972224	7.85648e-26
'MYO5C'	-0.969819	0.000288354
'SLC3A2'	-0.957997	4.43232e-11
'SCD'	-0.948262	1.08598e-10
'ANKRD11'	-0.942268	6.50778e-08
'ZBTB7A'	-0.923465	0.000439098
'MDM4'	-0.922974	3.79462e-08
'KDM5B'	-0.919445	2.80879e-07
'AL354733.3'	-0.911542	2.06825e-35
'SEMA3C'	-0.869071	0.0129914
'TRIM33'	-0.867896	1.2257e-12
'APPBP2'	-0.865242	5.40799e-20
'FUS'	-0.86452	2.05157e-14
'SPG7'	-0.850533	2.19934e-07
'USP8'	-0.844324	8.18028e-16
'ANKRD12'	-0.843615	0.0017117
'TRIM56'	-0.83622	0.000860609
'GSE1'	-0.835902	0.00149548
'SIAH2'	-0.834567	0.000773697
'DDX17'	-0.831854	1.03924e-08
'KMT2E'	-0.828037	5.36486e-19
'EIF3B'	-0.8274	8.70648e-09
'PVT1'	-0.820519	6.01582e-13
'TOP2A'	-0.810051	0.000164004
'ZFHX3'	-0.806166	1.62122e-06
'TRPS1'	-0.800406	2.71905e-20
'SNRNP200'	-0.796342	1.00525e-10
'KMT2C'	-0.79546	8.03249e-05
'USP32'	-0.793009	8.64128e-05
'ENOSF1'	-0.792149	5.33078e-09
'DYNC1H1'	-0.789998	0.01623
'KMT2A'	-0.789201	2.76589e-12
'ESR1'	-0.780241	0.000231165
'CDH1'	-0.779716	1.19789e-11
'CLTC'	-0.77395	2.59346e-20
'GTF2I'	-0.773163	3.05047e-11
'UBC'	-0.767906	6.538e-23
'MED13L'	-0.76763	1.68493e-08
'RMND1'	-0.764258	1.30494e-19
'PSMA3-AS1'	-0.750986	5.12948e-09
'HES1'	-0.748057	4.68343e-18
'HNRNPU'	-0.74744	2.3882e-20
'KPNB1'	-0.747299	7.93274e-32
'DLG1'	-0.746728	0.00117687
'C1orf56'	-0.740664	3.00087e-24
'TGOLN2'	-0.739449	0.00666359
'NFIA'	-0.738525	3.63037e-07
'EIF4G1'	-0.737925	1.52176e-20
'NPNT'	-0.73223	1.11184e-07
'HSPA5'	-0.731685	1.85342e-25
'CPT1A'	-0.728849	1.12984e-15
'FAM214A'	-0.726704	2.51439e-07
'IGSF3'	-0.724766	9.25671e-05
'CA12'	-0.724037	1.34395e-07
'KRT19'	-0.721367	1.79787e-27
'BRD2'	-0.720767	1.24661e-20
'PREX1'	-0.719279	2.14787e-25
'ABCC5'	-0.71893	1.16998e-07
'ATP1A1'	-0.718062	3.02108e-19
'SPPL2A'	-0.717925	9.16545e-16
'CALR'	-0.716673	2.71053e-36
'XPO1'	-0.716091	2.00867e-16
'DCLRE1C'	-0.715628	3.76632e-08
'BPTF'	-0.714775	3.68045e-27
'MBTPS1'	-0.71014	2.75134e-14
'Z93241.1'	-0.707782	0.0274948
'ZKSCAN1'	-0.705035	3.58261e-22
'TACC1'	-0.702584	6.61856e-06
'WWP1'	-0.702222	3.54456e-12
'MT-ND6'	-0.695455	0.0435919
'DCAF4'	-0.694685	0.00411028
'SLC1A5'	-0.694233	7.6941e-23
'CCDC47'	-0.69237	6.95062e-31
'PIAS2'	-0.691324	0.00188518
'PTPRF'	-0.688748	0.000387557
'DNAJC7'	-0.688629	1.15939e-23
'DUXAP8'	-0.682764	7.86554e-38
'DSP'	-0.681558	1.06965e-20
'ACTR2'	-0.678293	1.23191e-28
'ABI2'	-0.676507	5.51684e-19
'FASN'	-0.672742	5.81593e-20
'TM9SF3'	-0.672262	7.76714e-21
'ASPM'	-0.671933	1.60596e-05
'EIF4G2'	-0.671442	1.21874e-31
'SLC39A6'	-0.670697	7.24545e-23
'MKI67'	-0.668059	1.31492e-12
'RPS6KB1'	-0.666927	1.25879e-36
'PTK2'	-0.666386	2.67367e-09
'FNBP4'	-0.665098	1.43741e-07
'CTNNB1'	-0.66263	1.42149e-19
'SFPQ'	-0.660315	7.68201e-33
'NSD1'	-0.659954	1.74403e-11
'ARHGAP35'	-0.659151	0.000159634
'UBTF'	-0.654237	6.58356e-22
'NSD2'	-0.652368	6.38706e-05
'TUBD1'	-0.65162	1.91684e-26
'SCARB2'	-0.650739	1.19329e-08
'HSP90AA1'	-0.647759	6.66682e-32
'GPBP1'	-0.645324	5.30474e-28
'WSB1'	-0.643198	4.59334e-07
'N4BP2L2'	-0.641042	9.355e-19
'CCND1'	-0.640622	1.91504e-39
'NUDT4'	-0.637241	2.67366e-05
'KRT8'	-0.635767	3.01948e-54
'ASH1L'	-0.635232	0.00138177
'FAM120A'	-0.634793	4.44284e-27
'INPP4B'	-0.634762	1.75791e-12
'CTCF'	-0.634574	2.7919e-19
'IER3'	-0.634495	4.33332e-31
'ATP2A2'	-0.633705	0.00779319
'SLC26A2'	-0.633692	9.11958e-07
'TFRC'	-0.627213	3.87067e-10
'PDS5B'	-0.62611	9.14001e-05
'ZFYVE16'	-0.62367	2.64273e-08
'ZMYM2'	-0.618763	0.012781
'INHBB'	-0.618545	6.05339e-29
'HECTD1'	-0.6181	1.71558e-11
'NPEPPS'	-0.617252	7.3066e-21
'CSNK1A1'	-0.616395	2.59258e-39
'KHDC4'	-0.61393	6.95685e-06
'PIEZO1'	-0.611092	7.78111e-07
'FARSA'	-0.608442	6.95254e-11
'SQLE'	-0.608324	7.7186e-38
'ARID2'	-0.607195	2.66365e-06
'DAG1'	-0.605772	1.47177e-05
'SETD5'	-0.604643	5.70252e-10
'AKT1'	-0.603385	1.9523e-09
'HIPK1'	-0.602295	7.15321e-39
'PISD'	-0.600662	0.00180526
'TRIM28'	-0.598491	3.89684e-25
'ZNF217'	-0.596687	3.03433e-42
'APLP2'	-0.596593	4.73025e-42
'PSAP'	-0.596235	3.74476e-20
'CDC42BPB'	-0.596088	0.0430844
'PRLR'	-0.595103	0.0389514
'AKAP9'	-0.595056	3.84121e-37
'LARP1'	-0.593968	3.2121e-24
'HSPA9'	-0.591877	7.70973e-28
'RMND5B'	-0.591104	0.0164828
'SRGAP2B'	-0.590711	1.26424e-13
'TNRC6A'	-0.58959	2.92856e-22
'EIF3A'	-0.589302	1.45181e-50
'ANKLE2'	-0.586367	3.87519e-08
'USP22'	-0.586249	9.92603e-51
'TP53'	-0.584678	9.09528e-12
'PDXDC1'	-0.583724	9.20032e-18
'ITPRIPL2'	-0.583436	1.62747e-32
'ACSL3'	-0.583281	1.17168e-17
'LRPPRC'	-0.582239	1.54173e-21
'GOLGA4'	-0.581459	2.74206e-24
'GOLGB1'	-0.581074	1.76935e-15
'DCP2'	-0.580905	1.58293e-32
'NCKAP1'	-0.573811	3.15731e-05
'CHD8'	-0.573733	1.67589e-08
'NOC2L'	-0.573102	0.000173281
'EEF1A2'	-0.568708	1.10935e-37
'HNRNPH1'	-0.568223	5.97682e-26
'DDR1'	-0.568165	2.63116e-15
'NCOR1'	-0.567608	7.37876e-29
'ERBB2'	-0.566071	3.19101e-05
'POLR2A'	-0.566025	8.35094e-23
'CRK'	-0.564437	1.96765e-12
'GNPTAB'	-0.563446	5.87448e-12
'GLG1'	-0.563177	2.25301e-48
'LONP2'	-0.561851	5.41374e-12
'SCAF11'	-0.561657	1.96564e-44
'ANKRD17'	-0.560601	0.00332699
'RIF1'	-0.56044	0.000807131
'ARHGAP8'	-0.559757	4.22595e-05
'LRRC58'	-0.559472	1.04523e-14
'WAC'	-0.559049	1.11414e-29
'PDIA3'	-0.558218	2.86336e-33
'XBP1'	-0.55773	4.26729e-42
'YIPF4'	-0.557643	3.21573e-14
'ABAT'	-0.557253	7.48198e-15
'PDS5A'	-0.556059	2.24696e-08
'GPATCH2'	-0.555871	9.29005e-21
'BCL9L'	-0.555683	0.00685978
'SLC25A36'	-0.554138	9.96749e-25
'SLC35E1'	-0.553262	4.94585e-07
'SLC44A1'	-0.551115	1.0194e-18
'FUT8'	-0.551037	2.31359e-16
'NR3C1'	-0.550784	5.99055e-12
'RNF43'	-0.550781	0.00422889
'SPINT2'	-0.550139	9.54236e-12
'SRSF1'	-0.550108	2.76752e-08
'HNRNPD'	-0.549901	9.24996e-52
'HDGF'	-0.549765	4.96461e-57
'SUMF2'	-0.549422	1.59948e-07
'RPN2'	-0.548856	3.83876e-43
'NUDT3'	-0.548406	6.46239e-07
'MED13'	-0.547606	7.49426e-05
'AGO2'	-0.546994	4.11938e-13
'MYO1C'	-0.546139	3.22297e-23
'UPK3BL1'	-0.546089	9.89625e-12
'EDN1'	-0.542969	1.84629e-33
'HNRNPA2B1'	-0.542239	4.20324e-13
'UBE2G2'	-0.541873	1.09898e-09
'GRN'	-0.540867	3.29457e-23
'GOLGA2'	-0.538911	7.04725e-44
'BRCA2'	-0.538822	1.29839e-08
'TUBB4B'	-0.537437	4.34689e-35
'CERS2'	-0.536788	9.01481e-13
'METRN'	-0.536238	1.55748e-53
'ANKIB1'	-0.536136	3.21891e-12
'HACD3'	-0.534324	1.05883e-32
'RBM4'	-0.534321	3.05942e-52
'HSPA1A'	-0.534094	8.33128e-17
'PAWR'	-0.534027	1.50903e-30
'ALCAM'	-0.532443	1.56622e-08
'CLIP1'	-0.531906	0.0101069
'TTC3'	-0.531513	8.34257e-37
'PDCD4'	-0.531432	2.17741e-35
'UBE2Z'	-0.530523	7.0164e-11
'LMNA'	-0.530461	6.71191e-31
'PSMD12'	-0.530256	4.5645e-47
'PRRC2B'	-0.529703	2.22233e-09
'TUG1'	-0.528677	4.179e-05
'EPRS'	-0.527105	2.95289e-41
'ARID4B'	-0.526346	3.01876e-08
'SMARCC1'	-0.525402	4.24389e-25
'SMARCA4'	-0.524252	1.85807e-30
'PNKP'	-0.523693	0.000529436
'STT3B'	-0.522463	0.00011331
'FDPS'	-0.522298	1.60753e-27
'TPM3'	-0.521952	2.34734e-49
'PLOD3'	-0.52096	0.00179921
'POGZ'	-0.520886	3.84855e-25
'PBX1'	-0.519943	3.54511e-18
'RHOB'	-0.518437	2.86892e-31
'OGA'	-0.51655	0.000184801
'RAD21'	-0.516549	2.9654e-39
'TPX2'	-0.515441	2.22729e-24
'SMARCD2'	-0.515156	3.22884e-36
'EIF4A1'	-0.514269	1.27973e-51
'ERBB3'	-0.513787	1.8582e-21
'IPO7'	-0.513198	8.53033e-16
'CYP51A1'	-0.512946	3.82704e-53
'ATRX'	-0.512638	7.50989e-19
'ERGIC1'	-0.509558	1.83323e-14
'IFRD1'	-0.509426	1.96249e-11
'RXRA'	-0.508381	4.70793e-11
'MARK3'	-0.507936	0.000171234
'TTF2'	-0.507365	2.84157e-10
'NONO'	-0.506914	2.00638e-27
'CHD4'	-0.506175	2.82776e-33
'BOD1L1'	-0.505668	2.11322e-16
'BRWD1'	-0.505341	8.11338e-20
'YY1'	-0.505026	8.611e-60
'MIS18BP1'	-0.504944	1.79911e-25
'PDIA4'	-0.502927	5.33743e-28
'ADAM17'	-0.502641	0.0174323
'KHSRP'	-0.502278	1.24719e-10
'H2AFY'	-0.501882	5.25061e-59
'ADAR'	-0.501734	3.40516e-15
'NF1'	-0.49875	0.0028074
'CUX1'	-0.498563	6.17404e-42
'DICER1'	-0.497999	3.18245e-11
'JARID2'	-0.497929	2.59771e-07
'G3BP1'	-0.497725	3.54809e-57
'DMXL2'	-0.496502	0.0120897
'REST'	-0.495507	5.81422e-26
'PDIA6'	-0.493951	1.41104e-56
'FZD6'	-0.493912	0.000185995
'SPIRE1'	-0.493301	0.0411512
'TTC19'	-0.493027	0.000205184
'USP34'	-0.492341	9.71375e-15
'RNPS1'	-0.491952	7.90333e-21
'CENPB'	-0.491872	5.34088e-10
'MYO1B'	-0.49073	8.15023e-12
'RAD50'	-0.490666	3.7914e-22
'AKAP1'	-0.490416	5.42224e-15
'PRPF38B'	-0.490199	1.98323e-08
'GTPBP4'	-0.489875	1.78207e-34
'TRIP11'	-0.489735	1.47965e-11
'HSP90B1'	-0.489576	4.78922e-42
'BRCA1'	-0.489549	4.12724e-07
'ZNF638'	-0.48908	9.85834e-05
'KPNA2'	-0.488564	1.9798e-20
'TACSTD2'	-0.48852	0.000143798
'SFXN1'	-0.488331	4.7933e-32
'TKT'	-0.488079	2.87766e-61
'PPP4R3A'	-0.487318	3.36136e-06
'VASP'	-0.487214	1.12033e-07
'DNM1L'	-0.486376	1.99277e-05
'PTBP3'	-0.486361	1.21373e-19
'SHTN1'	-0.486252	1.17614e-33
'F11R'	-0.484773	4.68437e-12
'ACLY'	-0.484305	2.598e-25
'IDH2'	-0.484216	2.75846e-44
'INTS6'	-0.483213	3.01258e-09
'SRRM2'	-0.4828	3.04568e-48
'CELF1'	-0.481896	9.41646e-30
'UBQLN1'	-0.481891	2.09806e-08
'TRA2A'	-0.481363	5.56785e-17
'SLC12A9'	-0.480114	0.0270214
'PSMD4'	-0.479876	2.61377e-58
'NUFIP2'	-0.479537	1.77149e-10
'TRIP6'	-0.479488	3.93173e-28
'NET1'	-0.479479	3.87222e-19
'CTBP2'	-0.478849	8.66261e-21
'ZNF791'	-0.476908	0.000130083
'KDM2A'	-0.47648	1.59144e-05
'SYNE2'	-0.475881	2.98162e-10
'ROCK1'	-0.474924	9.91424e-25
'CAND1'	-0.474735	2.31218e-13
'STX16'	-0.474031	1.44605e-17
'DVL3'	-0.473928	2.74167e-06
'PPP6R3'	-0.473835	1.12821e-23
'NDUFS1'	-0.473801	1.73019e-18
'MIR99AHG'	-0.47371	2.04694e-06
'THOC2'	-0.47274	6.26864e-40
'NFATC2IP'	-0.472641	9.89777e-06
'TAPBP'	-0.471562	2.33989e-22
'TRIM8'	-0.471527	0.0207959
'SMARCC2'	-0.470731	6.1824e-20
'MYH9'	-0.470368	3.88435e-14
'NFIC'	-0.469995	4.66764e-38
'ATP13A3'	-0.469941	0.00121253
'SBNO1'	-0.469805	5.68786e-20
'PCYOX1'	-0.469245	5.06441e-19
'YME1L1'	-0.468443	1.18492e-34
'DHX36'	-0.468158	2.12395e-64
'ETF1'	-0.467703	4.7466e-24
'PNN'	-0.466601	6.89789e-39
'RBM6'	-0.466457	1.38249e-07
'ARPP19'	-0.466457	3.23325e-44
'ANKHD1'	-0.466443	7.45832e-07
'SNX5'	-0.466277	5.56234e-38
'TOP2B'	-0.465608	0.000140241
'TPR'	-0.465502	1.61241e-53
'PIK3R2'	-0.464917	1.50738e-14
'HIPK2'	-0.464319	8.98979e-06
'UBL3'	-0.464297	1.7198e-31
'WAPL'	-0.462945	0.0108332
'NOP56'	-0.462825	3.88161e-16
'RERE'	-0.462082	0.000265828
'RCC2'	-0.461489	4.96542e-11
'SEPTIN11'	-0.461467	1.57294e-55
'KIF5B'	-0.461216	6.51565e-50
'FOXP1'	-0.460907	8.06046e-11
'EIF2AK1'	-0.4609	2.89074e-42
'RNF213'	-0.46034	4.41722e-19
'YWHAG'	-0.459463	5.95869e-30
'RB1CC1'	-0.459319	5.27823e-16
'SF1'	-0.458595	1.30318e-27
'SLC9A3R1'	-0.458417	7.58666e-25
'MPHOSPH8'	-0.457572	1.22012e-51
'DCTN5'	-0.457014	1.22032e-14
'LTBP1'	-0.455829	0.000855874
'LARP4B'	-0.455606	1.2526e-30
'MT-ND5'	-0.455441	3.00449e-42
'SF3B1'	-0.455438	8.52336e-27
'NIPBL'	-0.455399	3.23963e-06
'ATL3'	-0.454436	2.42996e-17
'VPS53'	-0.454404	9.95867e-06
'ESRP1'	-0.453239	6.61957e-16
'ANLN'	-0.452766	8.03171e-07
'HMGA1'	-0.452576	5.04323e-33
'CYB561'	-0.452566	2.96088e-43
'SUZ12'	-0.452536	2.14259e-23
'RRM2'	-0.452438	3.85239e-24
'EIF4B'	-0.452207	1.32129e-54
'IDI1'	-0.452012	1.09835e-45
'TCF3'	-0.451993	1.06109e-13
'SF3B3'	-0.451812	1.01295e-14
'ATP2B1'	-0.451315	5.35793e-48
'GSPT1'	-0.450979	2.74566e-48
'PTPN11'	-0.450188	6.5595e-32
'SLC7A1'	-0.450187	0.000401271
'C21orf58'	-0.450101	1.20779e-05
'TNPO1'	-0.44996	4.72996e-06
'TMPO'	-0.449896	1.46491e-54
'RPRD2'	-0.44988	3.07298e-09
'CAPRIN1'	-0.449605	4.74728e-17
'LAMP2'	-0.449065	6.92598e-07
'TTC14'	-0.448661	8.14331e-08
'TMF1'	-0.448577	1.17856e-06
'CERS6'	-0.446988	1.18241e-06
'DHCR24'	-0.446884	3.08339e-10
'SPAG9'	-0.446881	2.05098e-24
'RC3H1'	-0.446043	0.000964617
'MAPK6'	-0.446001	1.27834e-43
'VCP'	-0.445762	5.92103e-31
'PCM1'	-0.445456	2.78246e-21
'HEXIM1'	-0.444152	0.00653061
'UBAP2L'	-0.443972	5.77282e-23
'SYTL2'	-0.443454	4.97167e-08
'ERP29'	-0.443383	1.20286e-47
'MTHFD1'	-0.443062	6.26268e-09
'OXR1'	-0.443034	5.55079e-15
'UBE3C'	-0.442086	5.87683e-10
'SLC25A29'	-0.441808	1.45531e-12
'NUMA1'	-0.441035	1.23075e-14
'MAPK1IP1L'	-0.441034	3.93844e-50
'AR'	-0.440971	1.24066e-11
'SLC12A2'	-0.440582	9.26483e-14
'HPS3'	-0.440579	6.5809e-11
'CLOCK'	-0.440575	8.47107e-06
'MT-ND4L'	-0.44043	1.42076e-29
'TULP4'	-0.440154	2.52227e-20
'HNRNPUL1'	-0.438832	1.69467e-36
'PRC1'	-0.43869	2.61285e-21
'CSNK2A1'	-0.43802	5.97871e-26
'BTBD7'	-0.437811	2.00648e-16
'CBWD5'	-0.43756	1.59835e-15
'MLEC'	-0.436247	3.22123e-58
'AFG3L2'	-0.436107	6.95719e-67
'CCP110'	-0.43514	0.0280879
'XPOT'	-0.435028	2.50801e-21
'TSC22D2'	-0.434803	0.00399918
'BBX'	-0.434575	1.4319e-37
'DHX9'	-0.433006	1.37267e-25
'KIF20B'	-0.432919	2.23199e-16
'EPHB4'	-0.432912	0.000274528
'DLD'	-0.432583	2.1149e-39
'ITGB1'	-0.432176	1.92355e-62
'ZNF451'	-0.431907	9.06866e-08
'SRGAP2'	-0.431859	1.11718e-08
'DFFA'	-0.431829	3.63986e-21
'CHD6'	-0.431662	3.10293e-19
'KLC1'	-0.431378	1.51949e-06
'EIF4H'	-0.431279	1.15901e-21
'CTBP1'	-0.430581	7.8049e-14
'MBNL1'	-0.429601	8.29822e-21
'KLHL36'	-0.428876	1.39846e-14
'NRDE2'	-0.428583	0.0136341
'ARHGAP5'	-0.42839	9.68049e-08
'SPTLC2'	-0.428376	4.31611e-09
'DCAF7'	-0.42837	2.98667e-28
'PRKDC'	-0.427609	2.89715e-65
'MDM2'	-0.427435	3.90381e-28
'MTDH'	-0.427078	1.64555e-27
'DHTKD1'	-0.426711	6.52425e-26
'PAICS'	-0.426542	1.32218e-65
'ZC3H14'	-0.426472	2.54125e-11
'RDH13'	-0.425679	0.0076512
'HERPUD1'	-0.425626	4.71239e-32
'SLC44A2'	-0.425063	2.09173e-05
'PHIP'	-0.423784	2.26133e-07
'PBRM1'	-0.423115	0.000479863
'RBM12B'	-0.422853	1.79808e-06
'RBM5'	-0.422145	0.0141589
'SNRNP70'	-0.421946	1.85283e-31
'UPF1'	-0.420938	0.0151786
'ATXN7L3B'	-0.42079	5.21358e-31
'ARGLU1'	-0.420446	4.8082e-31
'ZNF207'	-0.419517	1.23912e-14
'NUP62'	-0.419291	2.84222e-19
'CHD7'	-0.418983	6.33621e-11
'PRKCI'	-0.418811	1.29202e-32
'SQSTM1'	-0.418595	2.20074e-57
'TBL1XR1'	-0.418299	6.94687e-63
'RTN3'	-0.418202	9.69444e-35
'GATAD1'	-0.417436	7.92606e-31
'GRB2'	-0.417124	7.74366e-35
'ACTN4'	-0.417018	2.8916e-36
'CALU'	-0.416944	3.97786e-36
'NRDC'	-0.416432	6.36045e-27
'TMEM132A'	-0.416425	4.78379e-20
'LUC7L3'	-0.415322	1.80042e-51
'CNOT1'	-0.414578	2.50564e-16
'LAMP1'	-0.414542	8.66349e-22
'RBBP6'	-0.414441	5.68114e-41
'ARF3'	-0.414047	4.72456e-45
'ANAPC5'	-0.413248	2.1123e-50
'PRKAR1A'	-0.413009	3.51377e-30
'TAOK1'	-0.413008	0.00032432
'GNAI3'	-0.412793	2.66545e-25
'VEZT'	-0.412485	7.65839e-09
'FLNA'	-0.412383	1.70646e-22
'EMP2'	-0.412125	1.01238e-72
'RPL7L1'	-0.412056	3.29896e-80
'CUL3'	-0.411228	3.86921e-13
'DCLRE1B'	-0.41001	5.79717e-15
'ESYT1'	-0.40901	0.00333802
'POC1B'	-0.408047	2.04559e-07
'KLHDC2'	-0.407922	1.04152e-29
'MCL1'	-0.407249	5.32197e-19
'LPP'	-0.406999	2.1113e-07
'BZW1'	-0.406788	7.63051e-74
'ESYT2'	-0.406758	7.99522e-05
'SORT1'	-0.406682	6.36967e-14
'TRA2B'	-0.406335	1.5748e-52
'RBL2'	-0.406284	1.1472e-06
'AC087190.1'	-0.406164	0.0417726
'UBP1'	-0.405903	0.0131138
'NSD3'	-0.405855	4.5967e-30
'RHOBTB3'	-0.405058	8.99886e-58
'GALNT1'	-0.405001	2.949e-21
'LMAN2'	-0.40393	1.00594e-50
'NUP188'	-0.403893	2.30657e-05
'PPFIA1'	-0.403059	2.07192e-23
'ARMT1'	-0.402953	1.43207e-68
'CYP1B1'	-0.40249	8.45955e-11
'SAMD4B'	-0.402017	1.51038e-11
'NOL11'	-0.401588	5.84922e-18
'SNTB2'	-0.401574	1.04904e-08
'POM121C'	-0.401548	0.0125963
'DDB1'	-0.401298	1.65557e-13
'B3GALNT2'	-0.40118	0.00480819
'TASOR2'	-0.400874	1.17337e-07
'METRNL'	-0.400598	4.47038e-19
'NFE2L1'	-0.400471	4.55697e-09
'CIZ1'	-0.400228	3.74739e-05
'STC2'	-0.400205	2.98893e-10
'TRAP1'	-0.400169	8.27627e-24
'CEP350'	-0.398824	6.45524e-19
'IARS'	-0.398789	4.79489e-17
'CCDC170'	-0.398316	8.5002e-14
'KDSR'	-0.398275	3.71921e-25
'EXOC4'	-0.398263	0.00238543
'TMEM165'	-0.398142	4.36531e-30
'SLC2A4RG'	-0.398141	1.27724e-65
'TUBA1B'	-0.397704	2.14913e-07
'CPSF6'	-0.397478	1.1941e-14
'PHGDH'	-0.397299	2.65039e-35
'HERC4'	-0.39719	4.3862e-09
'PPP1R12A'	-0.397112	3.7532e-36
'FBXO22'	-0.397048	6.8678e-29
'USP7'	-0.396998	5.05436e-32
'NOP53'	-0.396933	4.14337e-11
'PRRC2A'	-0.396532	3.64311e-07
'SUGP2'	-0.39633	2.29786e-07
'ALKBH5'	-0.39624	4.66492e-06
'BDP1'	-0.396079	4.04504e-20
'ALDH3A2'	-0.396008	3.38945e-18
'DKK1'	-0.395602	1.11692e-08
'HDLBP'	-0.39526	1.44506e-42
'MIA2'	-0.395237	1.32156e-05
'PURB'	-0.395231	0.00363935
'IMPACT'	-0.395099	4.5046e-31
'TNPO2'	-0.39507	1.6474e-13
'NKTR'	-0.394677	1.02704e-08
'LCOR'	-0.394669	1.76956e-13
'ERP44'	-0.394592	1.02847e-11
'RBBP7'	-0.394264	3.80465e-39
'PANK3'	-0.393865	1.09047e-13
'NEMF'	-0.39313	9.67266e-31
'HNRNPAB'	-0.393112	3.33434e-68
'TOMM40'	-0.392372	3.3296e-23
'CCDC66'	-0.392346	3.42113e-07
'DAAM1'	-0.391507	1.79672e-67
'FAM91A1'	-0.391292	2.3239e-06
'PTBP1'	-0.391149	8.53216e-15
'CENPE'	-0.39108	4.2379e-07
'SLC43A2'	-0.390895	2.19519e-06
'CBWD1'	-0.390796	1.12409e-16
'TRIM37'	-0.390177	4.43274e-43
'PREPL'	-0.390117	4.29692e-13
'KIAA0100'	-0.389715	5.29741e-09
'BRD4'	-0.389684	1.09144e-39
'FADS1'	-0.389535	1.90603e-30
'CLDN4'	-0.389461	3.66803e-37
'MKRN1'	-0.389445	2.24039e-10
'UHMK1'	-0.389339	3.34093e-07
'PTPN2'	-0.389134	1.63269e-49
'MARK2'	-0.389132	7.12586e-07
'ALDH7A1'	-0.388992	1.95863e-27
'HACD2'	-0.3888	0.0003917
'AC097448.1'	-0.388045	1.79991e-14
'KITLG'	-0.387355	8.66567e-22
'KARS'	-0.387107	7.31753e-19
'KAT6B'	-0.386748	1.1671e-05
'CYB5B'	-0.386725	1.67945e-12
'USP10'	-0.386494	1.33444e-25
'P4HB'	-0.386217	4.75887e-75
'BAZ1A'	-0.385748	4.99712e-29
'BCL2'	-0.38554	4.99745e-09
'RAB11FIP1'	-0.38535	7.62582e-12
'EEF2'	-0.385064	3.03201e-43
'ZNF721'	-0.384962	5.74158e-09
'AKT2'	-0.384489	4.58564e-12
'CDK12'	-0.383971	0.000545556
'BCAM'	-0.383849	6.35089e-21
'GNAQ'	-0.383763	2.76245e-06
'NUP50'	-0.383624	1.54197e-15
'BAG6'	-0.383365	5.56312e-08
'HUWE1'	-0.382946	5.83261e-16
'MYCBP2'	-0.382355	0.00455888
'CBR4'	-0.382121	4.10935e-08
'KIAA1324'	-0.382036	0.00231354
'LINC00632'	-0.381674	0.00173282
'FARP1'	-0.381348	0.00163789
'DDX19A'	-0.381099	0.00643199
'PRRC2C'	-0.380986	2.29724e-77
'APP'	-0.380478	9.9971e-09
'HM13'	-0.380155	2.31152e-53
'LRRC75A'	-0.380114	1.73378e-76
'DIAPH1'	-0.380016	7.33074e-16
'SEC16A'	-0.380001	0.00215443
'GTF2IRD1'	-0.379808	8.62098e-07
'R3HDM2'	-0.379729	2.82341e-54
'CERT1'	-0.379684	0.000465399
'LTBR'	-0.379583	1.19892e-06
'NECTIN2'	-0.37926	4.88629e-22
'SLC33A1'	-0.379212	0.00447639
'FTSJ3'	-0.379118	8.20844e-31
'TMTC3'	-0.378911	2.43791e-27
'ITPK1'	-0.378857	5.90983e-13
'HNRNPF'	-0.378815	3.64497e-79
'UBR2'	-0.378167	5.16272e-07
'TSR1'	-0.378154	2.10527e-18
'LEO1'	-0.378034	3.66388e-81
'THUMPD3-AS1'	-0.378028	5.25018e-46
'PRR11'	-0.377877	9.03893e-14
'ADD1'	-0.377069	0.000106403
'NMD3'	-0.376719	5.21675e-38
'KMT5B'	-0.376564	1.46322e-09
'UGP2'	-0.376525	5.9336e-11
'DYNLL2'	-0.376413	2.5698e-43
'ZFAND6'	-0.376192	6.60776e-27
'SERINC3'	-0.375725	2.00907e-28
'GSR'	-0.375578	1.36422e-13
'KLHDC10'	-0.375145	5.52045e-11
'EPN2'	-0.375116	1.09297e-24
'OPA1'	-0.375039	3.05606e-07
'CTNNA1'	-0.374998	1.7165e-38
'TSPAN15'	-0.374453	1.48914e-13
'FBXW11'	-0.374182	1.27766e-40
'SPIN1'	-0.373729	4.84395e-06
'HNRNPM'	-0.373559	3.71823e-81
'ELK4'	-0.373259	2.98261e-31
'HLTF'	-0.373045	2.06136e-66
'HTT'	-0.372979	2.16426e-05
'GON4L'	-0.372771	7.27056e-09
'PRKCSH'	-0.372756	7.05911e-25
'AGAP3'	-0.37256	4.85946e-06
'ZC3H4'	-0.372293	1.22764e-05
'OSBPL1A'	-0.372089	7.99866e-07
'KPNA4'	-0.371997	2.53289e-11
'RABL6'	-0.371356	1.26653e-25
'ZNF394'	-0.371325	0.000316741
'BAZ1B'	-0.371189	3.87903e-28
'SRPK2'	-0.371033	3.71579e-66
'TMEM183A'	-0.370835	1.34812e-76
'EFEMP1'	-0.370232	1.44132e-24
'NAA50'	-0.369729	2.95388e-20
'PHC3'	-0.368748	1.97956e-10
'ORC2'	-0.368279	4.23186e-13
'CCT4'	-0.368162	1.17726e-80
'SMARCA5'	-0.367866	2.05154e-37
'TRIM27'	-0.367794	8.70614e-26
'GALNT7'	-0.367686	1.28945e-06
'ITGA2'	-0.367079	4.57452e-09
'DNAJB1'	-0.36662	3.69227e-26
'HIF1A'	-0.366552	2.45165e-32
'DNASE2'	-0.366222	2.62106e-25
'H2AFX'	-0.366175	1.69492e-23
'CSE1L'	-0.365748	2.43605e-12
'AP3B1'	-0.365703	2.09998e-14
'PLD3'	-0.364643	3.83659e-18
'GAS8'	-0.364568	1.66291e-07
'SREK1'	-0.364444	1.1963e-14
'TXNRD1'	-0.364371	4.25709e-40
'CHD3'	-0.364109	2.14256e-18
'RBM25'	-0.363978	6.74081e-58
'SLC39A9'	-0.363629	0.00108161
'EHMT1'	-0.363299	5.98699e-12
'SYNCRIP'	-0.362144	6.81921e-55
'CCDC12'	-0.361977	6.36363e-15
'SRSF3'	-0.361843	3.14062e-83
'HSPA8'	-0.361258	6.90506e-42
'SPDEF'	-0.361084	1.86828e-42
'MCCC2'	-0.360763	5.92837e-26
'CACNB3'	-0.360626	4.09641e-10
'IQGAP1'	-0.360569	1.05466e-20
'EFTUD2'	-0.360218	1.34852e-05
'PRCC'	-0.360143	2.40839e-13
'NRAS'	-0.360134	3.40826e-41
'CENPF'	-0.36001	7.8342e-30
'ZNRF1'	-0.359669	7.16471e-63
'MAT2A'	-0.359643	6.38736e-14
'AP1G1'	-0.359491	3.248e-27
'SIPA1L1'	-0.358323	8.63616e-10
'LARP4'	-0.358112	1.13448e-30
'KTN1'	-0.357967	1.33333e-75
'ODR4'	-0.357496	1.0281e-07
'CNOT10'	-0.357393	0.00192665
'SSBP4'	-0.357375	9.64807e-14
'RABGAP1'	-0.357278	3.69733e-09
'PAAF1'	-0.357134	3.97006e-05
'UBE2H'	-0.357105	1.65232e-18
'ALG8'	-0.356828	2.95052e-16
'ENTR1'	-0.356824	3.66663e-10
'PKP4'	-0.356739	1.16592e-11
'OCLN'	-0.356521	9.13669e-07
'HSPH1'	-0.356485	7.85152e-35
'URI1'	-0.356432	2.26745e-49
'NFKBIA'	-0.356194	4.87566e-56
'KCTD3'	-0.356135	6.28893e-14
'ZNF106'	-0.356085	6.73516e-23
'SUPT16H'	-0.356083	1.24866e-43
'DERL1'	-0.35564	7.90603e-59
'ATIC'	-0.35538	4.08756e-55
'CKAP5'	-0.355241	1.2747e-33
'LARS'	-0.35516	1.47568e-58
'HNRNPA0'	-0.354913	1.24467e-25
'NELFCD'	-0.354619	1.84874e-29
'HNRNPR'	-0.35439	4.91014e-67
'ANKRD46'	-0.354118	2.30775e-06
'NAPEPLD'	-0.354014	0.00112818
'STAT3'	-0.353558	0.00041009
'HDGFL2'	-0.353254	1.88889e-15
'TECR'	-0.353224	2.89527e-64
'REL'	-0.353175	7.28375e-33
'RAB3D'	-0.353104	7.49323e-31
'WAC-AS1'	-0.352287	5.06779e-48
'TOB2'	-0.352232	0.000211693
'KIF1C'	-0.351538	4.19712e-07
'GOLGA3'	-0.351532	4.56881e-18
'ATP5F1A'	-0.35153	2.90425e-52
'GANAB'	-0.351355	4.98101e-12
'XIAP'	-0.351196	4.32107e-26
'SMCHD1'	-0.351007	5.4073e-24
'ZNF141'	-0.350694	9.29012e-12
'OSBPL9'	-0.350416	4.18111e-25
'TMEM120B'	-0.350288	2.32563e-07
'IRAK1'	-0.35017	5.59059e-12
'ARFIP2'	-0.350099	1.15468e-07
'TLE3'	-0.34993	6.56257e-43
'CDKN1A'	-0.349633	2.18991e-14
'ZMYND8'	-0.349002	9.27535e-32
'EMC3'	-0.348641	1.35957e-54
'PRPF8'	-0.348628	1.38145e-14
'HIST1H3B'	-0.348626	2.20964e-24
'DCUN1D1'	-0.34852	6.05332e-48
'MED1'	-0.348414	1.78215e-06
'DDB2'	-0.348123	1.43885e-16
'ASPSCR1'	-0.347979	2.52207e-05
'EPM2AIP1'	-0.347734	0.00163726
'PPP3CA'	-0.347687	6.88387e-65
'MYOF'	-0.347598	3.13407e-48
'MSH6'	-0.347268	5.55749e-34
'MAN1A2'	-0.347264	5.19941e-39
'TCAF1'	-0.347214	1.18995e-26
'AC027277.1'	-0.347078	1.03571e-05
'MAP4'	-0.346831	9.9984e-24
'TMED2'	-0.346584	2.16453e-31
'COPA'	-0.346509	4.19253e-09
'RBM39'	-0.346146	2.51533e-81
'PTTG1IP'	-0.345924	2.79843e-55
'PLK1'	-0.345738	1.90739e-12
'TERF2IP'	-0.345713	1.86985e-60
'LINC00662'	-0.345554	1.47607e-07
'CCNB1'	-0.345372	4.19078e-27
'SMC4'	-0.345061	3.8882e-40
'PPHLN1'	-0.344868	1.28e-25
'SDHA'	-0.344506	1.14571e-13
'HERC2'	-0.344406	2.71663e-07
'CD164'	-0.344372	3.94803e-43
'CCT7'	-0.344362	6.46348e-52
'KNOP1'	-0.343889	3.35148e-83
'EPS15'	-0.343526	5.61761e-11
'P4HA1'	-0.343435	7.92228e-35
'RBBP4'	-0.343372	2.41371e-39
'ERBIN'	-0.343091	2.78361e-05
'ATP6V1A'	-0.342906	5.32885e-20
'LPCAT1'	-0.342805	4.71747e-05
'MBOAT7'	-0.342564	1.3219e-18
'MCM7'	-0.342267	1.48312e-39
'PPP1R10'	-0.341904	1.82456e-37
'NRBP1'	-0.341644	8.31876e-41
'COX15'	-0.341495	0.000540964
'HP1BP3'	-0.341109	7.20458e-39
'JUP'	-0.340975	7.14598e-24
'GRHL2'	-0.340925	1.84828e-14
'PLOD2'	-0.340884	9.3319e-08
'BMP7'	-0.340637	4.93106e-24
'TOX4'	-0.340456	1.56978e-43
'UBAP2'	-0.340378	2.95828e-08
'NCAM2'	-0.340359	0.00362639
'UBN1'	-0.340349	8.34949e-16
'NRP1'	-0.340144	2.12867e-21
'TNRC6B'	-0.340089	1.35156e-43
'ATAD2'	-0.339893	1.63104e-49
'LTA4H'	-0.339863	1.07705e-41
'MIDN'	-0.339739	4.81682e-19
'CCDC50'	-0.339584	4.12189e-14
'MSMO1'	-0.339447	1.00168e-23
'MPP5'	-0.339273	4.79638e-12
'KHDRBS1'	-0.339127	2.31959e-80
'AHCYL1'	-0.338375	9.1722e-24
'RDH11'	-0.338156	3.46139e-28
'SYDE2'	-0.337882	3.72311e-05
'IGF2R'	-0.33768	6.93395e-06
'PACS1'	-0.337667	9.4706e-06
'NCAPG2'	-0.337592	7.70761e-14
'PNISR'	-0.33728	9.59765e-32
'PPP2R5E'	-0.337147	1.02475e-32
'TMEM192'	-0.337086	7.16674e-12
'NGRN'	-0.336934	1.16098e-18
'ISG20L2'	-0.336806	1.61169e-17
'PUS7'	-0.336575	4.56997e-24
'LLGL2'	-0.336486	4.24267e-45
'CCDC125'	-0.336291	5.08208e-06
'EPCAM'	-0.336007	1.82542e-81
'DAZAP1'	-0.335907	3.60957e-32
'NOTCH3'	-0.33584	5.7933e-06
'HELLS'	-0.335663	1.43235e-53
'MFSD10'	-0.335265	3.74209e-36
'PSPC1'	-0.335264	7.47345e-09
'POLR3E'	-0.335054	2.94525e-10
'PRPF40A'	-0.335023	8.25586e-64
'SKIL'	-0.334913	5.78366e-53
'EIF4A3'	-0.334818	7.7771e-18
'YES1'	-0.334502	3.512e-21
'CDT1'	-0.334318	9.11529e-20
'CCAR1'	-0.334274	1.31432e-14
'EIF4EBP2'	-0.334102	1.12297e-21
'CEP95'	-0.333989	3.5574e-12
'RARS'	-0.333406	1.04525e-28
'SEPTIN2'	-0.333345	7.10112e-26
'DNAJB14'	-0.333345	4.76621e-20
'IPO5'	-0.333309	2.31614e-14
'TFPI'	-0.333265	2.36838e-28
'RAB21'	-0.333237	2.86663e-29
'CCPG1'	-0.333121	3.07071e-20
'SLC39A1'	-0.333093	1.02617e-11
'TFAP2C'	-0.332946	2.70534e-36
'FIP1L1'	-0.332843	1.03184e-10
'MAN2B2'	-0.332794	0.000226883
'MXD4'	-0.332592	3.92639e-54
'NACC1'	-0.332448	1.46507e-08
'AL121944.1'	-0.331897	1.22428e-18
'EZH2'	-0.331659	6.16597e-39
'PPM1A'	-0.331452	7.57319e-15
'MSI2'	-0.331256	5.72245e-18
'SRGAP1'	-0.331166	2.36447e-27
'SCYL2'	-0.331099	0.000773794
'CCDC6'	-0.33109	7.61387e-26
'CXXC5'	-0.330999	3.12908e-23
'GATAD2A'	-0.330708	2.82351e-21
'ADIPOR2'	-0.33039	2.17613e-17
'MORF4L2'	-0.330291	1.16908e-30
'VSIG10'	-0.330254	2.53442e-41
'GSK3B'	-0.330233	5.67382e-08
'HEATR6'	-0.330058	4.26418e-54
'ILF3'	-0.330032	1.18079e-50
'EIF4A2'	-0.329657	9.33903e-30
'LINC00963'	-0.329412	1.89691e-26
'TPBG'	-0.329259	6.98722e-07
'SF3B2'	-0.329235	1.13437e-88
'CDC25B'	-0.329181	3.57231e-15
'CD24'	-0.328934	2.98545e-59
'PPP2R1A'	-0.328858	1.11788e-45
'TOMM70'	-0.328853	1.37392e-20
'HYOU1'	-0.328451	0.000977838
'STARD7'	-0.328355	7.46977e-17
'TMX1'	-0.328167	1.04418e-34
'MAZ'	-0.328021	2.23158e-63
'SEL1L'	-0.327536	2.14901e-37
'DGKZ'	-0.327467	2.58321e-10
'MIA3'	-0.327426	9.93084e-09
'IMPDH2'	-0.327096	1.37754e-70
'GTF3C1'	-0.327032	1.45304e-14
'TRNT1'	-0.327013	5.9e-23
'PSMC1'	-0.326386	9.10221e-67
'GIT1'	-0.326007	4.28945e-08
'LRRFIP1'	-0.325826	7.23935e-55
'AP4E1'	-0.325384	1.09869e-25
'HNRNPA3'	-0.325182	1.11481e-69
'RAD23B'	-0.325018	3.40703e-67
'ARID1A'	-0.325	3.7326e-14
'MUC1'	-0.324417	1.05453e-05
'SLC50A1'	-0.324416	6.97095e-31
'NPLOC4'	-0.324199	5.33409e-05
'CTSA'	-0.324157	2.08977e-07
'CPNE1'	-0.324151	8.8995e-44
'TAX1BP1'	-0.323608	4.74626e-57
'PARD3'	-0.323337	3.92111e-05
'TFAP2A'	-0.323335	6.27427e-57
'KCTD20'	-0.323302	2.17334e-21
'CKAP4'	-0.323275	1.5516e-07
'OS9'	-0.323141	1.30741e-16
'RAB10'	-0.323102	1.62474e-45
'MTHFD2'	-0.322759	6.74133e-68
'G6PD'	-0.322751	2.8213e-75
'G3BP2'	-0.322709	8.95012e-41
'PMM2'	-0.322691	4.68226e-17
'UBE2Q1'	-0.32262	2.46587e-61
'CHD2'	-0.322325	2.82275e-08
'SEC31A'	-0.322157	9.89216e-25
'BCAP29'	-0.322077	5.86653e-66
'TXNDC5'	-0.321981	1.75944e-09
'NEU1'	-0.321959	1.08793e-06
'TAOK3'	-0.321916	3.48018e-36
'MKNK2'	-0.321697	9.78687e-18
'ADAM15'	-0.321509	9.09664e-32
'EXOC5'	-0.32132	2.81543e-10
'PI4KB'	-0.321293	7.22804e-09
'SEH1L'	-0.321159	7.35239e-20
'PDCD6IP'	-0.320914	2.33823e-18
'CTPS1'	-0.320534	1.95416e-06
'SS18'	-0.320459	6.88546e-10
'AC015802.6'	-0.320334	4.26982e-20
'EPN1'	-0.320255	6.38617e-46
'PWWP3A'	-0.320226	6.06775e-18
'BCLAF1'	-0.320171	6.78903e-32
'ABCE1'	-0.319964	2.74502e-22
'TCOF1'	-0.319669	2.57396e-13
'CAP1'	-0.319548	2.86492e-32
'PEX1'	-0.319442	5.6083e-10
'RREB1'	-0.319342	9.00326e-06
'GRSF1'	-0.319204	1.09709e-42
'ASAP1'	-0.319141	5.84137e-24
'TRIM16'	-0.318459	2.17537e-05
'CREB3L4'	-0.318377	2.43096e-23
'DAP3'	-0.318022	4.74089e-48
'SMAD5'	-0.317921	3.46164e-17
'LRPAP1'	-0.317879	5.05887e-32
'PRXL2A'	-0.317832	1.64597e-69
'FKBP9'	-0.317742	5.09371e-17
'SFT2D2'	-0.317624	4.30404e-12
'EXOSC6'	-0.317495	8.7377e-15
'SERPINH1'	-0.317287	3.69896e-08
'ARF1'	-0.316541	6.34055e-71
'SEC63'	-0.316476	1.14028e-12
'SLC25A37'	-0.316107	2.34777e-34
'YTHDF2'	-0.316052	5.17514e-38
'BRI3BP'	-0.316011	1.86568e-38
'UBXN4'	-0.315943	1.11061e-94
'NUTM2B-AS1'	-0.315839	3.71049e-19
'VAPA'	-0.315723	4.54166e-96
'FBXO21'	-0.315613	3.09216e-33
'CD47'	-0.314776	5.21419e-67
'SMAD2'	-0.314736	1.82899e-14
'EVL'	-0.314639	5.49518e-07
'TIAL1'	-0.314583	4.27383e-59
'CS'	-0.314459	1.62724e-27
'CCT5'	-0.31352	1.33069e-78
'TMED9'	-0.313407	2.05197e-19
'GGNBP2'	-0.313357	2.50257e-16
'TLE1'	-0.313336	2.73954e-16
'IRX5'	-0.313219	1.5839e-13
'FBRS'	-0.313044	1.19663e-07
'ZNF286A'	-0.312884	6.21216e-25
'PLK2'	-0.312697	3.19706e-35
'FNIP1'	-0.312472	3.35541e-10
'TTF1'	-0.312041	3.09907e-31
'MCM3'	-0.311941	4.56125e-28
'PPP4R2'	-0.311931	1.06202e-39
'UBE4A'	-0.311654	1.38089e-14
'CLSTN1'	-0.311568	1.46078e-06
'ZNF800'	-0.311403	8.53341e-07
'DAZAP2'	-0.311391	4.76006e-45
'AC068888.1'	-0.311231	2.71714e-33
'PSMD13'	-0.311036	8.02969e-32
'ZNF281'	-0.31081	2.62178e-05
'FNBP1'	-0.310678	4.36868e-07
'ZNF652'	-0.310536	1.423e-25
'SYPL1'	-0.31014	1.4671e-92
'MTA1'	-0.309893	4.97481e-15
'PHF14'	-0.309772	4.18345e-37
'FANCI'	-0.309712	2.28575e-09
'CD81'	-0.309319	1.17886e-79
'CTNND1'	-0.309182	0.000114555
'COG8'	-0.309157	4.17827e-07
'ARF6'	-0.309013	2.18043e-61
'GCC2'	-0.309009	7.48465e-15
'RBBP5'	-0.308843	7.28818e-23
'ANKRD10'	-0.308791	3.40099e-15
'FBXW2'	-0.308474	1.78778e-12
'YBX3'	-0.30831	5.41986e-74
'PTPA'	-0.308287	8.52994e-13
'TDRD1'	-0.307891	8.60711e-08
'SLC25A24'	-0.307886	2.66805e-37
'ESCO1'	-0.307825	6.39759e-13
'YTHDF3'	-0.307799	2.1971e-08
'NFIB'	-0.307651	1.35611e-34
'UFL1'	-0.307493	2.84728e-14
'ANO10'	-0.307429	1.36903e-06
'RAD23A'	-0.307033	1.22738e-93
'DHX38'	-0.306554	9.51687e-13
'ARNT'	-0.306479	0.000145344
'RPRD1A'	-0.306472	5.28774e-08
'TPM4'	-0.306339	3.99822e-66
'AZIN1'	-0.305466	2.21e-31
'DYNC1LI2'	-0.305383	2.88921e-14
'DDX39B'	-0.304805	1.42465e-52
'RRBP1'	-0.304512	8.13165e-30
'PLEKHH3'	-0.304485	1.51069e-07
'ZNF24'	-0.304198	1.41924e-17
'TUFM'	-0.303898	2.90757e-91
'TSC22D1'	-0.30384	9.22528e-52
'ARCN1'	-0.303823	1.01883e-15
'HNRNPH3'	-0.303398	1.00731e-47
'CALM2'	-0.303339	2.14576e-44
'TM9SF2'	-0.303178	1.07407e-29
'ZNF397'	-0.302742	1.28742e-14
'SSR1'	-0.302723	3.97053e-84
'NLN'	-0.302478	1.93759e-05
'APC'	-0.302164	2.34073e-06
'PSME3'	-0.301997	3.08028e-09
'TXNIP'	-0.301733	1.97569e-47
'STRBP'	-0.301542	1.02434e-23
'MAPKAPK2'	-0.301317	1.22796e-06
'RSBN1'	-0.301296	4.64891e-48
'CLU'	-0.30127	1.71537e-09
'SPTBN1'	-0.301054	2.86716e-08
'FKBP10'	-0.301013	2.32473e-08
'EML4'	-0.300981	1.18406e-29
'PUF60'	-0.300894	1.28121e-34
'CDH3'	-0.300837	1.24165e-20
'RFWD3'	-0.300638	8.23164e-06
'ELAVL1'	-0.300627	1.25071e-47
'WSB2'	-0.300593	2.51696e-09
'TLK2'	-0.300575	1.21378e-12
'HADHA'	-0.300536	1.14371e-79
'NOL8'	-0.300357	6.14437e-12
'MCM4'	-0.300228	3.20438e-26
'PNPLA8'	-0.300216	4.63685e-17
'UCK2'	-0.299863	1.50204e-16
'CAP2'	-0.299615	1.72783e-08
'KIF21A'	-0.299267	1.83108e-27
'PHACTR4'	-0.299163	2.39575e-11
'USP3'	-0.298904	2.45268e-37
'PHACTR2'	-0.298807	4.779e-44
'DUS1L'	-0.298481	2.33398e-12
'TCERG1'	-0.298173	1.085e-35
'EPS8'	-0.298129	3.87857e-09
'SYT17'	-0.298093	1.71366e-13
'C18orf25'	-0.297839	1.95738e-09
'FAM49B'	-0.297773	1.13279e-35
'ZC3H7A'	-0.297751	3.46187e-13
'PTP4A2'	-0.297624	1.82742e-76
'RNF115'	-0.297442	6.81394e-58
'CD2AP'	-0.297286	2.71773e-14
'MAP3K2'	-0.297095	4.09113e-10
'SLC35E3'	-0.296923	2.7078e-10
'MKLN1'	-0.296674	8.57598e-06
'ZNF770'	-0.296306	5.19513e-05
'ZNF33A'	-0.296264	8.7185e-17
'TEX19'	-0.296219	2.09445e-05
'FGD5-AS1'	-0.295892	3.03957e-41
'RTF1'	-0.295792	2.62291e-49
'PPP1R9A'	-0.295671	2.30607e-09
'PITX1'	-0.295559	7.0251e-31
'TK1'	-0.295097	2.12356e-21
'ETNK1'	-0.295039	2.12188e-35
'MTA3'	-0.295027	9.56429e-13
'GARS'	-0.294569	5.84292e-61
'PGK1'	-0.294267	2.27248e-63
'CHTF18'	-0.294212	8.33391e-15
'TAF7'	-0.293922	1.2585e-32
'STAG1'	-0.293824	1.53203e-11
'H1FX'	-0.293764	7.07114e-53
'GAPVD1'	-0.293702	9.88444e-07
'CDC42SE1'	-0.293573	5.53738e-64
'BUB3'	-0.293243	4.69994e-47
'WNK1'	-0.292539	1.80655e-16
'RMND5A'	-0.292537	3.89402e-28
'CLDN3'	-0.291995	3.71277e-42
'COPB1'	-0.291855	3.66131e-24
'HMGCS1'	-0.291683	6.56007e-25
'TMEM161B-AS1'	-0.291228	8.99435e-15
'TRIM25'	-0.290433	2.31055e-07
'UBA6'	-0.290429	8.39039e-13
'PXN'	-0.290365	8.78437e-17
'CYHR1'	-0.28975	1.20268e-32
'TARDBP'	-0.289745	4.69622e-16
'RAB22A'	-0.289689	7.03277e-43
'GATC'	-0.2895	5.68494e-18
'GNA11'	-0.289439	3.90199e-13
'LAPTM4A'	-0.28936	1.15072e-60
'SETDB1'	-0.289278	3.80381e-15
'TNFRSF1A'	-0.289273	7.96877e-05
'DCAF13'	-0.28916	8.37356e-64
'TSR3'	-0.289145	1.23004e-21
'ADNP'	-0.289125	2.63367e-27
'KIAA0586'	-0.289057	3.59737e-08
'RANBP9'	-0.288557	3.42805e-13
'CRNKL1'	-0.288481	4.38817e-13
'UBXN7'	-0.288445	6.28508e-12
'SAE1'	-0.288411	4.26221e-18
'AP2M1'	-0.287984	1.23787e-95
'SLC35F5'	-0.287808	7.04882e-10
'HNRNPK'	-0.287456	1.36789e-91
'PITPNB'	-0.287411	2.37705e-21
'SUPT6H'	-0.287341	2.61459e-20
'SRP54'	-0.28697	4.55248e-31
'TEDC1'	-0.286815	9.16469e-11
'NUTM2A-AS1'	-0.286754	1.57949e-38
'SULT1A1'	-0.286436	4.26906e-20
'NUP54'	-0.286254	2.69441e-17
'UQCRC2'	-0.286142	2.92774e-71
'TRIM24'	-0.285995	1.23306e-15
'DNAJC9'	-0.285843	4.33259e-25
'POLR2B'	-0.285524	5.94393e-05
'RUFY2'	-0.285365	7.48261e-06
'PKM'	-0.285336	2.66465e-86
'TAF3'	-0.285302	4.81099e-06
'LTBP3'	-0.285298	1.01994e-40
'PTDSS1'	-0.285264	1.22919e-10
'ZFP90'	-0.285238	1.50563e-09
'MTUS1'	-0.285177	2.20815e-10
'FOXA1'	-0.285055	4.86755e-62
'VAPB'	-0.284903	1.23446e-18
'PCYT1A'	-0.284858	4.45813e-14
'LUC7L2'	-0.284555	7.07709e-45
'RNF216'	-0.284395	9.43339e-16
'PUS7L'	-0.284254	1.4265e-23
'PTMS'	-0.284227	3.54589e-96
'EIF2B2'	-0.284045	1.62455e-08
'PSMC6'	-0.283938	1.04525e-31
'CTSL'	-0.283885	1.16973e-11
'CRABP2'	-0.283584	6.8071e-77
'USP15'	-0.283032	8.98442e-21
'PSMD2'	-0.283004	1.428e-57
'DNAJC10'	-0.282939	1.3661e-20
'HSPA4'	-0.282835	5.66191e-41
'ADH5'	-0.282784	1.06497e-46
'FAM133B'	-0.28264	4.07289e-85
'PDE4DIP'	-0.282612	3.07573e-12
'NDC80'	-0.2825	2.19663e-16
'CLN3'	-0.282358	8.32359e-30
'MAN2A1'	-0.281647	8.2267e-06
'EZR'	-0.281598	1.81782e-25
'CANT1'	-0.281113	1.33306e-09
'HMGCR'	-0.280852	1.24132e-18
'HMGXB3'	-0.280783	1.29013e-11
'JUN'	-0.280677	3.13933e-07
'WRNIP1'	-0.280209	5.65531e-13
'IAH1'	-0.280124	1.29551e-69
'SPATA33'	-0.280014	6.53827e-16
'PURA'	-0.279938	2.22409e-33
'FASTKD1'	-0.279909	5.41793e-11
'FEZ2'	-0.279846	7.33855e-24
'ZBTB25'	-0.279762	3.44253e-15
'UBXN2A'	-0.279675	2.30814e-13
'UTP14A'	-0.279296	6.8245e-14
'HNRNPLL'	-0.279273	1.6991e-08
'PUM1'	-0.279066	3.93795e-19
'YLPM1'	-0.27868	6.60877e-07
'TRAM1'	-0.278403	2.1609e-30
'KPNA6'	-0.278359	4.45707e-21
'ATP5F1B'	-0.278321	1.77487e-88
'GMPS'	-0.278187	4.71916e-53
'PIGX'	-0.278118	1.71942e-56
'NCBP2'	-0.278101	1.84995e-95
'PTGR2'	-0.277808	8.46405e-06
'PCMT1'	-0.277622	2.04464e-64
'NUDC'	-0.277619	1.8422e-36
'FBXO45'	-0.277484	2.77409e-32
'PERP'	-0.277443	3.23642e-39
'SPECC1'	-0.277266	1.21534e-07
'GNAS'	-0.277098	5.47304e-05
'RRM1'	-0.277025	7.37742e-24
'DHX40'	-0.277009	2.36291e-41
'CCZ1'	-0.276767	8.98302e-09
'HNRNPL'	-0.276644	4.69729e-45
'TM7SF2'	-0.276542	3.3581e-58
'CHD1'	-0.27646	7.14966e-15
'HMGXB4'	-0.276426	1.56571e-25
'STT3A'	-0.276252	1.34627e-06
'ATG101'	-0.275909	5.79493e-11
'SON'	-0.275774	6.75278e-97
'GTF2A1'	-0.275396	1.71957e-10
'DEGS1'	-0.275038	9.35481e-10
'NPM1'	-0.274984	5.87157e-20
'VIRMA'	-0.274551	4.39612e-33
'HEXA'	-0.274323	7.72053e-06
'ACTN1'	-0.274163	1.1136e-16
'STX6'	-0.273947	2.15777e-21
'MAP4K4'	-0.273743	3.91086e-13
'TMEM59'	-0.273707	5.49522e-63
'FOXK2'	-0.273583	1.50813e-12
'ARRDC1'	-0.27343	1.6343e-31
'SNX27'	-0.273391	7.84966e-41
'RAB7A'	-0.273328	2.71533e-43
'ANAPC7'	-0.273237	1.09902e-14
'TRIP12'	-0.273132	4.0084e-08
'PPP1CC'	-0.273061	1.9839e-65
'RAB5B'	-0.272709	1.38871e-06
'PFKP'	-0.27268	1.28617e-20
'OSBPL8'	-0.27254	1.88782e-21
'AARS'	-0.27246	1.62099e-15
'ZDHHC20'	-0.272398	1.69595e-17
'M6PR'	-0.272282	1.99242e-33
'PRPF19'	-0.272259	8.72819e-16
'PPP4R3B'	-0.272121	3.24877e-06
'MARVELD2'	-0.272088	4.49929e-20
'MYO19'	-0.271735	4.38413e-06
'CLPTM1L'	-0.271699	5.06266e-31
'MPHOSPH10'	-0.271647	1.39093e-19
'TMOD3'	-0.271493	4.44622e-34
'PARP1'	-0.271222	6.74161e-65
'ACIN1'	-0.270941	8.02803e-32
'HSPA4L'	-0.27086	1.03155e-10
'PPAT'	-0.270792	3.14619e-15
'POR'	-0.270708	8.74913e-13
'APMAP'	-0.270605	3.11573e-24
'THAP12'	-0.270376	9.11787e-30
'LRP10'	-0.269888	4.8583e-19
'GATAD2B'	-0.269684	5.58029e-27
'ARFGAP2'	-0.269563	6.70523e-12
'GALNT6'	-0.269165	2.09989e-32
'AP2A1'	-0.269129	1.16101e-18
'CLCN3'	-0.269066	4.51279e-09
'YY1AP1'	-0.269042	2.53866e-05
'ZNF766'	-0.268738	4.18885e-07
'RPL4'	-0.26865	1.90109e-79
'TMEM209'	-0.268185	9.39326e-07
'ENO1'	-0.268124	5.75242e-92
'ESF1'	-0.268059	7.65373e-40
'PJA2'	-0.26762	3.15428e-22
'SARAF'	-0.267603	1.47057e-53
'DPF2'	-0.267554	4.23344e-06
'FAM120AOS'	-0.267544	3.46479e-29
'CLMN'	-0.267324	2.38179e-12
'GNPNAT1'	-0.267077	9.04641e-77
'ARIH1'	-0.267059	7.08994e-15
'CTDSP2'	-0.266806	1.41191e-06
'ZFR'	-0.266804	1.60909e-18
'MAPK13'	-0.26671	3.10975e-10
'INTS2'	-0.26669	1.6668e-16
'XRCC6'	-0.266399	5.95542e-60
'PAPSS1'	-0.266359	3.79432e-17
'NPDC1'	-0.266131	6.59075e-87
'BCAP31'	-0.265973	7.90338e-95
'RALGPS2'	-0.265838	1.36163e-27
'GALNT3'	-0.265695	5.339e-17
'CFAP97'	-0.265504	1.9196e-51
'PHF20L1'	-0.264815	8.27217e-18
'RAB3IP'	-0.264615	1.6345e-13
'THUMPD1'	-0.264535	2.35018e-55
'VPS26A'	-0.264473	1.31472e-20
'ACTR3'	-0.264422	1.981e-30
'ZNF12'	-0.264393	3.05808e-06
'HAGH'	-0.264304	6.5091e-31
'PKMYT1'	-0.264028	2.83353e-10
'R3HDM1'	-0.26402	6.693e-19
'SERPINB6'	-0.264016	1.70469e-75
'GNB5'	-0.263771	5.69334e-26
'SPOP'	-0.263749	1.17117e-18
'PHF10'	-0.263667	1.7504e-09
'DCTN1'	-0.263567	6.15655e-26
'AIFM1'	-0.262381	1.84014e-31
'GABPB1-IT1'	-0.262202	5.01989e-37
'WDR46'	-0.262095	1.90687e-12
'RBM47'	-0.262029	2.45526e-08
'RNF149'	-0.261728	3.14142e-17
'ZFP36L1'	-0.261646	8.04449e-43
'CBWD3'	-0.261505	1.03181e-11
'UPF2'	-0.261408	2.51538e-18
'MAPK9'	-0.261407	9.60115e-21
'LITAF'	-0.261224	8.99488e-52
'NOVA1'	-0.261057	2.52158e-30
'SRSF4'	-0.26094	1.36239e-34
'SRSF10'	-0.260352	2.57684e-76
'ZC3H18'	-0.260205	3.01351e-20
'RBPJ'	-0.260125	6.82625e-47
'CBX4'	-0.260036	3.25738e-08
'HCFC1'	-0.259813	4.3983e-09
'RAB27B'	-0.259598	1.52007e-17
'DDX52'	-0.259584	5.30251e-28
'NEDD4L'	-0.259497	3.15239e-11
'GABPB2'	-0.259215	1.74971e-09
'CD9'	-0.259084	1.39559e-84
'POGK'	-0.25899	1.92306e-06
'DENR'	-0.258922	4.97374e-88
'OTUD7B'	-0.258839	5.5765e-14
'SF3B4'	-0.258646	2.23411e-68
'PMPCB'	-0.258585	3.4474e-54
'DDX55'	-0.258452	3.7682e-08
'ACSF3'	-0.258443	1.23928e-08
'TMEM138'	-0.258436	8.22826e-14
'ZBTB41'	-0.258201	2.31946e-07
'HMG20B'	-0.258107	5.94699e-83
'CNOT11'	-0.258056	1.21633e-10
'RCOR1'	-0.257827	2.31133e-12
'DLGAP5'	-0.257575	6.64794e-21
'USF2'	-0.257541	1.6068e-31
'ARIH2'	-0.257469	2.24013e-21
'COPB2'	-0.256714	1.11794e-39
'RNF10'	-0.256643	1.31884e-11
'ROCK2'	-0.256273	4.14973e-09
'FXR1'	-0.256189	1.03304e-101
'WDR6'	-0.256179	6.1723e-12
'TUSC3'	-0.25591	1.77738e-87
'GPATCH8'	-0.255716	3.07629e-11
'ZNF714'	-0.255519	3.83234e-14
'CBX5'	-0.255485	2.87032e-88
'CCDC14'	-0.255416	6.17545e-09
'FOXM1'	-0.255349	1.80769e-15
'RMDN1'	-0.255245	8.12228e-71
'MFSD3'	-0.255093	1.86851e-15
'TM7SF3'	-0.255071	9.65478e-18
'CCNY'	-0.254961	3.17148e-19
'PSMC3'	-0.254953	9.21828e-70
'EEA1'	-0.25456	1.7129e-28
'AGPAT5'	-0.254161	2.04656e-20
'SPTAN1'	-0.254033	2.92535e-19
'ATP1B1'	-0.253831	2.26941e-26
'ECT2'	-0.253759	1.19156e-22
'HSD17B4'	-0.253754	2.87331e-23
'GLUD1'	-0.253636	3.99289e-18
'C9orf78'	-0.253522	1.02374e-70
'EWSR1'	-0.253217	2.52534e-08
'TOPORS'	-0.253114	2.14545e-07
'APTX'	-0.252712	5.56362e-07
'SURF4'	-0.252582	8.76951e-25
'TMEM170A'	-0.25242	2.77026e-53
'MAGED1'	-0.25233	1.17402e-09
'CDC37'	-0.252321	7.56958e-58
'SLU7'	-0.252112	1.45345e-24
'USP13'	-0.252042	9.95807e-11
'ATG10'	-0.251984	1.04059e-11
'UBL7-AS1'	-0.25167	2.05165e-12
'OAZ2'	-0.251438	2.67645e-19
'RO60'	-0.250917	2.16167e-72
'UBE2V2'	-0.250521	3.33112e-83
'TCF25'	-0.250496	3.75502e-85
'CEP55'	-0.250492	3.40623e-25
'SEPHS2'	-0.250357	1.46475e-16
'RBMX'	-0.250153	1.26725e-87
'CUL5'	-0.25005	4.78768e-20
'MRPS6'	0.250021	2.12814e-123
'NAXE'	0.250687	1.0366e-201
'S100A16'	0.251145	2.67561e-170
'TMEM126A'	0.251477	7.77713e-123
'HCFC1R1'	0.25486	2.01547e-149
'SNRPB2'	0.2549	4.79485e-191
'GGCT'	0.255658	6.20275e-182
'EIF4EBP1'	0.256177	3.0302e-144
'MTIF3'	0.256292	2.08354e-193
'SNRPF'	0.257481	8.45631e-111
'NDUFS8'	0.257711	2.03196e-187
'AC010642.2'	0.257754	7.61369e-135
'RBM17'	0.259021	5.95596e-188
'PARK7'	0.259821	4.10111e-195
'LYSMD2'	0.260681	5.12618e-144
'SLC39A4'	0.261488	4.38977e-190
'MRPS12'	0.262859	3.73523e-191
'ZFAND1'	0.263923	1.02056e-130
'NDUFA2'	0.264538	6.42982e-194
'CISD3'	0.264976	9.08424e-190
'DPY30'	0.265098	4.71753e-188
'NDUFB6'	0.265118	1.78939e-170
'CCNI'	0.265603	1.58389e-120
'POLD4'	0.266303	1.91549e-145
'FABP5'	0.266347	1.65424e-123
'SNRPC'	0.266502	1.60186e-190
'ENTPD3-AS1'	0.266846	1.68817e-61
'FIBP'	0.267189	7.28912e-161
'TMEM14A'	0.267601	3.72187e-193
'MRPS11'	0.270219	2.13537e-148
'NDUFC1'	0.2707	3.94452e-183
'PIN4'	0.27283	2.63216e-117
'NAA10'	0.272883	2.32558e-192
'CNIH1'	0.273196	1.9625e-184
'SWI5'	0.273371	1.35944e-175
'LAMTOR2'	0.273453	4.56668e-193
'MIEN1'	0.273504	2.29558e-128
'NDUFA1'	0.274224	1.33067e-104
'PSMB5'	0.274456	4.82356e-137
'NDUFAF3'	0.27505	5.42673e-162
'NDUFA6'	0.276699	8.6126e-192
'RPS20'	0.277734	1.47608e-47
'ZC3H15'	0.278919	1.18543e-205
'ZNF593'	0.280088	7.84645e-169
'UFM1'	0.280189	2.25802e-201
'ZNHIT1'	0.280447	1.03365e-194
'CBX6'	0.28104	1.84605e-171
'CDK2AP1'	0.281799	1.21738e-199
'MEA1'	0.282194	1.12325e-183
'RAB13'	0.282457	3.61172e-187
'MRPL20'	0.284019	2.13203e-192
'LSM8'	0.284889	5.63312e-188
'BLOC1S1'	0.285716	3.1718e-187
'TMEM141'	0.28661	1.06177e-201
'CENPN'	0.286731	5.71968e-132
'MRPL52'	0.286827	6.79875e-202
'POMP'	0.287321	1.94617e-100
'PFDN5'	0.28779	3.48517e-173
'DSCAM-AS1'	0.288437	1.2981e-60
'MRPL23'	0.288928	1.06691e-109
'MRPL13'	0.289337	1.93967e-163
'C12orf45'	0.290702	2.04254e-167
'VPS28'	0.290879	5.28225e-192
'PSENEN'	0.291334	6.62251e-152
'MRPL14'	0.291478	4.85961e-190
'TAF10'	0.291618	6.29795e-193
'GUK1'	0.292	9.47298e-204
'IFI30'	0.292394	1.20964e-165
'OCIAD2'	0.292554	6.63439e-157
'LSM2'	0.29444	1.07311e-188
'HSPD1'	0.29502	3.58654e-44
'PGLS'	0.295446	5.48852e-197
'ATP6V1F'	0.296124	2.77292e-196
'PRELID1'	0.298186	3.77614e-176
'CDC42'	0.298308	3.20297e-196
'SEC11A'	0.298348	8.34007e-94
'TRAPPC1'	0.29848	3.75892e-196
'CENPX'	0.29902	3.77318e-202
'EEF1AKMT1'	0.300274	4.89951e-87
'SNRPD1'	0.301431	2.2324e-192
'MRPL51'	0.30239	7.07894e-191
'SNHG25'	0.303761	3.49436e-160
'COX7A2L'	0.304042	1.60714e-205
'RPL27'	0.305962	2.62328e-77
'MRPL21'	0.306706	7.00525e-182
'GCSH'	0.306822	1.01435e-179
'ALYREF'	0.306838	1.61331e-185
'COX6C'	0.309542	2.7177e-67
'TRIAP1'	0.310738	4.53871e-148
'KRTCAP2'	0.310803	2.6552e-106
'EMC6'	0.310911	1.04335e-185
'PPIA'	0.311822	1.46089e-53
'DEK'	0.311938	4.17668e-132
'ADIRF'	0.313429	2.55644e-172
'RPL26L1'	0.314837	2.31265e-210
'DDT'	0.316323	1.24259e-179
'TXNDC17'	0.316604	1.51784e-191
'MRPL57'	0.316634	1.95603e-170
'BRI3'	0.317166	3.42114e-193
'CISD1'	0.31725	2.98499e-171
'CIAO2B'	0.318168	2.36891e-206
'CHP1'	0.318517	5.53218e-132
'SF3B5'	0.318851	9.38166e-165
'CCDC167'	0.31907	1.02585e-128
'PRDX5'	0.319623	3.9006e-205
'VAMP8'	0.320556	1.17379e-178
'LAGE3'	0.320998	9.0084e-169
'SUPT4H1'	0.322397	7.44187e-194
'ATP5PD'	0.322463	2.12043e-207
'GABARAPL2'	0.322512	7.8481e-220
'DBI'	0.323066	2.84356e-110
'MTLN'	0.323176	3.00129e-159
'BOLA3'	0.323429	1.38015e-202
'LSM6'	0.325634	9.90568e-153
'TSPYL1'	0.325766	2.52211e-193
'COX5B'	0.326682	1.64789e-92
'SLIRP'	0.327053	1.17611e-201
'SRSF9'	0.327146	1.17332e-140
'CTTN'	0.32788	1.762e-182
'TMEM219'	0.328078	2.03633e-180
'ROMO1'	0.328391	2.47844e-143
'MRPL41'	0.331025	1.08182e-107
'NDUFV2'	0.331206	7.56655e-203
'B2M'	0.331493	5.52888e-195
'NDUFS6'	0.332401	2.11966e-205
'RPLP0'	0.333011	2.05206e-73
'ATP5F1D'	0.334667	1.86678e-143
'MZT2B'	0.334985	2.45182e-101
'TCTEX1D2'	0.335273	2.8094e-210
'CUTA'	0.33531	3.03776e-188
'BEX3'	0.335738	4.42698e-169
'SF3B6'	0.335806	4.32393e-191
'NDUFB5'	0.337824	1.60323e-213
'TIMM8B'	0.338502	9.75097e-155
'FIS1'	0.339479	6.63976e-186
'DANCR'	0.340357	2.67847e-196
'RPL35'	0.341998	5.03287e-75
'TMA7'	0.342226	2.93765e-170
'CIAO2A'	0.344259	4.81768e-164
'CHCHD10'	0.345568	3.19638e-188
'SERP1'	0.346285	7.51067e-121
'PKIB'	0.347939	2.71157e-134
'PSMG3'	0.351356	1.23588e-166
'DNAJC19'	0.352241	7.31592e-213
'UQCC3'	0.352345	1.42511e-204
'BRK1'	0.352679	3.03826e-205
'ALKBH7'	0.352971	4.74948e-154
'MPC2'	0.354495	2.05935e-208
'TMEM167A'	0.355486	5.30217e-210
'PTMA'	0.355825	5.48807e-85
'MRPS14'	0.356408	1.47197e-182
'TOMM5'	0.356777	1.76038e-185
'NAA38'	0.357054	5.45143e-205
'S100A14'	0.357734	1.50532e-106
'TSTD1'	0.357768	3.92132e-190
'COA4'	0.358671	5.24914e-218
'GPX4'	0.360922	3.44109e-108
'POLR1D'	0.362054	8.59126e-218
'RPS27L'	0.364599	1.18078e-186
'RPL38'	0.365796	2.39997e-83
'METTL26'	0.366204	2.76517e-220
'SEC61G'	0.366996	4.2887e-204
'PRDX2'	0.367364	2.48369e-67
'C9orf16'	0.367422	1.7135e-229
'CDC26'	0.368834	1.15999e-136
'ARL6IP4'	0.371393	7.72357e-219
'THOC7'	0.3725	1.02674e-80
'YWHAE'	0.372521	1.09276e-110
'TP53TG1'	0.375361	7.02177e-200
'ATP6V1G1'	0.375421	3.53178e-154
'SPCS1'	0.376103	1.14385e-190
'COX16'	0.376386	4.27897e-221
'ZCRB1'	0.37762	1.86002e-225
'COX14'	0.377952	5.52587e-212
'RNASEH2C'	0.380099	1.09843e-195
'NDUFB10'	0.380281	3.03193e-197
'LAMTOR4'	0.381772	1.79414e-180
'DMKN'	0.38235	3.91101e-161
'HSPE1'	0.38622	8.10724e-130
'S100A6'	0.38707	5.58525e-144
'ZNRD2'	0.387131	1.02572e-195
'RPS19'	0.387986	1.49433e-108
'ID3'	0.38881	6.5703e-158
'PCBD1'	0.388816	1.56442e-233
'OSTC'	0.389253	5.74304e-223
'RPL18A'	0.38973	1.67639e-87
'VDAC2'	0.389811	1.98806e-208
'KRT18'	0.392665	2.03786e-56
'FAM174C'	0.393803	1.02604e-132
'C4orf3'	0.394094	1.31667e-209
'JPT1'	0.394438	1.7909e-88
'LSM3'	0.396386	2.91296e-189
'RPP21'	0.397621	2.05658e-220
'UQCRB'	0.397713	3.9959e-99
'ADI1'	0.398373	5.34087e-197
'MRPL11'	0.400991	2.37828e-214
'NENF'	0.401544	6.39865e-229
'ARF5'	0.403227	4.34621e-214
'H3F3B'	0.405227	2.7415e-67
'APRT'	0.405659	7.98451e-159
'ATP5MC1'	0.40735	4.72538e-215
'LSM7'	0.408967	3.18227e-206
'PHLDA2'	0.410091	2.58897e-192
'RPL27A'	0.411063	4.82478e-80
'SNHG6'	0.412053	2.44709e-221
'COX17'	0.413085	2.44544e-222
'TOMM6'	0.41483	9.40773e-130
'ZNF706'	0.415969	3.4298e-213
'SCAND1'	0.416411	1.12481e-182
'HIST1H4C'	0.416908	3.3991e-62
'COX4I1'	0.41817	1.71743e-80
'ATP6V0E1'	0.422103	6.69431e-149
'NDUFB9'	0.424853	1.27212e-100
'TMEM258'	0.425375	3.39575e-175
'RPL10A'	0.426619	1.63723e-75
'NDUFA11'	0.426831	1.95376e-228
'ATP5MF'	0.427175	4.79402e-77
'NDUFC2'	0.427338	2.32603e-87
'NDUFA3'	0.428801	9.04984e-213
'SNHG8'	0.428859	7.96617e-209
'SELENBP1'	0.430682	1.98975e-210
'RPL21'	0.432345	1.76226e-79
'RNF7'	0.433975	1.61831e-245
'SNRPG'	0.433977	2.92506e-145
'LSM5'	0.434962	2.62176e-180
'NHP2'	0.43518	1.24802e-87
'ITGAE'	0.436033	3.49294e-174
'C17orf49'	0.436071	2.71077e-171
'ATP5PF'	0.437305	2.61403e-179
'SULT2B1'	0.438026	3.99e-22
'S100A11'	0.441207	1.99414e-90
'MT1X'	0.441809	7.06061e-164
'SRP14'	0.442473	1.13067e-104
'NOP10'	0.442872	1.018e-232
'IFITM3'	0.443758	6.44099e-196
'NDUFAB1'	0.444157	3.68629e-140
'SEM1'	0.444293	7.1753e-79
'RPL13A'	0.445021	2.87115e-104
'ATP5MPL'	0.446021	5.15154e-147
'POLR2I'	0.450201	8.14336e-231
'TMEM256'	0.454071	8.87337e-188
'MRPS24'	0.455121	2.34336e-219
'SNRPE'	0.455816	3.93938e-106
'C4orf48'	0.45819	3.41279e-207
'TOMM22'	0.460271	1.92847e-217
'RPL23'	0.46077	1.07264e-107
'C3orf14'	0.462068	2.11188e-191
'AP2S1'	0.463409	1.14235e-183
'ATP5ME'	0.46351	9.18755e-125
'NUTF2'	0.4639	2.27684e-225
'SUB1'	0.463993	4.32544e-169
'IFITM2'	0.464272	1.69165e-232
'TPT1'	0.464411	4.56337e-137
'POLR2J'	0.464417	4.54342e-212
'CHCHD2'	0.4716	6.45804e-180
'PITPNA-AS1'	0.471875	1.00984e-151
'H2AFV'	0.474063	5.3297e-158
'ZFAS1'	0.474456	2.60415e-228
'CSNK2B'	0.475079	7.63613e-200
'COX6B1'	0.475604	9.58344e-110
'COA3'	0.476138	1.20839e-242
'RACK1'	0.478645	1.28327e-129
'TPI1'	0.479378	2.87767e-96
'RWDD1'	0.480867	3.59172e-230
'SELENOW'	0.481875	1.45179e-170
'RPS15'	0.482079	2.19137e-114
'RPL5'	0.483753	5.0701e-132
'NBDY'	0.483847	1.74427e-166
'RPA3'	0.485075	9.52753e-212
'UBL5'	0.485545	2.81991e-224
'KRT10'	0.487131	4.30716e-208
'STMP1'	0.488333	1.89552e-208
'ABRACL'	0.489049	1.04578e-212
'RPL31'	0.48913	5.15892e-102
'MRPS21'	0.490772	3.46729e-137
'RPL9'	0.495197	2.38836e-131
'TRAPPC2L'	0.496082	4.56542e-241
'LGALS1'	0.501092	5.0114e-147
'NDUFB2'	0.501378	2.67751e-169
'HMGN3'	0.503332	1.0117e-236
'ATP5MC3'	0.50385	1.79752e-140
'TMEM14C'	0.504527	6.12265e-226
'RPL14'	0.505757	1.21677e-145
'SH3BGRL3'	0.513349	8.20035e-261
'ATP5MG'	0.513823	3.03563e-98
'SEC61B'	0.516283	8.44365e-182
'SUMO2'	0.518977	9.79651e-152
'TOMM7'	0.520094	6.19553e-123
'GNG5'	0.520758	8.433e-240
'NEDD8'	0.52471	9.29163e-236
'TBCA'	0.526495	3.4261e-215
'GABARAP'	0.526548	2.67721e-219
'TOB1'	0.5274	2.9631e-147
'CHCHD5'	0.533924	1.45377e-231
'RPS16'	0.536581	1.59057e-147
'HIGD2A'	0.537768	1.16072e-237
'SSR4'	0.539042	5.31757e-178
'DCXR'	0.543341	6.00244e-178
'RNASEK'	0.547528	6.43879e-174
'RPS2'	0.554072	7.33409e-164
'HSBP1'	0.554765	4.0999e-117
'COX7B'	0.556348	4.08975e-229
'TXN'	0.55668	4.91335e-107
'RBIS'	0.556918	2.57571e-229
'ANAPC11'	0.55742	3.68732e-215
'UQCRQ'	0.558903	1.46966e-118
'ATP5PO'	0.560577	7.36254e-254
'TMEM14B'	0.562235	3.33407e-229
'COMMD6'	0.563591	1.00054e-237
'RPS21'	0.56544	4.74159e-154
'TXNL4A'	0.56767	7.44405e-247
'RPS5'	0.568237	1.68046e-149
'HINT1'	0.569998	1.16443e-124
'RPL22'	0.570953	5.25559e-160
'RPS6'	0.571087	2.07209e-150
'RPS18'	0.575522	3.02885e-208
'ERH'	0.575639	3.8147e-223
'TMSB10'	0.579711	6.30027e-134
'RPS7'	0.580532	1.9809e-208
'EIF3K'	0.588399	2.87977e-222
'RPL8'	0.591226	1.38321e-289
'RPL22L1'	0.59231	8.06387e-136
'COX8A'	0.594519	4.08669e-183
'ELOB'	0.60065	1.23172e-136
'C12orf57'	0.600841	6.44928e-235
'RPS24'	0.602723	1.11232e-230
'COX7C'	0.602845	2.49534e-166
'S100A13'	0.605038	8.93066e-135
'SLC25A5'	0.605194	5.04054e-147
'RPL36AL'	0.608493	9.9924e-125
'NDUFA4'	0.609695	5.50085e-141
'RPS25'	0.612311	8.83048e-214
'RPL19'	0.612562	6.45073e-252
'RPL6'	0.615698	4.14766e-237
'NDUFB11'	0.615865	1.30774e-247
'H3F3A'	0.617874	1.13651e-133
'ATP5F1E'	0.618956	2.08591e-158
'RPL36'	0.619604	6.63997e-171
'PPDPF'	0.619645	1.40766e-132
'UQCR10'	0.623534	5.84653e-156
'RPL37A'	0.629149	2.6458e-206
'S100A10'	0.630082	3.62319e-135
'WDR83OS'	0.631639	1.76063e-129
'RPL29'	0.632499	8.10223e-186
'RPS11'	0.644786	4.10224e-159
'UQCR11'	0.645803	5.31287e-231
'C19orf53'	0.646222	4.66884e-244
'OST4'	0.646846	1.44735e-201
'POLR2K'	0.648465	3.56642e-266
'UQCRH'	0.648624	2.16253e-144
'RPS29'	0.650196	2.03497e-197
'RPL13'	0.650825	3.04556e-277
'RPL18'	0.654909	1.14736e-279
'ATOX1'	0.655666	2.11916e-263
'RPL7'	0.666268	3.90897e-178
'RPL15'	0.668219	5.65949e-215
'RPS17'	0.678051	1.1239e-163
'RPS26'	0.684502	2.97819e-180
'COX5A'	0.693773	2.44526e-247
'SNRPD2'	0.699916	1.80002e-150
'NACA'	0.69996	4.33572e-162
'RPL32'	0.701315	2.20444e-299
'RPL23A'	0.703541	1.25129e-179
'RPL34'	0.704928	1.59142e-228
'NME2'	0.708617	3.8535e-203
'GAS5'	0.70901	4.01772e-200
'H2AFZ'	0.714388	5.18766e-134
'ATP5MD'	0.715386	1.94719e-243
'COX7A2'	0.7255	1.2282e-163
'GAPDH'	0.725955	4.02709e-244
'RPS10'	0.728634	1.01079e-201
'RPS28'	0.731518	1.35064e-230
'RPS3'	0.732766	0
'RPL11'	0.73696	6.47945e-302
'SERF2'	0.738091	2.08392e-232
'FAU'	0.740017	6.61426e-235
'BTF3'	0.746851	8.15815e-188
'RPL24'	0.746934	1.59223e-243
'RPL37'	0.750615	0
'RPS4X'	0.756916	5.07337e-244
'RPLP2'	0.766692	9.58835e-265
'MT2A'	0.766926	3.25e-06
'RPL17'	0.77281	2.34415e-271
'FTH1'	0.77944	0
'RPL7A'	0.77951	0
'RPL41'	0.78081	0
'RPS23'	0.780888	0
'RPL26'	0.787233	2.07582e-230
'SNHG29'	0.79044	1.42286e-185
'MIF'	0.80058	7.64874e-258
'RPSA'	0.806544	3.62841e-205
'RPL30'	0.813933	0
'POLR2L'	0.820249	9.72976e-207
'ATP5MC2'	0.827692	1.28846e-192
'RPL36A'	0.828449	2.6294e-285
'UBA52'	0.840908	5.12275e-243
'EEF1B2'	0.85486	5.67022e-224
'RPS27A'	0.870499	0
'GATA3'	0.871814	2.56e-77
'RPL12'	0.875294	0
'RPL35A'	0.892655	0
'RPLP1'	0.9021	0
'RPS14'	0.907186	0
'HNRNPA1'	0.91165	4.37e-52
'RPS3A'	0.921093	0
'RPS12'	0.923789	0
'RPS27'	0.945661	0
'RPL28'	0.949625	0
'RPL39'	0.977777	0
'SOD1'	0.996844	1.43e-140
'RPS15A'	1.01171	0
'RPS13'	1.10883	0
'RPL10'	1.10964	0
'RPS8'	1.24145	0

## Sheet: cluster_3_vs_cluster_2
Gene Symbol	log2fc (cluster3 / cluster2) MCF_7	padjust (cluster3 / cluster2) MCF_7
'LRRC75A'	-2.88686	4.72636e-248
'C1orf56'	-2.48534	3.24202e-247
'CTNNB1'	-2.1894	2.56698e-279
'HNRNPH1'	-2.16569	2.37461e-233
'CDC42SE1'	-2.02756	5.46576e-194
'CALR'	-1.92684	3.9858e-232
'AC092069.1'	-1.86921	0
'TP53'	-1.47575	7.6514e-179
'TFAP2C'	-1.41427	1.21966e-106
'MDM4'	-1.39479	3.46232e-143
'PHKG1'	-1.37684	0
'EIF5A'	-1.37348	3.83515e-129
'AC106707.1'	-1.37218	1.63587e-208
'SET'	-1.28897	2.71767e-201
'YWHAE'	-1.2763	6.54596e-179
'PPP3CA'	-1.16387	3.29869e-62
'PPP1CB'	-1.16066	1.11386e-86
'SNHG29'	-1.07446	3.28292e-165
'EIF2S3'	-1.06317	1.22496e-105
'EPPK1'	-1.04673	1.02782e-142
'NUCKS1'	-1.01935	1.28862e-151
'GIGYF1'	-1.01246	2.05333e-67
'TRA2A'	-1.0035	9.2833e-75
'C2orf68'	-1.00045	8.03967e-64
'TRPS1'	-0.99643	1.25782e-63
'CTBP1'	-0.983955	1.10968e-109
'LYSMD1'	-0.97925	2.03729e-113
'RAP2B'	-0.948985	1.20951e-26
'AP1G1'	-0.940934	4.36244e-82
'GRHL2'	-0.937753	2.1911e-102
'ARPC4'	-0.935824	3.36305e-62
'TMED4'	-0.923478	2.76501e-36
'CBX6'	-0.922436	2.23057e-61
'B4GALT1'	-0.918671	1.37492e-69
'CYP51A1'	-0.905764	1.39882e-51
'SEC22B'	-0.902767	4.14444e-48
'CDC42'	-0.896102	7.884e-73
'ACTB'	-0.892801	2.71285e-159
'TOR1AIP2'	-0.892168	1.55003e-57
'ARGLU1'	-0.890721	1.17619e-56
'EGR1'	-0.888742	2.06824e-110
'RSRC1'	-0.880406	2.91711e-37
'CARMIL1'	-0.875927	5.89317e-38
'SUMF2'	-0.873711	2.34436e-68
'WTAP'	-0.861526	5.77048e-39
'AL450306.1'	-0.857527	3.74366e-96
'FANCD2'	-0.85519	5.39189e-67
'CAPZA1'	-0.8266	1.36017e-47
'ATP1B1'	-0.819192	4.81324e-29
'BIRC5'	-0.817287	4.47432e-16
'AC091607.2'	-0.810643	9.80359e-160
'SPC24'	-0.806734	6.70979e-35
'CNOT9'	-0.804667	1.91612e-32
'PARD6B'	-0.799453	4.17385e-80
'ZC3H4'	-0.797758	5.32591e-63
'RREB1'	-0.793443	4.65613e-74
'R3HDM2'	-0.789509	1.08324e-38
'CPT1A'	-0.784138	3.31916e-27
'SRSF6'	-0.780697	4.6154e-30
'GOLIM4'	-0.766441	8.64814e-44
'TSPYL1'	-0.756972	1.27292e-43
'KMT5A'	-0.755703	6.59301e-15
'DLG5'	-0.754578	3.02691e-61
'SMU1'	-0.748612	5.34037e-34
'GDI2'	-0.745851	1.80615e-44
'AMFR'	-0.737023	3.21373e-102
'NEAT1'	-0.732461	3.23209e-31
'CTTN'	-0.719624	7.08879e-46
'CDC42SE2'	-0.705598	1.18094e-20
'PDGFA'	-0.705395	2.04573e-20
'HIPK1'	-0.702409	2.93574e-26
'WSB2'	-0.687265	7.94312e-61
'EXOSC6'	-0.678942	4.45805e-33
'DCUN1D1'	-0.670604	5.30256e-20
'RIOX1'	-0.666892	1.12501e-72
'C6orf62'	-0.651042	1.4966e-34
'AFMID'	-0.647589	8.27758e-89
'SDC4'	-0.645805	1.52315e-20
'TWSG1'	-0.634105	1.65597e-10
'AC003102.1'	-0.63314	2.50834e-52
'IRF2BPL'	-0.626575	1.96243e-34
'THRAP3'	-0.621201	8.63564e-23
'AC005921.2'	-0.617031	5.72408e-20
'KCNQ1OT1'	-0.613882	0.00409298
'DDX6'	-0.612593	1.75307e-29
'LETM1'	-0.610658	1.37181e-14
'ADAM17'	-0.596716	3.37668e-25
'ALDH6A1'	-0.590317	1.54208e-23
'SYNC'	-0.585693	1.09763e-50
'NUDT19'	-0.583874	2.62455e-12
'ARID2'	-0.583083	1.10857e-20
'ARF6'	-0.579819	2.51488e-11
'STRN3'	-0.579064	3.19843e-12
'SLC12A2'	-0.57893	2.3429e-22
'TNRC6B'	-0.578308	3.61531e-11
'WDR43'	-0.575727	1.59902e-14
'SLC38A2'	-0.558909	1.11923e-07
'TLE3'	-0.549462	3.63801e-10
'PRELID3B'	-0.543499	2.44889e-10
'FKBP9'	-0.541737	4.20883e-13
'SKA2'	-0.541612	1.76744e-14
'SFXN1'	-0.540639	2.48864e-10
'TOB1'	-0.540086	2.35966e-40
'IQGAP3'	-0.538149	2.70897e-56
'HMGCS1'	-0.537926	7.47999e-10
'KMT2E'	-0.53791	1.17738e-10
'LSM12'	-0.53097	2.87789e-06
'SCD'	-0.528929	1.02782e-08
'G3BP1'	-0.527875	1.92361e-16
'PDCD4'	-0.522445	6.49123e-10
'TMEM120B'	-0.517371	8.04615e-23
'CSNK1A1'	-0.513177	4.21228e-14
'SLC35F6'	-0.507963	4.11837e-05
'TMEM159'	-0.505768	7.60127e-06
'PPP6R3'	-0.502525	0.011057
'MTA2'	-0.500516	1.41052e-32
'FAM204A'	-0.496622	1.05038e-08
'OTUD7B'	-0.495287	2.00491e-13
'AC099518.5'	-0.493916	8.30567e-05
'NFIC'	-0.491112	1.08943e-12
'BRWD1'	-0.487241	0.00110324
'SETD5'	-0.486147	6.23091e-07
'DAAM1'	-0.483374	8.81172e-05
'INSR'	-0.48243	4.9605e-44
'STAT2'	-0.481602	5.86386e-16
'CHP1'	-0.481053	5.07844e-06
'NCOA3'	-0.478036	3.38213e-08
'STOM'	-0.476774	0.000286393
'WDR76'	-0.472042	6.64636e-20
'NUDT4'	-0.462463	3.51294e-07
'NFIA'	-0.459908	2.01129e-08
'PDS5B'	-0.458126	3.65234e-10
'THUMPD1'	-0.455666	2.94038e-05
'AC009133.1'	-0.455124	1.01952e-13
'ZNF557'	-0.454962	8.87117e-28
'C2orf69'	-0.453011	2.11398e-16
'FOXP1'	-0.451806	6.56264e-12
'LPIN3'	-0.45099	0.00704461
'CHDH'	-0.446106	1.36482e-16
'LARP1'	-0.444907	0.00161377
'KRT8'	-0.44158	1.23706e-38
'MORF4L1'	-0.441264	0.0382374
'EAF1'	-0.44125	0.00225914
'ARNT'	-0.440557	1.95111e-11
'THAP5'	-0.439848	0.0491328
'PDIA4'	-0.437054	0.000274344
'NUP155'	-0.434445	1.42872e-16
'RBBP5'	-0.430345	0.00268153
'VMP1'	-0.429376	1.17085e-05
'MARCH6'	-0.428459	0.000113243
'NFIB'	-0.426441	0.000691942
'RASSF3'	-0.42472	1.18524e-59
'TNPO2'	-0.419043	6.38715e-07
'DOCK5'	-0.41707	1.51697e-05
'ZNF286A'	-0.416171	3.59204e-07
'PRPS2'	-0.415811	0.000387652
'ITPRIPL2'	-0.414736	0.0144216
'RBM6'	-0.414593	6.12346e-12
'FKBP1A'	-0.412452	0.000103092
'SKIL'	-0.411273	9.01953e-06
'TBL1XR1'	-0.411127	0.0136133
'RMND5B'	-0.409224	1.43569e-05
'DCAKD'	-0.403241	2.03653e-49
'MGA'	-0.400951	2.11497e-12
'RAB6A'	-0.400327	0.00378541
'AC020978.5'	-0.398937	5.78686e-09
'SLC7A5'	-0.397498	0.0473764
'ANKRD40'	-0.393133	1.24217e-06
'PAN3'	-0.392738	0.00195184
'NORAD'	-0.392354	2.65658e-07
'LARP4B'	-0.388499	0.0171301
'GATD3B'	-0.38632	5.00286e-12
'CCNF'	-0.386058	1.27953e-16
'ZNF652'	-0.385161	2.27741e-08
'GLTP'	-0.382052	0.00137975
'AC027277.1'	-0.381773	7.0264e-10
'MTFMT'	-0.381534	5.34979e-14
'ACLY'	-0.379397	0.00378854
'MARK2'	-0.378753	5.60405e-08
'MSI1'	-0.374947	4.19582e-05
'DNMT3A'	-0.37309	6.62066e-27
'RNF152'	-0.372723	2.88373e-11
'PHACTR2'	-0.369744	3.19902e-08
'MAP3K12'	-0.368705	3.53948e-30
'PGGT1B'	-0.367511	0.00201717
'MYBBP1A'	-0.36229	4.53642e-09
'POLR2D'	-0.355749	7.28002e-05
'AC005332.3'	-0.353563	3.97032e-53
'SAMD12'	-0.344721	1.83047e-05
'TSC22D2'	-0.344227	6.92579e-11
'RHOF'	-0.344201	0.000831353
'FLCN'	-0.341029	6.27899e-64
'CRIM1'	-0.336911	1.83639e-09
'JUND'	-0.335749	1.28774e-14
'APOL2'	-0.319711	7.21e-21
'SDC1'	-0.318404	1.39521e-09
'WEE1'	-0.310497	0.000284685
'ARHGAP1'	-0.309096	0.015948
'AP003352.1'	-0.308363	2.44623e-31
'THRIL'	-0.306478	2.02241e-05
'NEIL2'	-0.303333	1.25822e-09
'DGCR8'	-0.297894	2.078e-27
'PGAM5'	-0.296697	3.42319e-06
'GATC'	-0.294012	0.00487762
'CCDC117'	-0.291783	6.75443e-08
'LINC-PINT'	-0.291263	1.01803e-08
'TCTN2'	-0.281775	2.47993e-84
'HNRNPK'	-0.279373	0.0145894
'PSMB4'	-0.279119	8.1984e-06
'AC011603.2'	-0.279046	0.000700489
'KANSL1'	-0.276997	0.00677521
'GDPGP1'	-0.275317	6.66531e-13
'USP2'	-0.272662	1.73708e-07
'RPL27'	-0.271011	6.74124e-17
'RIT1'	-0.269687	0.000809965
'LIPH'	-0.268336	1.51394e-17
'AC006504.5'	-0.265799	6.40987e-08
'PIP4K2C'	-0.265721	0.0236736
'NADK2'	-0.265562	1.25924e-08
'KRT19'	-0.262143	4.1569e-05
'MLLT6'	-0.25875	1.83971e-07
'SOX4'	-0.253079	4.29629e-08
'PRPF39'	-0.252987	4.35142e-15
'SLC9A3R1'	-0.25239	0.0146136
'RPS18'	0.254539	3.3827e-39
'RPL10'	0.254932	8.09425e-40
'RPL27A'	0.259406	2.6023e-23
'RPLP1'	0.261	3.106e-32
'RPL37'	0.263392	4.49479e-42
'RPS9'	0.264245	2.5405e-21
'RPS5'	0.268187	1.95588e-40
'RPL41'	0.269162	1.89695e-74
'RPS7'	0.270537	1.33148e-47
'RPS17'	0.273658	3.18027e-27
'RPL34'	0.274331	9.71662e-31
'RPL23A'	0.27483	3.12614e-36
'RPS27'	0.276225	5.49458e-36
'RPL29'	0.276455	4.91087e-43
'RPL26'	0.277514	2.69719e-34
'RPS16'	0.27766	5.16333e-42
'RPS8'	0.279044	9.02423e-57
'RPS14'	0.279794	1.85906e-57
'RPS29'	0.280065	2.22407e-32
'RPS12'	0.282947	7.35687e-48
'RPS4X'	0.28875	1.92992e-41
'SULT2B1'	0.290424	2.42e-69
'COA4'	0.293515	3.79678e-23
'SELENOW'	0.295815	1.06484e-20
'RPS15'	0.296055	1.12975e-37
'RPL37A'	0.304562	3.12995e-52
'STMN1'	0.309422	9.71004e-10
'LGALS1'	0.314407	4.29757e-17
'RPL18'	0.315893	5.88051e-80
'FTH1'	0.333413	1.63406e-57
'RPL10A'	0.33415	7.35957e-33
'POLR2L'	0.336697	2.69776e-29
'MT-CYB'	0.33958	1.45233e-25
'RPL13'	0.349689	2.38802e-80
'TPT1'	0.366852	6.16328e-64
'RPL18A'	0.374578	1.00336e-53
'MT-CO1'	0.382517	4.32207e-27
'RPL14'	0.392424	3.62477e-71
'EEF1A1'	0.449314	9.93586e-41
'GAS5'	0.458892	9.91036e-29
'GATA3'	0.468204	6.03e-57
'RPL13A'	0.475222	4.82733e-75
'SOD1'	0.528164	3.26e-65
'RPSA'	0.55449	6.99602e-80
'RPS2'	0.570405	3.23914e-102
'MT2A'	0.652718	1.9e-58
'HNRNPA1'	0.677132	4.52e-63
