# Supplementary material for: In-depth organic mass cytometry reveals differential contents of 3-hydroxybutanoic acid at the single-cell level
Source: Nat Commun. 2024 May 23;15:4387. doi: 10.1038/s41467-024-48865-2 (PMC11116506; doi:10.1038/s41467-024-48865-2)
Supplement: Supplementary file 5 — Supplementary Data 2 [file 41467_2024_48865_MOESM5_ESM.xlsx]

## Sheet: pos_meta
Name	Formula	Calc. MW	m/z	Reference Ion	Fragment ions	KEGG ID
Crotonic acid	C4H6O2	86.0368	87.0441	[M+H]+1	55.0541, 59.0491	C01771
PFAA(4:0)	C4H9NO	87.0684	88.0757	[M+H]+1	88.0756
Butyric acid	C4H8O2	88.0521	130.086	[M+ACN+H]+1	-	C00246
Alanine	C3H7NO2	89.0476	90.0549	[M+H]+1	-	C00041
Lactic Acid	C3H6O3	90.0315	113.021	[M+Na]+1	-	C00186
Succinimide	C4H5NO2	99.0318	132.065	[M+H+MeOH]+1	-	C07273
Tiglic acid	C5H8O2	100.052	101.06	[M+H]+1	55.0541, 73.0647, 83.0490	C08279
PFAA(5:0)	C5H11NO	101.084	102.091	[M+H]+1	57.0697, 74.0600
Succinic semialdehyde	C4H6O3	102.032	103.039	[M+H]+1	-	C00232
Valeric acid	C5H10O2	102.068	103.075	[M+H]+1	-	C00803
malonamic acid	C3H5NO3	103.027	104.034	[M+H]+1	-	C04131
2-Hydroxyisobutyric acid	C4H8O3	104.047	105.055	[M+H]+1	-
Caprolactam	C6H11NO	113.084	114.091	[M+H]+1	69.0697, 79.0541, 96.0806	C06593
trans-3-Hexenoic acid	C6H10O2	114.068	115.075	[M+H]+1	55.0177, 87.0440, 97.0648
Proline	C5H9NO2	115.063	116.07	[M+H]+1	-	C00148
Levulinic acid	C5H8O3	116.047	99.044	[M+H-H2O]+1	-
1-Hexanoic acid	C6H12O2	116.084	117.091	[M+H]+1	-	C01585
L-Aspartic 4-semialdehyde	C4H7NO3	117.043	118.05	[M+H]+1	-	C00441
Valine	C5H11NO2	117.079	118.086	[M+H]+1	72.0805, 73.0841	C16436
3-Hydroxy-3-methylbutanoic acid	C5H10O3	118.063	119.07	[M+H]+1	91.054	C20827
Threonine	C4H9NO3	119.058	120.065	[M+H]+1	-	C00188
2-Acetylpyridine	C7H7NO	121.053	122.06	[M+H]+1	95.0487, 104.0496
4-Hydroxybenzaldehyde	C7H6O2	122.037	123.044	[M+H]+1	95.049	C00633
Nicotinamide	C6H6N2O	122.048	123.055	[M+H]+1	-	C00153
Nicotinic acid	C6H5NO2	123.032	124.039	[M+H]+1	96.0447	C00253
(2E)-2-Heptenoic acid	C7H12O2	128.084	129.091	[M+H]+1	-
Lysine lactam	C6H12N2O	128.095	129.102	[M+H]+1	-
Isoquinoline	C9H7N	129.058	130.065	[M+H]+1	57.0696, 74.0961, 84.0442	C06323
Pipecolic acid	C6H11NO2	129.079	130.086	[M+H]+1	84.0806	C00408
L-Glutamate 1-semialdehyde	C5H9NO3	131.058	132.066	[M+H]+1	-	C03741
Creatine	C4H9N3O2	131.069	132.077	[M+H]+1	90.0548	C00300
Isoleucine	C6H13NO2	131.095	132.102	[M+H]+1	-
Adenine	C5H5N5	135.054	136.062	[M+H]+1	136.061	C00147
Salicylic acid	C7H6O3	138.032	139.039	[M+H]+1	67.0538, 91.0539, 121.0283	C00805
4-Hydroxybenzoic acid	C7H6O3	138.032	139.039	[M+H]+1	55.01765, 79.0539, 121.0283	C00156
3-Acetyl-2,5-dimethylfuran	C8H10O2	138.068	121.065	[M+H-H2O]+1	69.0701, 79.0543, 97.0647
5-(hydroxymethyl)-4-methoxy-2,5-dihydrofuran-2-one	C6H8O4	144.042	167.031	[M+Na]+1	67.0542, 111.0806, 149.0954
Dimethyl succinate	C6H10O4	146.058	129.055	[M+H-H2O]+1	55.0179, 87.0439, 115.0389
Glutamine	C5H10N2O3	146.069	147.076	[M+H]+1	-	C00064
3-Hydroxyheptanoic acid	C7H14O3	146.094	129.091	[M+H-H2O]+1	-
Lysine	C6H14N2O2	146.105	147.113	[M+H]+1	-	C00047
Glutamic acid	C5H9NO4	147.053	148.06	[M+H]+1	-	C00025
3,4-Dimethylbenzoic acid	C9H10O2	150.068	151.075	[M+H]+1	79.0541, 89.0596, 105.0697
Guanine	C5H5N5O	151.049	152.056	[M+H]+1	-	C00242
2-Phenylglycine	C8H9NO2	151.063	152.071	[M+H]+1	152.071
2-Anisic acid	C8H8O3	152.047	135.044	[M+H-H2O]+1	79.0541, 95.0495, 105.0451
dopamine	C8H11NO2	153.079	154.086	[M+H]+1	-	C03758
9-Decenal	C10H18O	154.136	155.143	[M+H]+1	-
Histidine	C6H9N3O2	155.07	156.077	[M+H]+1	-	C00135
PFAA(9:0)	C9H19NO	157.147	158.154	[M+H]+1	57.0697, 102.0913, 123.1167
1-nonanoic acid	C9H18O2	158.131	159.138	[M+H]+1	-	C01601
Carnitine	C7H15NO3	161.105	162.112	[M+H]+1	-	C00318
2-hydroxymethylglutaric acid	C6H10O5	162.053	163.06	[M+H]+1	-
Phenylalanine	C9H11NO2	165.079	166.086	[M+H]+1	-	C00079
6-Pentyl-2H-pyran-2-one	C10H14O2	166.099	167.107	[M+H]+1	67.0540, 79.0541
5-acetyl-2,6-dimethyl-1,2,3,4-tetrahydropyridin-4-one	C9H13NO2	167.095	168.102	[M+H]+1	93.0573, 108.0575
Arginine	C6H14N4O2	174.112	175.119	[M+H]+1	70.0650, 88.0756, 130.0967	C00062
3-Methoxycinnamic acid	C10H10O3	178.063	161.06	[M+H-H2O]+1	101.0596, 133.1008, 143.0857
4-Methoxycinnamic acid	C10H10O3	178.063	179.07	[M+H]+1	133.0650, 137.0603, 161.0597
Caffeic acid	C9H8O4	180.042	181.049	[M+H]+1	163.039	C01197
Glucose	C6H12O6	180.063	181.071	[M+H]+1	-	C00221
Mannitol	C6H14O6	182.079	183.086	[M+H]+1	-	C00392
Methyl caffeate	C10H10O4	194.058	195.065	[M+H]+1	77.0387, 91.0544, 133.0866	C10477
PFAA(12:1)	C12H23NO	197.178	198.185	[M+H]+1	57.0698, 135.1170, 163.1479
2-[5-(2-hydroxypropyl)oxolan-2-yl]propanoic acid	C10H18O4	202.121	241.084	[M+K]+1	58.0649, 105.0334
N-Acetyl-L-phenylalanine	C11H13NO3	207.09	208.097	[M+H]+1	-	C03519
4-methyl-5-oxo-2-pentyl-2,5-dihydrofuran-3-carboxylic acid	C11H16O4	212.105	230.139	[M+NH4]+1	77.0384, 91.0540, 105.0447
(4S,5S,8S,10R)-4,5,8-trihydroxy-10-methyl-3,4,5,8,9,10-hexahydro-2H-oxecin-2-one	C10H16O5	216.1	217.107	[M+H]+1	83.0490, 111.0438, 155.0703
AcCa(3:0)	C10H19NO4	217.131	218.139	[M+H]+1	85.0285
D-GalNAc	C8H15NO6	221.09	222.097	[M+H]+1	-
Monobutyl phthalate	C12H14O4	222.089	223.096	[M+H]+1	59.0489, 149.0232, 163.0385
N-Aceyl-L-tyrosine	C11H13NO4	223.084	224.092	[M+H]+1	224.092
5-(6-hydroxy-6-methyloctyl)-2,5-dihydrofuran-2-one	C13H22O3	226.157	244.191	[M+NH4]+1	83.0854, 97.0646, 173.1324
6-(3-hydroxybutan-2-yl)-5-(hydroxymethyl)-4-methoxy-2H-pyran-2-one	C11H16O5	228.1	251.089	[M+Na]+1	57.0696, 98.9839, 149.0234
5-[(1E)-3-hydroxy-3-methylbut-1-en-1-yl]-2-methylcyclohex-5-ene-1,2,4-triol	C12H20O4	228.136	251.125	[M+Na]+1	98.9840, 12.0574, 149.0231
(6S)-6-[(1S,2R)-1,2-dihydroxypentyl]-4-methoxy-5,6-dihydro-2H-pyran-2-one	C11H18O5	230.115	269.079	[M+K]+1	69.0697, 109.1010, 153.1280
leu-thr	C10H20N2O4	232.142	233.15	[M+H]+1	-
[2-(hydroxymethyl)-5,5,8a-trimethyl-1,4,4a,5,6,7,8,8a-octahydronaphthalen-1-yl]methanol	C15H26O2	238.193	221.19	[M+H-H2O]+1	57.0697, 73.0466
3-hydroxy-4-methoxy-9H-xanthen-9-one	C14H10O4	242.058	265.047	[M+Na]+1	81.0695, 123.1170, 183.1165
Pentadecanoic Acid	C15H30O2	242.225	523.412	[2M+K]+1	67.0541, 95.0855, 109.1014	C16537
AcCa(5:0)	C12H23NO4	245.163	246.17	[M+H]+1	85.0648
glu-thr	C9H16N2O6	248.102	249.109	[M+H]+1	-
(5S,6S)-5-hydroxy-4-methoxy-6-(2-phenylethyl)-5,6-dihydro-2H-pyran-2-one	C14H16O4	248.105	271.094	[M+Na]+1	81.0700, 109.1013, 123.1164
gln-cys	C8H15N3O4S	249.078	250.086	[M+H]+1	-
(2E)-3-phenyl-N-(2-phenylethyl)prop-2-enamide	C17H17NO	251.131	274.12	[M+Na]+1	85.10175, 102.0914, 212.2400
5-methoxy-2-phenyl-4H-chromen-4-one	C16H12O3	252.079	291.042	[M+K]+1	69.0697, 100.0755, 135.1166
1,4-dihydroxy-1,4-dimethyl-7-(propan-2-ylidene)-decahydroazulen-6-one	C15H24O3	252.173	235.169	[M+H-H2O]+1	57.0697, 93.0704, 119.0854
(5E)-7-methylidene-10-oxo-4-(propan-2-yl)undec-5-enoic acid	C15H24O3	252.173	235.169	[M+H-H2O]+1	83.0852, 107.0852, 161.1330
2-[(2R,4aR,8R,8aR)-8-hydroxy-4a,8-dimethyl-decahydronaphthalen-2-yl]prop-2-enoic acid	C15H24O3	252.173	235.169	[M+H-H2O]+1	161.1317, 175.1481, 217.1951
WE(O-16:1)	C16H30O2	254.225	272.258	[M+NH4]+1	57.0698, 69.0698, 212.2378
Hexadecanamide	C16H33NO	255.256	256.264	[M+H]+1	85.1009, 144.1379, 200.2006
4-methoxy-6-[2-(4-methoxyphenyl)ethyl]-2H-pyran-2-one	C15H16O4	260.105	299.068	[M+K]+1	69.0698, 121.1013, 135.1167
(2R,3R,4S,5S,6R)-2-[(3Z)-hex-3-en-1-yloxy]-6-(hydroxymethyl)oxane-3,4,5-triol	C12H22O6	262.142	285.131	[M+Na]+1	81.0696, 145.1015, 169.1012
(3S,3aS,5aR,9R,9aS,9bS)-9-hydroxy-3,5a,9-trimethyl-2H,3H,3aH,4H,5H,5aH,6H,9H,9aH,9bH-naphtho[1,2-b]furan-2,6-dione	C15H20O4	264.136	287.125	[M+Na]+1	69.0697, 111.1167, 181.0039
4,9-dihydroxy-6-methyl-3,10-dimethylidene-2H,3H,3aH,4H,7H,8H,9H,10H,11H,11aH-cyclodeca[b]furan-2-one	C15H20O4	264.136	282.17	[M+NH4]+1	70.0646, 91.0539, 105.0698
Tetranor-12(S)-HETE	C16H26O3	266.188	249.185	[M+H-H2O]+1	93.0697, 119.0853, 133.1014
4,7-dihydroxy-4-(hydroxymethyl)-3,4a,8,8-tetramethyl-1,4,4a,5,6,7,8,8a-octahydronaphthalen-1-one	C15H24O4	268.167	251.164	[M+H-H2O]+1	101.0596, 133.0648, 161.0961
Estrone	C18H22O2	270.162	309.125	[M+K]+1	55.0541, 83.0854, 95.0856	C00468
3a-hydroxy-3-(hydroxymethyl)-1,1,3,5-tetramethyl-octahydro-1H-indene-4-carboxylic acid	C15H26O4	270.183	288.217	[M+NH4]+1	79.0540, 121.1009, 175.1477
WE(O-8:0_9:0)	C17H34O2	270.256	293.245	[M+Na]+1	57.0697, 181.1195
Pro-arg	C11H21N5O3	271.164	272.172	[M+H]+1	-
16-Hydroxyhexadecanoic acid	C16H32O3	272.235	273.242	[M+H]+1	71.0854, 139.1119, 163.1481	C18218
Octyl hydrogen phthalate	C16H22O4	278.152	279.159	[M+H]+1	121.0278, 149.0233, 201.0455
4,6-dihydroxy-5a-methyl-3-methylidene-2-oxo-dodecahydronaphtho[1,2-b]furan-9-carbaldehyde	C15H20O5	280.131	298.165	[M+NH4]+1	69.03332, 117.0697, 145.1009
4-[2-(3,5-dimethyl-2-oxocyclohexyl)-2-hydroxyethyl]piperidine-2,6-dione	C15H23NO4	281.163	282.17	[M+H]+1	77.0385, 89.0595, 92.0621
4-carbamoyl-3-{2-[(1E)-3,5-dimethyl-2-oxocyclohexylidene]ethyl}butanoic acid	C15H23NO4	281.163	299.197	[M+NH4]+1	80.0572, 91.0540, 105.0450
Oleamide	C18H35NO	281.272	282.279	[M+H]+1	95.0857, 114.0913, 135.1166	C19670
(1S,5R,9R,13R)-1,5,9-trimethyl-11,14,15,16-tetraoxatetracyclo[10.3.1.0â´,ÂaÂl.0â¸,ÂaÂl]hexadecan-10-one	C15H22O5	282.147	300.181	[M+NH4]+1	81.0700, 109.1008, 209.1534
4,8-dihydroxy-6-(hydroxymethyl)-6,8-dimethyl-1H,3H,4H,4aH,5H,6H,7H,7aH,8H,9H-azuleno[5,6-c]furan-1-one	C15H22O5	282.147	305.136	[M+Na]+1	69.0697, 81.0698, 111.1167
(5S)-5-hydroxy-1,7-diphenylheptan-3-one	C19H22O2	282.162	305.151	[M+Na]+1	69.0696
WE(O-5:0_13:0)	C18H36O2	284.272	307.261	[M+Na]+1	57.0695, 95.0862, 237.1817
(2E)-3-(3,4-dihydroxy-2-methoxyphenyl)-1-(4-hydroxyphenyl)prop-2-en-1-one	C16H14O5	286.084	309.073	[M+Na]+1	65.0385, 91.0541, 121.0399
Methyldienolone	C19H26O2	286.193	287.201	[M+H]+1	79.0541, 95.0490, 109.0644
Estriol	C18H24O3	288.173	311.162	[M+Na]+1	209.009	C05141
Arg-Asp	C10H19N5O5	289.14	290.147	[M+H]+1	-
4-hydroxy-6-[2-(2-methyl-1,2,4a,5,6,7,8,8a-octahydronaphthalen-1-yl)ethyl]oxan-2-one	C18H28O3	292.204	275.201	[M+H-H2O]+1	70.0650, 91.0539, 115.0540
(4S,5R,8R,12R)-12-hydroxy-12-(hydroxymethyl)-3,4-dimethyl-11-oxo-10-oxatricyclo[6.4.0.0Âa,âµ]dodeca-2,6-diene-7-carboxylic acid	C15H18O6	294.11	277.107	[M+H-H2O]+1	57.0333, 85.0645, 117.0697
9(S)-HOTrE	C18H30O3	294.219	317.209	[M+Na]+1	91.0541, 105.0697	C16326
WE(O-5:0_14:1)	C19H36O2	296.272	314.305	[M+NH4]+1	109.1016, 111.1170, 123.1174
WE(O-9:0_10:1)	C19H36O2	296.272	314.305	[M+NH4]+1	57.0698, 60.0447, 99.1172
7-{[(2E)-3,7-dimethylocta-2,6-dien-1-yl]oxy}-2H-chromen-2-one	C19H22O3	298.157	321.146	[M+Na]+1	55.0540, 107.0864, 163.0747
13,14-dihydro-15-keto-tetranor Prostaglandin E2	C16H26O5	298.178	299.185	[M+H]+1	57.0697, 179.1067
3,14-dihydro-15-keto-tetranor Prostaglandin E2	C16H26O5	298.178	299.185	[M+H]+1	57.0697, 179.1066
WE(O-19:0)	C19H38O2	298.287	316.321	[M+NH4]+1	57.0698, 71.0854, 89.0593
Sphingosine (d18:1)	C18H37NO2	299.282	282.279	[M+H-H2O]+1	71.0854, 114.0910, 142.1223
(2R,3S,4S,5R,6R)-2-(hydroxymethyl)-6-[2-(4-hydroxyphenyl)ethoxy]oxane-3,4,5-triol	C14H20O7	300.121	339.084	[M+K]+1	69.0697, 109.1010, 121.1011
(2R,3R)-3,5-dihydroxy-2-(4-hydroxyphenyl)-7-methoxy-3,4-dihydro-2H-1-benzopyran-4-one	C16H14O6	302.079	285.076	[M+H-H2O]+1	79.0541, 105.0335, 133.0283
5,7-dihydroxy-2-(4-hydroxy-3-methoxyphenyl)-3,4-dihydro-2H-1-benzopyran-4-one	C16H14O6	302.079	325.068	[M+Na]+1	83.0853, 95.0856, 107.0856
1-(2,4-dihydroxyphenyl)-2-(3,5-dimethoxyphenyl)propan-1-one	C17H18O5	302.115	341.079	[M+K]+1	57.0698, 95.0854, 123.1169
gln-arg	C11H22N6O4	302.17	303.178	[M+H]+1	-
2,3-dihydroxypropyl 12-methyltridecanoate	C17H34O4	302.246	285.242	[M+H-H2O]+1	71.0488, 95.0854, 111.0800
Reduced Glutathione	C10H17N3O6S	307.085	308.092	[M+H]+1	-
PFAA(20:1)	C20H39NO	309.303	310.31	[M+H]+1	57.0699, 135.1167, 275.2736
glu-tyr	C14H18N2O6	310.116	311.124	[M+H]+1	-
Ethyl oleate	C20H38O2	310.287	311.294	[M+H]+1	69.0697, 95.0854, 111.1164	D04090
(2R,3S,4S,5R,6S)-2-(hydroxymethyl)-6-[5-methyl-2-(propan-2-yl)phenoxy]oxane-3,4,5-triol	C16H24O6	312.157	335.146	[M+Na]+1	57.0699, 87.0440, 121.0285
(3E,5S,8R,11E,13S,16R)-5,13-dihydroxy-8,16-dimethyl-1,9-dioxacyclohexadeca-3,11-diene-2,10-dione	C16H24O6	312.157	313.165	[M+H]+1	81.0697, 93.0697, 119.0600
(±)9-HpODE	C18H32O4	312.23	335.219	[M+Na]+1	67.0541, 83.0853, 95.0855
7-{[(2E)-5-hydroxy-3,7-dimethylocta-2,6-dien-1-yl]oxy}-2H-chromen-2-one	C19H22O4	314.152	315.159	[M+H]+1	57.0697, 163.0754
(2R,3R,4S,5S,6R)-2-{[(2E)-4-ethenyl-2,5-dimethylhexa-2,5-dien-1-yl]oxy}-6-(hydroxymethyl)oxane-3,4,5-triol	C16H26O6	314.173	332.207	[M+NH4]+1	81.0697, 91.0541, 95.0490
methyl 2-{9-hydroxy-1-methyl-5,10-dioxo-1H,3H,4H,5H,10H-naphtho[2,3-c]pyran-3-yl}acetate	C17H16O6	316.095	339.084	[M+Na]+1	57.0697, 83.0854, 109.1010
2-Amino-1,3,4-octadecanetriol	C18H39NO3	317.293	318.3	[M+H]+1	256.2632, 270.2794	C12144
(2E)-5-[(8aS)-2,5,5,8a-tetramethyl-3-oxo-3,4,4a,5,6,7,8,8a-octahydronaphthalen-1-yl]-3-methylpent-2-enoic acid	C20H30O3	318.219	341.209	[M+Na]+1	67.0544, 95.0856, 175.1784
WE(O-21:4)	C21H34O2	318.256	336.29	[M+NH4]+1	137.1324, 151.1477, 161.1327
(+/-)11(12)-EET	C20H32O3	320.235	321.242	[M+H]+1	69.0698, 95.0854, 123.1167	C14770
(+/-)5(6)-EET	C20H32O3	320.235	321.242	[M+H]+1	55.0542, 97.1011, 149.1327
(+/-)8(9)-EET	C20H32O3	320.235	303.232	[M+H-H2O]+1	81.0700, 97.1009, 123.1164
(±)15-HETE	C20H32O3	320.235	321.242	[M+H]+1	67.0539, 95.0854, 135.1162
19(R)-HETE	C20H32O3	320.235	321.242	[M+H]+1	79.0541, 91.0541, 109.0646	C14749
(1R,4aS,5R,8aS)-5-(5-hydroxy-3-methylpentyl)-1,4a-dimethyl-6-methylidene-decahydronaphthalene-1-carboxylic acid	C20H34O3	322.251	340.285	[M+NH4]+1	69.0697, 95.0854, 121.1011
7-{[(2E)-3-methyl-4-(4-methyl-5-oxo-2,5-dihydrofuran-2-yl)but-2-en-1-yl]oxy}-2H-chromen-2-one	C19H18O5	326.115	344.149	[M+NH4]+1	55.0540, 107.0864, 163.0387
2,3-Dinor-8-epi-prostaglandin F2α	C18H30O5	326.209	349.199	[M+Na]+1	91.0541, 105.0697	C14794
10-Nitrooleate	C18H33NO4	327.241	310.238	[M+H-H2O]+1	71.0855, 81.0699, 114.0918
N,N-Dimethylsphingosine	C20H41NO2	327.314	310.31	[M+H-H2O]+1	79.0538, 81.0698, 137.1321	C13914
Stearoyl Ethanolamide	C20H41NO2	327.314	310.31	[M+H-H2O]+1	71.0854, 95.0855, 128.1067
tetranor-PGDM	C16H24O7	328.152	311.149	[M+H-H2O]+1	81.0697, 93.0697, 119.0600
tetranor-PGFM	C16H26O7	330.168	313.165	[M+H-H2O]+1	91.0541, 105.0697
6-[(2E,6E)-7-(5-hydroxy-3-methyl-2-oxocyclopent-3-en-1-yl)-6-methylhepta-2,6-dien-2-yl]-3-methyl-5,6-dihydro-2H-pyran-2-one	C20H26O4	330.183	353.172	[M+Na]+1	87.0440, 105.0696, 115.0387
DG(O-10:0_6:0)	C19H38O4	330.277	331.284	[M+H]+1	85.1010, 97.1015, 109.1011
DG(O-12:0_4:0)	C19H38O4	330.277	331.284	[M+H]+1	67.0543, 71.0491, 83.0854
DG(O-16:0)	C19H38O4	330.277	331.284	[M+H]+1	83.0856, 97.1013, 313.2737
MG(16:0)	C19H38O4	330.277	331.284	[M+H]+1	75.0440, 81.0700, 85.1012
(2R,3R,4S,5S,6R)-2-{[(2E,6R)-6-hydroxy-2,6-dimethylocta-2,7-dien-1-yl]oxy}-6-(hydroxymethyl)oxane-3,4,5-triol	C16H28O7	332.183	315.18	[M+H-H2O]+1	69.0701, 121.1014, 139.1129
14-Deoxy-11,12-didehydro andrographolide	C20H28O4	332.199	333.206	[M+H]+1	55.0539, 91.0539, 115.0540
3-[(E)-2-[(1R,4aS,5R,6R,8aR)-6-hydroxy-5-(hydroxymethyl)-5,8a-dimethyl-2-methylidene-decahydronaphthalen-1-yl]ethenyl]-2,5-dihydrofuran-2-one	C20H28O4	332.199	350.233	[M+NH4]+1	73.0647, 103.0538, 133.0647
(3S,3aR,4S,4aR,7aR,8R,9aR)-3,4a,8-trimethyl-2,5-dioxo-2H,3H,3aH,4H,4aH,5H,7aH,8H,9H,9aH-azuleno[6,5-b]furan-4-yl 2-methylpropanoate	C19H26O5	334.178	373.141	[M+K]+1	73.0467, 91.0573, 105.0730
(1R,2S,3R,5S,6R,8aR)-5-[2-(furan-3-yl)ethyl]-5,6,8a-trimethyl-octahydro-2H-spiro[naphthalene-1,2'-oxirane]-2,3-diol	C20H30O4	334.214	335.222	[M+H]+1	87.0440, 121.0285, 149.0231
15-Deoxy-Δ12,14-prostaglandin D2	C20H30O4	334.214	317.211	[M+H-H2O]+1	91.0541, 105.0697, 133.1011
Prostaglandin A2	C20H30O4	334.214	357.204	[M+Na]+1	67.0544, 83.0854, 109.1013	C05953
Prostaglandin J2	C20H30O4	334.214	335.222	[M+H]+1	91.0541, 105.0697, 133.1011	C05957
PFAA(22:2)	C22H41NO	335.319	336.326	[M+H]+1	57.0697, 135.1162, 301.2869
15-epi Prostaglandin A1	C20H32O4	336.23	337.237	[M+H]+1	71.0492, 117.0697, 145.1008
(+/-)11(12)-DiHET	C20H34O4	338.246	321.242	[M+H-H2O]+1	69.0698, 95.0854, 109.1010
(±)5(6)-DiHET	C20H34O4	338.246	321.242	[M+H-H2O]+1	71.0855, 95.0854, 149.1327
(1'S,2'R,4'S,7'R,9'R,10'R,11'S)-4',10'-dihydroxy-2'-(hydroxymethyl)-1',5'-dimethyl-8'-oxaspiro[oxirane-2,12'-tricyclo[7.2.1.0Â,â·]dodecan]-5'-en-11'-yl acetate	C17H24O7	340.152	323.149	[M+H-H2O]+1	67.0541, 80.0620, 95.0854
(2S,3R,4S,5S,6R)-2-[4-hydroxy-2-(3-methylbut-2-en-1-yl)phenoxy]-6-(hydroxymethyl)oxane-3,4,5-triol	C17H24O7	340.152	358.186	[M+NH4]+1	87.0440, 105.0334, 149.0231
11-Deoxy prostaglandin F1β	C20H36O4	340.261	358.295	[M+NH4]+1	77.0384, 91.0540, 93.0697
WE(O-22:0)	C22H44O2	340.334	363.323	[M+Na]+1	57.0697, 89.0595, 126.0615
WE(O-18:0_4:0)	C22H44O2	340.334	358.368	[M+NH4]+1	83.0851, 123.1172, 159.1374
(4E)-2-(acetyloxy)-6,7-dihydroxy-7-(6-oxo-3,6-dihydro-2H-pyran-2-yl)hept-4-en-3-yl acetate	C16H22O8	342.131	365.121	[M+Na]+1	69.0701, 97.0284, 97.0647
5,7-dihydroxy-6,8-dimethoxy-2-(4-methoxyphenyl)-4H-chromen-4-one	C18H16O7	344.09	367.079	[M+Na]+1	79.0541, 107.0853, 135.0439
Adenosine monophosphate	C10H14N5O7P	347.064	348.071	[M+H]+1	-	C00020
2-hydroxy-6-[4-hydroxy-2-methoxy-6-(methoxycarbonyl)phenoxy]-4-methylbenzoic acid	C17H16O8	348.085	371.074	[M+Na]+1	73.0467, 91.0573, 285.0096
(4aS,5R,6S,8aS)-5-[(3E)-5-methoxy-3-methyl-5-oxopent-3-en-1-yl]-5,6,8a-trimethyl-3,4,4a,5,6,7,8,8a-octahydronaphthalene-1-carboxylic acid	C21H32O4	348.23	349.237	[M+H]+1	53.0385, 67.0541, 95.0854
19(R)-hydroxy Prostaglandin A2	C20H30O5	350.209	373.199	[M+Na]+1	73.0467, 91.0572, 266.9984
3-{2-[(1R,4aS,5R,6R,8aS)-6-hydroxy-5-(hydroxymethyl)-5,8a-dimethyl-2-methylidene-decahydronaphthalen-1-yl]-1-hydroxyethyl}-2,5-dihydrofuran-2-one	C20H30O5	350.209	368.243	[M+NH4]+1	91.0541, 105.0697, 133.1011
4-(acetyloxy)-8-[3-oxo-2-(pent-2-en-1-yl)cyclopent-1-en-1-yl]octanoic acid	C20H30O5	350.209	351.217	[M+H]+1	91.0541, 105.0697, 133.0646
5-[5-(methoxycarbonyl)-5,8a-dimethyl-2-methylidene-decahydronaphthalen-1-yl]-3-methylpentanoic acid	C21H34O4	350.246	373.235	[M+Na]+1	73.0467, 91.0572, 285.0095
(2S)-5,7-dimethoxy-8-(3-methylbut-2-en-1-yl)-2-phenyl-3,4-dihydro-2H-1-benzopyran-4-one	C22H24O4	352.167	353.175	[M+H]+1	77.0384, 133.0283, 163.0388
15(R)-Prostaglandin D2	C20H32O5	352.225	370.259	[M+NH4]+1	85.0646, 117.0698, 145.1011
Prostaglandin E2	C20H32O5	352.225	370.259	[M+NH4]+1	91.0540, 105.0698, 133.1011	C00584
(1r,3R,4s,5S)-4-{[(2E)-3-(3,4-dihydroxyphenyl)prop-2-enoyl]oxy}-1,3,5-trihydroxycyclohexane-1-carboxylic acid	C16H18O9	354.095	355.102	[M+H]+1	53.0384, 107.0190, 163.0389
Prostaglandin E1	C20H34O5	354.241	337.237	[M+H-H2O]+1	69.0697, 95.0852, 111.0803	C04741
13,14-Dihydro-15-keto prostaglandin F2α	C20H34O5	354.241	355.248	[M+H]+1	71.0492, 105.0702, 145.1008
8-iso-13,14-dihydro-15-keto Prostaglandin F2	C20H34O5	354.241	355.248	[M+H]+1	71.0492, 117.0697, 145.1008
Prostaglandin F2α	C20H34O5	354.241	377.23	[M+Na]+1	83.0853, 109.0649, 149.0960	C00639
Prostaglandin H1	C20H34O5	354.241	377.23	[M+Na]+1	67.0541, 83.0853, 127.0757
7,9-dimethoxy-6-(4-methoxyphenyl)-2H,8H-[1,3]dioxolo[4,5-g]chromen-8-one	C19H16O7	356.09	379.079	[M+Na]+1	73.0646, 91.0541, 135.0439
methyl 4-hydroxy-3-(4-hydroxyphenyl)-2-[(4-hydroxyphenyl)methyl]-5-oxo-2,5-dihydrofuran-2-carboxylate	C19H16O7	356.09	379.079	[M+Na]+1	59.0490, 121.0646, 121.0284
1,3-dimethyl 2,4-bis(4-hydroxyphenyl)cyclobutane-1,3-dicarboxylate	C20H20O6	356.126	379.115	[M+Na]+1	69.0699, 81.0699, 109.1013
MG(18:0)	C21H42O4	358.308	376.342	[M+NH4]+1	95.0853, 97.1012, 123.1174
DG(O-13:0_5:0)	C21H42O4	358.308	359.316	[M+H]+1	67.05432, 71.0855, 85.1010
DG(O-18:0)	C21H42O4	358.308	376.342	[M+NH4]+1	95.0854, 111.1168, 341.3049
(3R,6aR,7S,12aS)-5,6,6a,7,8-pentahydroxy-3-methyl-1,2,3,4,5,6,6a,7,12,12a-decahydrotetraphene-1,12-dione	C19H20O7	360.121	343.118	[M+H-H2O]+1	105.0334, 145.1010, 149.0231
16,16-Dimethyl prostaglandin A1	C22H36O4	364.261	347.258	[M+H-H2O]+1	91.0541, 105.0697, 133.1011
PFAA(24:1)	C24H47NO	365.366	366.373	[M+H]+1	57.0698, 135.1173, 331.3340
3,4,5-trihydroxy-6-(hydroxymethyl)oxan-2-yl 2-(prop-1-en-2-yl)-2,3-dihydro-1-benzofuran-5-carboxylate	C18H22O8	366.131	384.165	[M+NH4]+1	91.0541, 105.0698, 133.0648
Nervonic acid	C24H46O2	366.35	367.357	[M+H]+1	69.0697, 95.0854, 107.0855	C08323
(1S,3R,4R,5R)-1,3,4-trihydroxy-5-{[(2E)-3-(4-hydroxy-3-methoxyphenyl)prop-2-enoyl]oxy}cyclohexane-1-carboxylic acid	C17H20O9	368.111	407.074	[M+K]+1	149.0233, 225.0431
(2S)-8-[(1E)-3-hydroxy-3-methylbut-1-en-1-yl]-5,7-dimethoxy-2-phenyl-3,4-dihydro-2H-1-benzopyran-4-one	C22H24O5	368.162	391.152	[M+Na]+1	65.0384, 121.0395, 149.0233
Cer(t10:1_11:1)	C21H39NO4	369.288	370.295	[M+H]+1	168.138
1-{4-[2-(7-methoxy-2H-1,3-benzodioxol-5-yl)ethyl]phenoxy}-3-methylbutane-2,3-diol	C21H26O6	374.173	413.136	[M+K]+1	79.0541, 107.0490, 107.0852
(2R,3R,4S,5S,6R)-2-{[4-(4-hydroxy-2,6,6-trimethylcyclohex-1-en-1-yl)butan-2-yl]oxy}-6-(hydroxymethyl)oxane-3,4,5-triol	C19H34O7	374.23	392.264	[M+NH4]+1	79.0542, 93.0697, 121.1011
Lithocholic acid	C24H40O3	376.298	359.294	[M+H-H2O]+1	81.0700, 95.0856, 109.1013	C03990
7-{[(1S,4aS,6S,8aR)-6-hydroxy-5,5,8a-trimethyl-2-methylidene-decahydronaphthalen-1-yl]methoxy}-2H-chromen-2-one	C24H30O4	382.214	400.248	[M+NH4]+1	107.0856, 149.1327, 163.0389
DG(P-10:0_10:0)	C23H44O4	384.324	402.358	[M+NH4]+1	67.0540, 71.0854, 95.0853
Cholecalciferol	C27H44O	384.339	385.346	[M+H]+1	91.0541, 107.0491, 107.0854	C05443
10-(acetyloxy)-8,8-dimethyl-2-oxo-2H,8H,9H,10H-pyrano[2,3-h]chromen-9-yl (2Z)-2-methylbut-2-enoate	C21H22O7	386.137	425.1	[M+K]+1	59.0490, 93.0697, 121.0284
4-(4-hydroxy-2,6,6-trimethyl-3-{[(2R,3R,4S,5S,6R)-3,4,5-trihydroxy-6-(hydroxymethyl)oxan-2-yl]oxy}cyclohex-1-en-1-yl)butan-2-one	C19H32O8	388.21	389.217	[M+H]+1	95.0854, 121.1008, 209.1534
15-Deoxy-Δ12,14-prostaglandin J2-2-glycerol ester	C23H34O5	390.241	391.248	[M+H]+1	91.0541, 105.0697, 133.1011
7-[(2,6-dihydroxy-2,5,5,8a-tetramethyl-decahydronaphthalen-1-yl)methoxy]-2H-chromen-2-one	C24H32O5	400.225	423.214	[M+Na]+1	83.0853, 149.1327, 163.0389
2-{5-[2-({2-[5-(2-hydroxybutyl)oxolan-2-yl]propanoyl}oxy)propyl]oxolan-2-yl}propanoic acid	C21H36O7	400.246	418.28	[M+NH4]+1	79.0541, 107.0854, 125.0960
(2R,2'R,4'aS,6'S,7'R,8'aS)-4,6',7'-trihydroxy-2',5',5',8'a-tetramethyl-3,3',4',4'a,5',6,6',7,7',8,8',8'a-dodecahydro-2'H-spiro[furo[2,3-e]isoindole-2,1'-naphthalene]-6-one	C23H31NO5	401.22	424.209	[M+Na]+1	81.0697, 109.1010, 127.0744
(2R,3R,3aR,5R)-5,7-dimethoxy-2-(7-methoxy-2H-1,3-benzodioxol-5-yl)-3-methyl-3a-(prop-2-en-1-yl)-2,3,3a,4,5,6-hexahydro-1-benzofuran-6-one	C22H26O7	402.168	425.157	[M+Na]+1	93.0696, 107.0853, 135.0439
Methyl 1-(hexopyranosyloxy)-7-hydroxy-7-(hydroxymethyl)-1,4a,7,7a-tetrahydrocyclopenta[c]pyran-4-carboxylate	C17H24O11	404.132	422.166	[M+NH4]+1	91.0541, 109.0643, 119.0487
9,16-dihydroxy-6-(hydroxymethyl)-2,6,11-trimethyl-14-oxo-15-oxatetracyclo[8.7.0.0Â,â·.0ÂaÂ,Âaâ¶]heptadec-12-en-8-yl acetate	C22H32O7	408.215	447.178	[M+K]+1	71.0853, 149.0233, 167.0338
(2R,3R,4R,5R,6S)-2-{[(2R,3S,4S,5R,6R)-6-(benzyloxy)-3,4,5-trihydroxyoxan-2-yl]methoxy}-6-methyloxane-3,4,5-triol	C19H28O10	416.168	455.131	[M+K]+1	84.0806, 180.0680, 215.1250
(1R,3R,4S,6S,8R,9R,10S,11S)-9-(acetyloxy)-8-hydroxy-3,8-dimethyl-12-methylidene-7,13-dioxo-5,14-dioxatricyclo[9.3.0.0â´,â¶]tetradecan-10-yl 2-methylprop-2-enoate	C21H26O9	422.158	461.121	[M+K]+1	57.0698, 71.0854, 149.0233
Prostaglandin E2-1-glyceryl ester	C23H38O7	426.262	409.258	[M+H-H2O]+1	91.0541, 105.0697, 133.1011
1-(acetyloxy)-3-hydroxy-6,8a-dimethyl-7-oxo-3-(propan-2-yl)-1,2,3,3a,4,7,8,8a-octahydroazulen-4-yl 4-hydroxybenzoate	C24H30O7	430.199	431.206	[M+H]+1	93.0697, 105.0696, 121.0284
2-(3,4-dihydroxyphenyl)-5,7-dihydroxy-3-{[(2S,3R,4S,5S)-3,4,5-trihydroxyoxan-2-yl]oxy}-4H-chromen-4-one	C20H18O11	434.085	473.048	[M+K]+1	101.0596, 133.0646, 161.0960
[(2R,3S,4S,5R,6S)-3,4,5-trihydroxy-6-(4-hydroxyphenoxy)oxan-2-yl]methyl (2E)-3-(3,4-dihydroxyphenyl)prop-2-enoate	C21H22O10	434.121	435.129	[M+H]+1	57.0697, 163.0388
N-Arachidonoyl Dopamine	C28H41NO3	439.309	478.272	[M+K]+1	81.0699, 93.0698, 137.0596	C12271
(1S,4S,5R,10S,13S,17S,19S,20R)-10-hydroxy-4,5,9,9,13,19,20-heptamethyl-24-oxahexacyclo[15.5.2.0Âa,Âaâ¸.0â´,Âaâ·.0âµ,Âaâ´.0â¸,ÂaÂl]tetracos-15-en-23-one	C30H46O3	454.345	477.334	[M+Na]+1	67.0545, 89.0599, 119.0856
7-{[(2S,3R,4S,5S,6R)-6-({[(2R,3R,4R)-3,4-dihydroxy-4-(hydroxymethyl)oxolan-2-yl]oxy}methyl)-3,4,5-trihydroxyoxan-2-yl]oxy}-2H-chromen-2-one	C20H24O12	456.127	474.161	[M+NH4]+1	57.0697, 163.0388
2-{[(2R,3R,4S,5S,6R)-4,5-dihydroxy-6-(hydroxymethyl)-3-{[(2S,3R,4R,5R,6S)-3,4,5-trihydroxy-6-methyloxan-2-yl]oxy}oxan-2-yl]oxy}-2-(4-hydroxyphenyl)acetonitrile	C20H27NO11	457.158	480.148	[M+Na]+1	59.0489, 93.0697, 121.0284
3,5,7-trihydroxy-2-(3-hydroxy-4-{[(2S,3R,4S,5S,6R)-3,4,5-trihydroxy-6-(hydroxymethyl)oxan-2-yl]oxy}phenyl)-4H-chromen-4-one	C21H20O12	464.095	503.059	[M+K]+1	91.0543, 133.1012, 189.1120
Epitestosterone glucuronide	C25H36O8	464.241	482.275	[M+NH4]+1	55.0541, 69.0701, 97.0647	C11134
13-(acetyloxy)-1-hydroxy-8-(hydroxymethyl)-4,12,12,15-tetramethyl-5-oxotetracyclo[8.5.0.0Â,â¶.0ÂaÂa,ÂaÂl]pentadeca-3,8-dien-14-yl (2E)-2-methylbut-2-enoate	C27H36O7	472.246	473.253	[M+H]+1	79.0541, 107.0854, 119.0602
WE(O-24:4_8:0)	C32H56O2	472.428	495.417	[M+Na]+1	57.0697, 71.0854, 167.1036
(2E)-3-{[(4R,6aR,9S,9aR,9bR)-9-methyl-3,6-dimethylidene-2,8-dioxo-dodecahydroazuleno[4,5-b]furan-4-yl]oxy}-2-(2-hydroxyethylidene)-3-oxopropyl (2E)-4-hydroxy-2-methylbut-2-enoate	C25H30O9	474.189	497.178	[M+Na]+1	55.0177, 69.0697, 97.0283
(2R,3S,4S,5R,6S)-2-({[(2S,3R,4R)-3,4-dihydroxy-4-(hydroxymethyl)oxolan-2-yl]oxy}methyl)-6-(3,4,5-trimethoxyphenoxy)oxane-3,4,5-triol	C20H30O13	478.169	501.158	[M+Na]+1	59.0490, 97.0646, 153.1270
[(2R,3S,4S,5R,6R)-3,4,5-trihydroxy-6-[2-(3-hydroxy-5-oxooxolan-3-yl)propoxy]oxan-2-yl]methyl (2E)-3-(3,4-dihydroxyphenyl)prop-2-enoate	C22H28O12	484.158	507.147	[M+Na]+1	81.0699, 109.1007, 163.0389
PG(O-9:0_7:0)	C22H45O9P	484.28	502.314	[M+NH4]+1	93.0698, 95.0854, 107.0856
(2R,3S,4S,5S,6R)-2-({7-hydroxy-4-[(3Z)-5-hydroxy-3-methylpent-3-en-1-yl]-4a,8,8-trimethyl-3-methylidene-decahydronaphthalen-2-yl}oxy)-6-(hydroxymethyl)oxane-3,4,5-triol	C26H44O8	484.304	523.267	[M+K]+1	72.0806, 81.0696, 203.0522
(1S,4aS,7aR)-7-methyl-1-{[(2S,3R,4S,5S,6R)-3,4,5-trihydroxy-6-(hydroxymethyl)oxan-2-yl]oxy}-4a-{[(2S,3R,4R,5R,6S)-3,4,5-trihydroxy-6-methyloxan-2-yl]oxy}-1H,4aH,5H,7aH-cyclopenta[c]pyran-5-one	C21H30O13	490.169	529.132	[M+K]+1	91.0541, 93.0697, 137.0595
(5E)-4-{[(2E)-3-(4-hydroxyphenyl)prop-2-enoyl]oxy}-2-methyl-5-(2-{[(2R,3R,4S,5S,6R)-3,4,5-trihydroxy-6-(hydroxymethyl)oxan-2-yl]oxy}ethylidene)cyclopent-1-ene-1-carboxylic acid	C24H28O11	492.163	493.17	[M+H]+1	91.0541, 93.0697, 119.0491
Deoxycorticosterone 21-glucoside	C27H40O8	492.272	493.28	[M+H]+1	79.0543, 97.0647
N-[4,5-dihydroxy-2-({4-[hydroxy(phenyl)methyl]-5-oxo-3-phenyl-2,5-dihydrofuran-2-yl}oxy)-6-(methoxymethyl)oxan-3-yl]acetamide	C26H29NO9	499.184	538.147	[M+K]+1	149.0446, 167.0556, 299.0613
TG(11:3CHO_5:0_10:3)	C29H40O7	500.277	518.311	[M+NH4]+1	111.0440, 149.0963, 335.1829
(1R,3R,4S,5R)-3,4-bis({[(2E)-3-(3,4-dihydroxyphenyl)prop-2-enoyl]oxy})-1,5-dihydroxycyclohexane-1-carboxylic acid	C25H24O12	516.127	499.123	[M+H-H2O]+1	81.0695, 135.1159, 163.0389
[(2R,3S,4S,5R,6S)-3,4,5-trihydroxy-6-[(5-hydroxy-2-methyl-4-oxo-4H-chromen-7-yl)oxy]oxan-2-yl]methyl (4R)-4-(2-hydroxypropan-2-yl)cyclohex-1-ene-1-carboxylate	C26H32O11	520.194	559.158	[M+K]+1	57.0697, 179.1067, 235.1692
(1R,3E,5R,7S,11R,12R,13S,14S)-1,11-bis(acetyloxy)-3,6,6,14-tetramethyl-10-methylidene-2-oxotricyclo[10.3.0.0âµ,â·]pentadec-3-en-13-yl benzoate	C31H38O7	522.262	545.251	[M+Na]+1	81.0696, 105.0333, 169.1015
(2R,7S,13R,14R,16S,19R,20S)-19-(furan-3-yl)-9,9,13,20-tetramethyl-5,12,17-trioxo-4,8,15,18-tetraoxahexacyclo[11.9.0.0Â,â·.0Â,Âaâ°.0Âaâ´,Âaâ¶.0Âaâ´,Ââ°]docosan-11-yl acetate	C28H32O10	528.2	546.233	[M+NH4]+1	59.0491, 93.0700, 161.0595
14-(acetyloxy)-6-(furan-3-yl)-12-hydroxy-1,7,11,15,15-pentamethyl-5-oxo-3-oxapentacyclo[8.8.0.0Â,â´.0Â,â·.0ÂaÂa,Âaâ¶]octadecan-18-yl acetate	C30H40O8	528.272	551.262	[M+Na]+1	91.0541, 105.0697, 133.1011
TG(13:3_16:4COOH)	C32H44O8	556.304	579.293	[M+Na]+1	71.0855, 81.0699, 301.1412
(1S,2S,3aR,4S,5S,9R,11R,13aS)-4,9,11-tris(acetyloxy)-3a-hydroxy-2,5,8,8,12-pentamethyl-1H,2H,3H,3aH,4H,5H,8H,9H,10H,11H,13aH-cyclopenta[12]annulen-1-yl benzoate	C33H44O9	584.299	567.295	[M+H-H2O]+1	81.0697, 105.0335, 169.1011
(1S,2S,3R,4S,7R,10S,12R,15S)-4,12-bis(acetyloxy)-1,9,15-trihydroxy-10,14,17,17-tetramethyl-11-oxo-6-oxatetracyclo[11.3.1.0Âl,Âaâ°.0â´,â·]heptadec-13-en-2-yl benzoate	C31H38O11	586.241	587.249	[M+H]+1	69.0695, 94.0413, 105.0333
methyl (2E,8E)-15-(5-amino-2-methoxy-3,6-dioxocyclohexa-1,4-dien-1-yl)-7-(carbamoyloxy)-11-hydroxy-6,12-dimethoxy-2,8,10,14-tetramethylpentadeca-2,8-dienoate	C30H46N2O10	594.315	595.323	[M+H]+1	79.0540, 91.0541, 107.0853
TG(8:0COOH_25:2)	C36H62O8	622.444	640.478	[M+NH4]+1	434.398
(2S,3R,4R,5R,6S)-4,5-dihydroxy-2-{[(1S,2S,4S,5S,6R,10S)-2-(hydroxymethyl)-10-{[(2S,3R,4S,5S,6R)-3,4,5-trihydroxy-6-(hydroxymethyl)oxan-2-yl]oxy}-3,9-dioxatricyclo[4.4.0.0Â,â´]dec-7-en-5-yl]oxy}-6-methyloxan-3-yl (2E)-3-(3,4-dihydroxyphenyl)prop-2-enoate	C30H38O17	670.211	653.208	[M+H-H2O]+1	79.0541, 133.0283, 163.0389
PC(22:0_6:0)	C36H72NO8P	677.5	678.507	[M+H]+1	99.0808, 124.9997, 131.0699
PC(28:0)	C36H72NO8P	677.5	678.507	[M+H]+1	86.0963, 125.0004, 184.0734
TG(34:1_4:0COOH)	C41H74O8	694.538	717.528	[M+Na]+1	81.0698, 109.1014, 123.1171
SM(d18:1_16:0)	C39H79N2O6P	702.568	703.575	[M+H]+1	104.1070,125.0000,264.2693
SM(d34:1)	C39H79N2O6P	702.568	703.575	[M+H]+1	86.0963, 104.1096, 124.9998
PC(30:1)	C38H74NO8P	703.515	704.522	[M+H]+1	104.1073, 125.0000, 184.0733
MePC(29:1)	C38H75NO8P	704.523	705.53	[M+H]+1	86.0962, 184.0733
PC(24:0_6:0)	C38H76NO8P	705.531	706.538	[M+H]+1	99.0803, 173.1175, 184.0733
PC(30:0)	C38H76NO8P	705.531	706.538	[M+H]+1	86.0963, 124.9996, 184.0733
MePC(29:0)	C38H77NO8P	706.539	707.546	[M+H]+1	86.0963, 87.0996, 184.0734
PC(31:2)	C39H74NO8P	715.515	716.522	[M+H]+1	95.0854, 109.1013, 575.5031
PC(13:0_18:1)	C39H76NO8P	717.531	718.538	[M+H]+1	81.0697, 93.0696, 104.1066
PC(15:1_16:0)	C39H76NO8P	717.531	718.538	[M+H]+1	95.0854, 107.0857, 111.1169
PC(31:1)	C39H76NO8P	717.531	718.538	[M+H]+1	121.1013, 184.0732, 577.5195
[(1S,3R,13S,14S,17S,18R,19R,20S,21S,23R,24R,25S)-18,19,21-tris(acetyloxy)-24,25-dihydroxy-3,13,14,25-tetramethyl-6,15,22-trioxo-2,5,16-trioxa-11-azapentacyclo[15.7.1.0Âa,Ââ°.0Âl,ÂÂl.0â·,ÂaÂ]pentacosa-7(12),8,10-trien-20-yl]methyl acetate	C34H41NO16	719.243	758.206	[M+K]+1	149.0448, 167.0555, 359.0283
TG(36:1_4:0COOH)	C43H78O8	722.57	745.559	[M+Na]+1	81.0698, 95.0854, 605.5522
BisMePA(36:3)	C41H75O8P	726.52	744.554	[M+NH4]+1	184.0731, 603.5336
PC(32:2)	C40H76NO8P	729.531	730.538	[M+H]+1	86.0962, 124.9996, 184.0731
PE(O-30:2_6:0)	C41H80NO7P	729.567	752.556	[M+Na]+1	173.117
PC(16:1_16:0)	C40H78NO8P	731.547	754.536	[M+Na]+1	81.0698, 85.1009, 95.0856
PC(32:1)	C40H78NO8P	731.547	732.554	[M+H]+1	104.1070, 124.9998, 184.0733
MePC(31:1)	C40H79NO8P	732.554	733.562	[M+H]+1	86.0963, 87.0996, 184.0734
PC(32:0)	C40H80NO8P	733.562	734.569	[M+H]+1	104.1068, 124.9998, 184.0732
MePC(31:0)	C40H81NO8P	734.57	735.577	[M+H]+1	86.0963, 987.0996, 184.0734
TG(27:0COOH_14:1)	C44H80O8	736.585	759.575	[M+Na]+1	511.397
PC(11:0_22:2)	C41H78NO8P	743.547	744.554	[M+H]+1	184.0734, 408.2513, 604.5365
PC(15:1_18:1)	C41H78NO8P	743.547	744.554	[M+H]+1	93.0698, 125.0002, 339.2884
PC(33:2)	C41H78NO8P	743.547	744.554	[M+H]+1	97.1013, 109.1010, 121.1010
PE(18:1_18:1)	C41H78NO8P	743.547	744.554	[M+H]+1	227.1999, 339.2895, 603.5341
PE(36:2)	C41H78NO8P	743.547	744.554	[M+H]+1	135.1163, 265.2518, 603.5360
PE(18:1_18:0)	C41H80NO8P	745.562	768.551	[M+Na]+1	146.9871, 164.0074, 203.1798
PE(36:1)	C41H80NO8P	745.562	768.551	[M+Na]+1	81.0702, 95.0853, 184.0737
PC(33:1)	C41H80NO8P	745.562	746.569	[M+H]+1	97.1009, 344.3144, 605.5471
PC(13:1_21:1)	C42H80NO8P	757.562	758.569	[M+H]+1	86.0962, 124.9999, 184.0733
PC(34:2)	C42H80NO8P	757.562	758.569	[M+H]+1	86.0963, 124.9998, 184.0733
PC(34:1)	C42H82NO8P	759.578	760.585	[M+H]+1	87.0995, 104.1071, 184.0733
PC(34:0)	C42H84NO8P	761.593	784.583	[M+Na]+1	86.0962
PC(35:4)	C43H78NO8P	767.547	768.554	[M+H]+1	81.0698, 95.0855, 97.1013
PE(20:4_18:0)	C43H78NO8P	767.547	768.554	[M+H]+1	93.0698, 95.0854, 627.5357
PC(35:2)	C43H82NO8P	771.578	772.585	[M+H]+1	83.0854, 95.0853, 104.1069
TG(26:8COOH_19:1)	C48H72O8	776.523	777.53	[M+H]+1	335.2943, 777.5319
MePC(35:7)	C44H75NO8P	776.523	777.53	[M+H]+1	184.0733, 777.5338
PC(36:5)	C44H78NO8P	779.547	780.554	[M+H]+1	86.0965, 95.0854, 146.9819
SM(t39:5)	C44H81N2O7P	780.578	781.585	[M+H]+1	86.0963, 95.0856, 104.1067
PC(36:11CHO)	C44H64NO9P	781.432	782.439	[M+H]+1	95.0856, 125.0000, 184.0735
PC(36:4)	C44H80NO8P	781.562	782.569	[M+H]+1	265.2532, 599.5004, 723.4982
PC(19:2_17:1)	C44H82NO8P	783.578	784.585	[M+H]+1	124.9999, 146.9813, 184.0735
PC(36:3)	C44H82NO8P	783.578	784.585	[M+H]+1	125.0000, 146.9817, 184.0734
MePC(35:3)	C44H83NO8P	784.586	785.593	[M+H]+1	86.0964, 184.0735
PC(36:2)	C44H84NO8P	785.593	786.601	[M+H]+1	95.0857, 97.1011, 146.9818
(2R,3R,4R,5R,6R)-6-[2-(3,4-dihydroxyphenyl)ethoxy]-5-hydroxy-2-({[(2R,3R,4S,5S,6R)-3,4,5-trihydroxy-6-(hydroxymethyl)oxan-2-yl]oxy}methyl)-4-{[(2S,3R,4R,5R,6S)-3,4,5-trihydroxy-6-methyloxan-2-yl]oxy}oxan-3-yl (2E)-3-(3,4-dihydroxyphenyl)prop-2-enoate	C35H46O20	786.258	825.221	[M+K]+1	95.0856, 135.0443, 163.0389
TG(38:4_7:0COOH)	C48H82O8	786.601	809.59	[M+Na]+1	525.4812, 627.5336
PC(36:1)	C44H86NO8P	787.609	788.616	[M+H]+1	104.1069, 124.9999, 227.2011
TG(14:0_16:1_18:1)	C51H94O6	802.705	820.739	[M+NH4]+1	123.1170, 135.1168, 149.1323
Dimethyl (9E,18E)-1,10-bis(beta-D-glucopyranosyloxy)-6,15-dioxo-4a,5,6,8,13a,14,15,17-octahydro-1H,10H-dipyrano[3,4-d:3',4'-k][1,8]dioxacyclotetradecine-4,13-dicarboxylate	C34H44O22	804.232	822.266	[M+NH4]+1	59.0490, 121.0282, 149.0232
TG(14:0_16:0_18:1)	C51H96O6	804.721	822.755	[M+NH4]+1	107.0862, 135.1176, 239.2357
PC(38:5)	C46H82NO8P	807.578	808.585	[M+H]+1	121.1011, 135.1163, 603.5353
PC(38:4)	C46H84NO8P	809.593	810.601	[M+H]+1	104.1067, 186.0796, 627.5286
MePC(37:4)	C46H85NO8P	810.601	811.609	[M+H]+1	86.0963, 184.0732
MePC(37:3)	C46H87NO8P	812.617	813.624	[M+H]+1	86.0963, 184.0734
SM(d16:0_26:2)	C47H93N2O6P	812.677	813.684	[M+H]+1	104.1073, 124.9998, 439.3330
SM(d42:2)	C47H93N2O6P	812.677	813.684	[M+H]+1	104.1072, 124.9998, 184.0735
PC(38:2)	C46H88NO8P	813.625	814.632	[M+H]+1	86.0964, 124.9998, 184.0732
TG(14:0_18:1_18:1)	C53H98O6	830.736	848.77	[M+NH4]+1	123.1164, 135.1172, 549.4875
TG(16:0_16:1_18:1)	C53H98O6	830.736	848.77	[M+NH4]+1	135.1163, 549.4870, 575.5068
TG(16:1_16:0_18:1)	C53H98O6	830.736	848.77	[M+NH4]+1	265.2522, 549.4874, 575.5032
TG(20:0_14:1_16:1)	C53H98O6	830.736	848.77	[M+NH4]+1	109.1011, 551.4998, 605.5548
TG(34:8COOH_15:1)	C52H80O8	832.585	833.593	[M+H]+1	279.234
MePC(39:7)	C48H83NO8P	832.586	833.593	[M+H]+1	184.073
PC(40:6)	C48H84NO8P	833.593	834.601	[M+H]+1	125.0003, 184.0734
SM(d44:2)	C49H97N2O6P	840.708	841.716	[M+H]+1	104.1070, 124.9998, 184.0735
(2R,5S,7R,10R,11S,14R,15R)-5-[(5-{[(2S,3R,4R,5S,6R)-3,4-dihydroxy-6-(hydroxymethyl)-5-{[(2S,3R,4S,5S,6R)-3,4,5-trihydroxy-6-(hydroxymethyl)oxan-2-yl]oxy}oxan-2-yl]oxy}-4-methoxy-6-methyloxan-2-yl)oxy]-11-hydroxy-15-methyl-14-(5-oxo-2,5-dihydrofuran-3-yl)tetracyclo[8.7.0.0Â,â·.0ÂaÂa,Âaâµ]heptadecane-2-carbaldehyde	C42H64O18	856.409	857.417	[M+H]+1	97.0647
TG(16:1_18:1_18:1)	C55H100O6	856.752	874.786	[M+NH4]+1	111.1172, 121.1010, 603.5382
TG(18:0_16:1_18:2)	C55H100O6	856.752	874.786	[M+NH4]+1	109.1015, 135.1167, 265.2527
d5-TG(34:4_18:1)	C55H91D5O6	857.752	875.786	[M+NH4]+1	95.0854, 576.5059
TG(16:0_18:1_18:1)	C55H102O6	858.768	876.801	[M+NH4]+1	107.0859, 149.1329, 265.2542
TG(18:1_18:1_18:2)	C57H102O6	882.768	900.801	[M+NH4]+1	137.1321, 149.1332, 265.2519
TG(16:1_18:1_20:1)	C57H104O6	884.783	902.817	[M+NH4]+1	135.1163, 575.5023, 603.5346
TG(18:1_18:1_18:1)	C57H104O6	884.783	902.817	[M+NH4]+1	121.1011, 265.2514, 603.5344
TG(36:2_18:1)	C57H104O6	884.783	902.817	[M+NH4]+1	111.1171, 121.1012, 135.1166
d5-TG(34:3_20:2)	C57H95D5O6	885.783	903.817	[M+NH4]+1	121.1013, 135.1169, 211.2058
TG(16:0_18:1_20:1)	C57H106O6	886.799	904.833	[M+NH4]+1	97.1011, 107.0855, 111.1170
(2R,3R,4R,5R,6R)-2-({[(2R,3R,4R)-3,4-dihydroxy-4-(hydroxymethyl)oxolan-2-yl]oxy}methyl)-4-{[(2S,3R,4R,5R,6S)-4,5-dihydroxy-6-methyl-3-{[(2S,3R,4S,5S)-3,4,5-trihydroxyoxan-2-yl]oxy}oxan-2-yl]oxy}-6-[2-(3,4-dihydroxyphenyl)ethoxy]-5-hydroxyoxan-3-yl (2E)-3-(3,4-dihydroxyphenyl)prop-2-enoate	C39H52O23	888.29	906.324	[M+NH4]+1	163.0388, 177.0906
TG(18:1_18:1_20:1)	C59H108O6	912.815	930.848	[M+NH4]+1	97.1008, 265.2524, 631.5649
TG(18:1_18:1_22:1)	C61H112O6	940.846	958.88	[M+NH4]+1	575.5044, 631.5647, 687.6256
2-{1-[5-({5-[(3,5-dihydroxy-4-methoxy-6-methyloxan-2-yl)oxy]-4-methoxy-6-methyloxan-2-yl}oxy)-11-hydroxy-2,15-dimethyltetracyclo[8.7.0.0Â,â·.0ÂaÂa,Âaâµ]heptadec-7-en-14-yl]ethoxy}-6-({[3,4,5-trihydroxy-6-(hydroxymethyl)oxan-2-yl]oxy}methyl)oxane-3,4,5-triol	C47H78O20	962.509	963.516	[M+H]+1	97.0647
3-{[Hexopyranosyl-(1-4)-6-deoxy-3-O-methylhexopyranosyl-(1-4)-2,6-dideoxy-3-O-methylhexopyranosyl-(1-4)-2,6-dideoxy-3-O-methylhexopyranosyl]oxy}-8,14,17-trihydroxy-20-oxopregnan-12-yl benzoate	C55H84O22	1096.55	1114.58	[M+NH4]+1	79.0543, 97.0647

## Sheet: neg_meta
Name	Formula	Calc. MW	m/z	Reference Ion	Fragment ions	KEGG ID
Pyruvic acid	C3H4O3	88.0161	87.0088	[M-H]-1	87.0087	C00022
Isobutyric acid	C4H8O2	88.0522	87.045	[M-H]-1	87.045	C02632
Oxalic acid	C2H2O4	89.9952	88.9879	[M-H]-1	-	C00209
Lactic acid	C3H6O3	90.0317	89.0244	[M-H]-1	71.0137, 87.0086	C01432
Phenol	C6H6O	94.0417	93.0344	[M-H]-1	93.0343	C00146
4-Aminopyridine	C5H6N2	94.0529	93.0456	[M-H]-1	-	C13728
Phosphoric acid	H3O4P	97.9767	96.9694	[M-H]-1	-	C00009
Succinimide	C4H5NO2	99.0319	98.0246	[M-H]-1	-	C07273
Succinic anhydride	C4H4O3	100.016	99.0088	[M-H]-1	-	C19524
2-Oxobutyric acid	C4H6O3	102.032	101.024	[M-H]-1	57.0344, 101.0242	C00109
Succinic semialdehyde	C4H6O3	102.032	101.024	[M-H]-1	57.0344	C00232
Valeric acid	C5H10O2	102.068	101.061	[M-H]-1	57.0344, 73.0293	C00803
malonamic acid	C3H5NO3	103.027	102.019	[M-H]-1	-	C04131
Malonic acid	C3H4O4	104.011	103.004	[M-H]-1	59.0137	C00383
3-Hydroxybutyric acid	C4H8O3	104.047	103.04	[M-H]-1	59.0138	C01089
4-Hydroxybutyric acid	C4H8O3	104.047	103.04	[M-H]-1	57.0345	C00989
Serine	C3H7NO3	105.043	104.035	[M-H]-1	-	C00716
(2R)-2,3-Dihydroxypropanoic acid	C3H6O4	106.026	105.019	[M-H]-1	59.0137, 72.9930, 75.0086	C00258
Uracil	C4H4N2O2	112.027	111.02	[M-H]-1	111.02	C00106
Fumaric acid	C4H4O4	116.011	115.004	[M-H]-1	71.0137	D02308
Methyl acetoacetate	C5H8O3	116.047	115.04	[M-H]-1	-
1-Hexanoic acid	C6H12O2	116.084	115.076	[M-H]-1	59.0138, 71.0501, 97.0292	C01585
Threonic acid-1,4-lactone	C4H6O4	118.027	117.019	[M-H]-1	59.0139, 73.0294, 99.0086
Methylmalonic acid	C4H6O4	118.027	117.019	[M-H]-1	73.0294	C02170
Succinic acid	C4H6O4	118.026	117.019	[M-H]-1	73.0294, 99.0086	C00042
Threonine	C4H9NO3	119.058	118.051	[M-H]-1	-	C00188
Purine	C5H4N4	120.042	119.035	[M-H]-1	119.035	C00465
4-Hydroxybenzaldehyde	C7H6O2	122.037	121.029	[M-H]-1	121.029	C00633
Benzoic acid	C7H6O2	122.037	121.029	[M-H]-1	121.029	C00180
Pyroglutamic acid	C5H7NO3	129.043	128.035	[M-H]-1	-	C01879
Heptanoic acid	C7H14O2	130.099	129.092	[M-H]-1	111.045	C17714
Isoleucine	C6H13NO2	131.095	130.087	[M-H]-1	-	C16434
Glutaric acid	C5H8O4	132.042	131.035	[M-H]-1	-	C00489
Ornithine	C5H12N2O2	132.09	131.083	[M-H]-1	-	C01602
Aspartic acid	C4H7NO4	133.038	132.03	[M-H]-1	-	C16433
Adenine	C5H5N5	135.054	134.047	[M-H]-1	134.047	C00147
threonic acid	C4H8O5	136.037	135.03	[M-H]-1	-	C01620
4-Toluic acid	C8H8O2	136.052	135.045	[M-H]-1	93.0344	C01454
Urocanic acid	C6H6N2O2	138.043	137.036	[M-H]-1	93.0457	C00785
3-Hydroxypicolinic acid	C6H5NO3	139.027	138.019	[M-H]-1	94.0297	C18620
6-Hydroxynicotinic acid	C6H5NO3	139.027	138.02	[M-H]-1	94.0297	C01020
O-Phosphorylethanolamine	C2H8NO4P	141.019	140.012	[M-H]-1	78.959	C00346
Caprylic acid	C8H16O2	144.115	143.108	[M-H]-1	143.108	C06423
2-Methylglutaric acid	C6H10O4	146.058	145.05	[M-H]-1	83.0501, 101.0607	C05282
3-Methylglutaric acid	C6H10O4	146.058	145.05	[M-H]-1	83.0501, 101.0607
Glutamic acid	C5H9NO4	147.053	146.046	[M-H]-1	-	C00025
Arabinose	C5H10O5	150.053	195.051	[M+FA-H]-1	89.0244	C02479
Xylose	C5H10O5	150.053	195.051	[M+FA-H]-1	59.0137, 71.0141, 89.0242	C01394
3-Hydroxyphenylacetic acid	C8H8O3	152.047	151.04	[M-H]-1	151.041	C05593
Arabitol	C5H12O5	152.068	151.061	[M-H]-1	89.0244	C01904
Xylitol	C5H12O5	152.068	151.061	[M-H]-1	89.0244	C00379
3-Hydroxyanthranilic acid	C7H7NO3	153.042	152.035	[M-H]-1	152.035	C00632
1-Nonanoic acid	C9H18O2	158.131	157.123	[M-H]-1	157.123	C01601
Arabic acid	C5H10O6	166.048	165.041	[M-H]-1	-	C00878
Decanoic acid	C10H20O2	172.146	171.139	[M-H]-1	171.139	C01571
Suberic acid	C8H14O4	174.089	173.082	[M-H]-1	111.081	C08278
Glucose	C6H12O6	180.063	179.056	[M-H]-1	59.0137, 71.0136, 89.0246	C00221
Mannose	C6H12O6	180.063	179.056	[M-H]-1	59.0137, 71.0136, 89.0244	C00159
Propylparaben	C10H12O3	180.079	179.071	[M-H]-1	92.0265, 136.0164	D01422
Tyrosine	C9H11NO3	181.074	180.067	[M-H]-1	-	C00082
Mannitol	C6H14O6	182.079	181.072	[M-H]-1	89.0244	C00392
2,4-Dinitrophenol	C6H4N2O5	184.013	183.005	[M-H]-1	153.007	C02496
3-Phosphoglyceric acid	C3H7O7P	185.993	184.986	[M-H]-1	78.9589, 96.9695	C00597
Undecanoic acid	C11H22O2	186.162	185.154	[M-H]-1	185.154	C17715
Azelaic acid	C9H16O4	188.105	187.097	[M-H]-1	97.0667, 125.0973	C08261
Butylparaben	C11H14O3	194.094	193.087	[M-H]-1	92.0265, 136.0164	D01420
FA(12:0)	C12H24O2	200.178	199.17	[M-H]-1	199.17
Lauric acid	C12H24O2	200.177	199.17	[M-H]-1	199.17	C02679
Sebacic acid	C10H18O4	202.12	201.113	[M-H]-1	-	C08277
N-Butylbenzenesulfonamide	C10H15NO2S	213.082	212.074	[M-H]-1	212.075
Tridecylic acid	C13H26O2	214.193	213.186	[M-H]-1	213.186	C17076
2-hexylpentanedioic acid	C11H20O4	216.136	215.129	[M-H]-1	171.139
(-)-Caryophyllene oxide	C15H24O	220.182	219.175	[M-H]-1	219.175	C16908
N-Aceyl-L-tyrosine	C11H13NO4	223.084	222.077	[M-H]-1	-
2-tetradecenoic acid	C14H26O2	226.193	225.186	[M-H]-1	-
2'-Deoxycytidine	C9H13N3O4	227.091	226.083	[M-H]-1	93.0457	C00881
Myristic acid	C14H28O2	228.209	227.201	[M-H]-1	227.202	C06424
Ribose-1-phosphate	C5H11O8P	230.019	229.012	[M-H]-1	78.9589, 96.9695
FA(15:1)	C15H28O2	240.209	239.202	[M-H]-1	239.201
Pentadecanoic acid	C15H30O2	242.224	241.217	[M-H]-1	241.217	C16537
Cytidine	C9H13N3O5	243.086	242.078	[M-H]-1	-	C00475
Fuculose 1-phosphate	C6H13O8P	244.035	243.028	[M-H]-1	-	C02985
Pyridoxamine 5-phosphate	C8H13N2O5P	248.056	247.049	[M-H]-1	78.9588, 96.9694	C00647
2-Methylbutyl beta-D-glucopyranoside	C11H22O6	250.142	295.14	[M+FA-H]-1	295.228
2-[(1S,2S,4aR,8aS)-1-hydroxy-4a-methyl-8-methylidene-decahydronaphthalen-2-yl]prop-2-enoic acid	C15H22O3	250.157	249.15	[M-H]-1	249.149
Muramic acid	C9H17NO7	251.101	250.093	[M-H]-1	89.0244	C06470
Palmitoleic acid	C16H30O2	254.224	253.217	[M-H]-1	253.216	C08362
Palmitic acid	C16H32O2	256.24	255.233	[M-H]-1	255.233	C00249
Glucose 1-phosphate	C6H13O9P	260.03	259.022	[M-H]-1	78.9589, 96.9695	C11450
α-D-Mannose 1-phosphate	C6H13O9P	260.03	259.022	[M-H]-1	78.9859, 96.9696	C00636
Mannitol 1-phosphate	C6H15O9P	262.045	261.038	[M-H]-1	78.9589, 96.9695	C00644
(3aR,4R,5aS,6S,9aR,9bS)-4,6-dihydroxy-5a,9-dimethyl-3-methylidene-4,5,6,7,9a,9b-hexahydro-3aH-benzo[g][1]benzofuran-2-one	C15H20O4	264.136	299.106	[M+Cl]-1	299.259
2'-Deoxyguanosine	C10H13N5O4	267.097	266.089	[M-H]-1	-	C00330
9E-heptadecenoic acid	C17H32O2	268.24	267.233	[M-H]-1	-	C16536
Margaric acid	C17H34O2	270.256	329.269	[M-H+HAc]-1	-
9-Hydroxyhexadecanoic acid	C16H32O3	272.235	271.228	[M-H]-1	-
(2E)-2-(hydroxymethyl)-3-[3-oxo-5-(propan-2-yl)-1,3,4,5,6,7-hexahydro-2-benzofuran-4-yl]prop-2-enoic acid	C15H20O5	280.131	325.129	[M+FA-H]-1	183.011
Linoelaidic Acid	C18H32O2	280.24	279.233	[M-H]-1	-
Oleic acid	C18H34O2	282.256	281.248	[M-H]-1	281.248	C00712
[5-hydroxy-3-(hydroxymethyl)-2-oxo-6-propan-2-ylcyclohex-3-en-1-yl] 3-methylbutanoate	C15H24O5	284.162	265.145	[M-H-H2O]-1	96.96
Stearic acid	C18H36O2	284.271	283.264	[M-H]-1	283.264	C01530
14-hydroxy-16-methoxy-4-methyl-3-oxabicyclo[10.4.0]hexadeca-1(12),13,15-trien-2-one	C17H24O4	292.167	337.166	[M+FA-H]-1	247.17
2-(6-hydroxy-1-methyl-2-methylidene-9-propan-2-yl-5-oxatricyclo[5.4.0.03,8]undecan-4-yl)acetic acid	C17H26O4	294.183	293.176	[M-H]-1	96.96
13(S)-HOTrE	C18H30O3	294.219	293.212	[M-H]-1	61.9883	C16316
(1E)-1,7-bis(4-hydroxyphenyl)hept-1-en-3-one	C19H20O3	296.145	295.137	[M-H]-1	296.138
(+/-)9-HODE	C18H32O3	296.235	295.228	[M-H]-1	295.228
(±)13-HODE	C18H32O3	296.235	295.228	[M-H]-1	295.228
(±)9(10)-EpOME	C18H32O3	296.235	295.228	[M-H]-1	171.102
Nonadecylic acid	C19H38O2	298.287	297.28	[M-H]-1	-	C16535
Sphingosine (d18:1)	C18H37NO2	299.282	298.275	[M-H]-1	183.012
13-Hydroxyoctadecanoic acid	C18H36O3	300.266	299.259	[M-H]-1	-
N-Acetyl-α-D-glucosamine 1-phosphate	C8H16NO9P	301.056	300.049	[M-H]-1	78.9590, 96.9696	C04501
Dihomo-Linolenic Acid	C20H34O2	306.256	305.249	[M-H]-1	61.9883
3-Iodo-L-tyrosine	C9H10INO3	306.971	305.963	[M-H]-1	126.905	C02515
2'-Deoxycytidine 5'-monophosphate (dCMP)	C9H14N3O7P	307.057	306.05	[M-H]-1	78.9590, 96.9696
Glutathione (reduced)	C10H17N3O6S	307.084	306.077	[M-H]-1	128.0357, 143.0461
11(Z),14(Z)-Eicosadienoic Acid	C20H36O2	308.272	307.264	[M-H]-1	199.171
11(E)-Eicosenoic Acid	C20H38O2	310.287	309.28	[M-H]-1	309.28
11(Z)-Eicosenoic acid	C20H38O2	310.287	309.28	[M-H]-1	309.28	C16526
(±)9-HpODE	C18H32O4	312.23	311.223	[M-H]-1	183.0120, 311.1687
(2R,3S,4S,5R,6R)-2-(hydroxymethyl)-6-(2-methyl-5-prop-1-en-2-ylcyclohex-2-en-1-yl)oxyoxane-3,4,5-triol	C16H26O6	314.173	313.166	[M-H]-1	91.0214
(±)12(13)-DiHOME	C18H34O4	296.235	295.227	[M-H]-1	295.228
(±)9(10)-DiHOME	C18H34O4	314.246	295.228	[M-H-H2O]-1	295.228
Uridine monophosphate (UMP)	C9H13N2O9P	324.036	323.029	[M-H]-1	78.9588, 96.9694	C00105
8(S),15(S)-DiHETE	C20H32O4	336.23	335.223	[M-H]-1	61.9883, 228.2049
Prostaglandin A1	C20H32O4	336.23	371.199	[M+Cl]-1	171.102	C04685
13Z,16Z-Docosadienoic Acid	C22H40O2	336.303	335.296	[M-H]-1	61.9883	C16533
Maltose	C12H22O11	342.116	387.114	[M+FA-H]-1	59.0139, 89.0244, 179.0559	C00897
α,α-Trehalose	C12H22O11	342.116	341.109	[M-H]-1	89.0244	C01083
α-Lactose	C12H22O11	342.116	387.114	[M+FA-H]-1	71.0139, 101.0246, 119.0347	C00243
2'-Deoxyguanosine 5'-monophosphate (dGMP)	C10H14N5O7P	347.063	346.056	[M-H]-1	78.9588, 96.9695	C00362
Adenosine 5'-monophosphate	C10H14N5O7P	347.063	346.056	[M-H]-1	78.9588, 96.9695	C00020
Inosine-5'-monophosphate (IMP)	C10H13N4O8P	348.047	347.04	[M-H]-1	78.9588, 96.9694	C00130
Prostaglandin D1	C20H34O5	354.241	335.223	[M-H-H2O]-1	205.16	C06438
8-iso Prostaglandin F1	C20H36O5	356.256	391.226	[M+Cl]-1	61.9883
Prostaglandin F1β	C20H36O5	356.256	355.249	[M-H]-1	111.0814, 167.1440, 211.1343
17(S)-HpDHA	C22H32O4	360.23	395.199	[M+Cl]-1	205.16
Protectin D1	C22H32O4	360.23	395.199	[M+Cl]-1	205.16
(2S,3R,4S,5S,6R)-2-({4a,5,7-trihydroxy-7-methyl-1H,4aH,5H,6H,7H,7aH-cyclopenta[c]pyran-1-yl}oxy)-6-(hydroxymethyl)oxane-3,4,5-triol	C15H24O10	364.137	409.135	[M+FA-H]-1	59.0138, 71.0138, 89.0244
Tyr-Trp	C20H21N3O4	367.153	366.146	[M-H]-1	-
Orotidine 5'-monophosphate	C10H13N2O11P	368.026	367.018	[M-H]-1	78.9588, 96.9694	C01103
Testosterone sulfate	C19H28O5S	368.166	367.158	[M-H]-1	96.9599
Lignoceric acid	C24H48O2	368.365	367.358	[M-H]-1	367.358	C08320
6-keto Prostaglandin F1	C20H34O6	370.236	351.218	[M-H-H2O]-1	205.16
Docosanedioic acid	C22H42O4	370.308	369.301	[M-H]-1	-
Docosahexaenoyl Ethanolamide	C24H37NO2	371.282	416.281	[M+FA-H]-1	61.9882, 126.9037, 199.1700
19(R)-Hydroxy prostaglandin F1α	C20H36O6	372.251	371.244	[M-H]-1	167.1435, 211.1339
Thromboxane B1	C20H36O6	372.251	407.221	[M+Cl]-1	171.102
5-hydroxy-2,6,6,10-tetramethyl-16-oxo-11,13-dioxatetracyclo[8.8.0.02,7.012,17]octadeca-12(17),14-diene-14-carboxylic acid	C21H28O6	376.189	375.181	[M-H]-1	205.16
1a,1b-Dihomo prostaglandin F2α	C22H38O5	382.272	381.265	[M-H]-1	221.153
8-iso Prostaglandin F2 Ethanolamide	C22H39NO5	397.283	432.252	[M+Cl]-1	112.986
2-{5-[2-({2-[5-(2-hydroxybutyl)oxolan-2-yl]propanoyl}oxy)propyl]oxolan-2-yl}propanoic acid	C21H36O7	400.246	799.485	[2M-H]-1	171.139
uridine 5′-diphosphate	C9H14N2O12P2	404.002	402.995	[M-H]-1	-
FA(28:8)	C28H40O2	408.303	407.296	[M-H]-1	407.294
Muricholic Acid	C24H40O5	408.288	407.28	[M-H]-1	61.9883
(1S,4S,5R,9S,10R,13R,14R)-14-hydroxy-5,9-dimethyl-14-{[(3-methylbutanoyl)oxy]methyl}tetracyclo[11.2.1.0Âa,Âaâ°.0â´,âa]hexadecane-5-carboxylic acid	C25H40O5	420.288	419.28	[M-H]-1	61.9883
Adenosine diphosphate	C10H15N5O10P2	427.029	426.022	[M-H]-1	-	C00008
1H-Indol-3-yl 6-O-[(2R,3R,4R)-3,4-dihydroxy-4-(hydroxymethyl)tetrahydro-2-furanyl]-beta-D-glucopyranoside	C19H25NO10	427.148	426.141	[M-H]-1	59.0138, 89.0244, 101.0244
(2E)-3-Phenyl-2-propen-1-yl 6-O-beta-D-arabinofuranosyl-beta-D-glucopyranoside	C20H28O10	428.168	427.161	[M-H]-1	59.0137, 71.0141, 89.0242
2-(4-Hydroxyphenyl)ethyl 6-O-[(2R,3R,4R)-3,4-dihydroxy-4-(hydroxymethyl)tetrahydro-2-furanyl]-beta-D-glucopyranoside	C19H28O11	432.163	477.161	[M+FA-H]-1	89.0244
3,5-Diiodo-L-tyrosine	C9H9I2NO3	432.867	431.86	[M-H]-1	126.905	C01060
Flavin mononucleotide (FMN)	C17H21N4O9P	456.105	455.097	[M-H]-1	78.9589, 96.9695	C00061
17-[4-(3,3-dimethyloxiran-2-yl)-4-hydroxybutan-2-yl]-4,4,10,13,14-pentamethyl-2,3,5,6,9,11,12,15,16,17-decahydro-1H-cyclopenta[a]phenanthren-3-ol	C30H50O3	458.376	915.745	[2M-H]-1	96.9600, 265.1475
Glucosylsphingosine	C24H47NO7	461.335	460.328	[M-H]-1	-	C03108
(1aS,1bS,2S,5aR,6S,6aS)-2-(beta-D-Glucopyranosyloxy)-1a-(hydroxymethyl)-1a,1b,2,5a,6,6a-hexahydrooxireno[4,5]cyclopenta[1,2-c]pyran-6-yl benzoate	C22H26O11	466.148	465.14	[M-H]-1	93.0344, 121.0294
methyl (1S,4aS,7R,7aS)-4'-[(1S)-1-hydroxyethyl]-5'-oxo-1-{[(2S,3R,4S,5S,6R)-3,4,5-trihydroxy-6-(hydroxymethyl)oxan-2-yl]oxy}-4a,7a-dihydro-1H,5'H-spiro[cyclopenta[c]pyran-7,2'-furan]-4-carboxylate	C21H26O12	470.142	505.112	[M+Cl]-1	255.2326, 283.2645
4-Hydroxy-3-(3-methyl-2-buten-1-yl)phenyl 6-O-[(2R,3R,4R)-3,4-dihydroxy-4-(hydroxymethyl)tetrahydro-2-furanyl]-beta-D-glucopyranoside	C22H32O11	472.194	471.187	[M-H]-1	59.0137, 71.0141, 89.0242
(3-hydroxy-4-{[(2S,3R,4S,5S,6R)-3,4,5-trihydroxy-6-(hydroxymethyl)oxan-2-yl]oxy}phenyl)methyl 4-hydroxy-3,5-dimethoxybenzoate	C22H26O12	482.142	481.135	[M-H]-1	93.0344, 121.0294
(3R,4R)-4-[(3,4-dimethoxyphenyl)methyl]-3-[(3-methoxy-4-{[(2S,3R,4S,5S,6R)-3,4,5-trihydroxy-6-(hydroxymethyl)oxan-2-yl]oxy}phenyl)methyl]oxolan-2-one	C27H34O11	534.21	579.208	[M+FA-H]-1	93.0344, 121.0294
4-[(1S,3aR,4S,6aR)-4-(3,4-Dimethoxyphenyl)tetrahydro-1H,3H-furo[3,4-c]furan-1-yl]-2-methoxyphenyl (4xi)-beta-D-xylo-hexopyranoside	C27H34O11	534.21	579.208	[M+FA-H]-1	93.0344, 121.0294
Cyclic ADP-ribose	C15H21N5O13P2	541.061	540.054	[M-H]-1	78.9588, 96.9694	C13050
(2R,3R,4S,5S,6R)-5-acetyloxy-2-(acetyloxymethyl)-3-hydroxy-6-[(2S,3R)-2,3,4-trihydroxybutoxy]oxan-4-yl	C26H46O12	550.299	549.292	[M-H]-1	199.17
Adenosine diphosphate ribose	C15H23N5O14P2	559.072	558.064	[M-H]-1	78.9588, 96.9694, 134.0462	C00301
Uridine 5'-diphosphogalactose	C15H24N2O17P2	566.055	565.048	[M-H]-1	78.9588, 96.9694	C00052
Uridine 5'-diphosphoglucuronic acid	C15H22N2O18P2	580.035	579.027	[M-H]-1	78.9588, 158.9255, 254.9912	C00167
(1S,2S,3R,4S,7R,10S,12R,15S)-4,12-bis(acetyloxy)-1,9,15-trihydroxy-10,14,17,17-tetramethyl-11-oxo-6-oxatetracyclo[11.3.1.0Âl,Âaâ°.0â´,â·]heptadec-13-en-2-yl benzoate	C31H38O11	586.241	631.24	[M+FA-H]-1	93.0344, 121.0294
Adenosine-5'-diphosphoglucose	C16H25N5O15P2	589.082	588.075	[M-H]-1	78.9588, 96.9694	C00498
Guanosine 5'-diphospho-ß-L-fucose	C16H25N5O15P2	589.082	588.075	[M-H]-1	78.9588, 96.9694	C00325
Guanosine 5'-diphospho-D-mannose	C16H25N5O16P2	605.077	604.07	[M-H]-1	78.9588, 96.9694	C00096
UDP-N-acetylglucosamine	C17H27N3O17P2	607.081	606.074	[M-H]-1	78.9587, 158.9256, 272.9577	C00043
Tiratricol	C14H9I3O4	621.763	620.756	[M-H]-1	126.905	D07214
(3beta,5xi,9xi)-3-[(6-Deoxy-beta-D-glucopyranosyl)oxy]urs-12-ene-27,28-dioic acid	C36H56O9	632.392	677.391	[M+FA-H]-1	78.9588, 126.9034
3,3',5-Triiodo-L-thyronine	C15H12I3NO4	650.79	649.783	[M-H]-1	126.905	C02465
3'-Dephosphocoenzyme A	C21H35N7O13P2S	687.149	686.142	[M-H]-1	78.9588, 96.9694, 134.0462	C00882
PE(16:0_16:1)	C37H72NO8P	689.5	688.492	[M-H]-1	140.0125, 168.0432, 281.2492
D-Glucosyl-beta-1,1-N-palmitoyl-D-erythro-sphingosine	C40H77NO8	699.565	698.558	[M-H]-1	59.0139, 89.0244, 101.0246
4-[4-(4-Hydroxy-3-methoxyphenyl)tetrahydro-1H,3H-furo[3,4-c]furan-1-yl]-2-methoxyphenyl 6-O-acetyl-2-O-(6-deoxy-alpha-L-mannopyranosyl)-beta-D-glucopyranoside	C34H44O16	708.263	707.256	[M-H]-1	92.0267, 136.0163, 151.0399
PE(16:1_18:1)	C39H74NO8P	715.515	714.508	[M-H]-1	140.0117, 253.2171, 279.2329
PE(16:0_18:1)	C39H76NO8P	717.531	716.524	[M-H]-1	253.2184, 255.2331, 281.2489
PC(14:0_14:0)	C36H72NO8P	677.5	722.498	[M+FA-H]-1	227.202
PE(18:1_18:2)	C41H76NO8P	741.531	740.524	[M-H]-1	140.0123, 255.2320, 305.2491
PE(18:1_18:1)	C41H78NO8P	743.547	742.539	[M-H]-1	281.249
PE(18:0_18:1)	C41H80NO8P	745.562	744.555	[M-H]-1	140.0118, 255.2336, 281.2482
SM(d34:1)	C39H79N2O6P	702.568	747.566	[M+FA-H]-1	168.0440, 687.5485
PC(13:0_16:1)	C37H72NO8P	689.5	748.513	[M-H+HAc]-1	168.0431, 253.2164
PC(14:0_16:1)	C38H74NO8P	703.515	748.513	[M+FA-H]-1	168.0429, 227.2022, 253.2179
PC(29:1)	C37H72NO8P	689.5	748.513	[M-H+HAc]-1	168.043
SM(d34:0)	C39H81N2O6P	704.583	749.581	[M+FA-H]-1	168.0429, 689.5615
PC(14:0_16:0)	C38H76NO8P	705.531	750.529	[M+FA-H]-1	168.0433, 227.2021, 255.2329
PE(18:1_20:4)	C43H76NO8P	765.531	764.524	[M-H]-1	140.0125, 241.2182, 303.2334
PE(18:0_20:4)	C43H78NO8P	767.547	766.539	[M-H]-1	283.2643, 303.2336
PE(18:1_20:1)	C43H82NO8P	771.578	770.571	[M-H]-1	253.2165, 281.2485, 309.2797
PC(16:1_16:1)	C40H76NO8P	729.531	774.529	[M+FA-H]-1	152.9955, 253.2171, 281.2485
PC(16:0_16:1)	C40H78NO8P	731.547	776.545	[M+FA-H]-1	253.2169, 255.2328, 281,2468
PC(16:0_17:0COOH)	C41H80NO10P	777.552	776.545	[M-H]-1	255.233
Levothyroxine	C15H11I4NO4	776.687	775.679	[M-H]-1	126.905	C01829
PE(19:0COOH_18:1)	C42H80NO10P	789.552	788.545	[M-H]-1	152.9968, 281.2485, 283.2651
PS(18:0_18:1)	C42H80NO10P	789.552	788.545	[M-H]-1	152.9959, 253.2176, 437.2657
PC(16:1_18:1)	C42H80NO8P	757.562	802.56	[M+FA-H]-1	255.2324, 279.2327, 506.3142
Dimethyl (9E,18E)-1,10-bis(beta-D-glucopyranosyloxy)-6,15-dioxo-4a,5,6,8,13a,14,15,17-octahydro-1H,10H-dipyrano[3,4-d:3',4'-k][1,8]dioxacyclotetradecine-4,13-dicarboxylate	C34H44O22	804.232	803.225	[M-H]-1	59.0138, 89.0244, 101.0244
PC(16:0_18:1)	C42H82NO8P	759.578	804.576	[M+FA-H]-1	255.2345, 281.2495
Acetyl-CoA	C23H38N7O17P3S	809.126	808.118	[M-H]-1	78.9588, 96.9694, 134.0462	C00024
PC(18:1_18:2)	C44H82NO8P	783.578	828.576	[M+FA-H]-1	255.2339, 279.2324, 305.2484
PC(18:1_18:1)	C44H84NO8P	785.593	830.592	[M+FA-H]-1	281.2488, 282.2531
PI(16:1_18:1)	C43H79O13P	834.526	833.519	[M-H]-1	241.0126, 253.2169, 281.2488
PI(16:0_18:1)	C43H81O13P	836.541	835.534	[M-H]-1	241.0120, 253.2168, 281.2483
PC(18:1_20:4)	C46H82NO8P	807.578	852.576	[M+FA-H]-1	281.2494, 303.2336
SM(d42:2)	C47H93N2O6P	812.677	857.675	[M+FA-H]-1	168.0429, 797.6557
PC(18:1_20:1)	C46H88NO8P	813.625	858.623	[M+FA-H]-1	168.0435, 281.2485, 309.2775
PI(18:1_18:1)	C45H83O13P	862.557	861.55	[M-H]-1	152.9961, 241.0121, 579.2976
PI(18:0_18:1)	C45H85O13P	864.573	863.566	[M-H]-1	255.2331, 419.2558
PI(18:0_20:4)	C47H83O13P	886.557	885.55	[M-H]-1	152.9956, 283.2649
(3beta,9xi,14xi,22S,25S)-26-Hydroxy-22,25-epoxyfurost-5-en-3-yl 6-deoxy-alpha-L-mannopyranosyl-(1-4)-[beta-D-glucopyranosyl-(1-2)]-beta-D-glucopyranoside	C45H72O18	900.472	899.465	[M-H]-1	59.0137, 71.0141, 89.0242
3-{[Hexopyranosyl-(1-4)-6-deoxy-3-O-methylhexopyranosyl-(1-4)-2,6-dideoxy-3-O-methylhexopyranosyl-(1-4)-2,6-dideoxy-3-O-methylhexopyranosyl]oxy}-8,14,17-trihydroxy-20-oxopregnan-12-yl benzoate	C55H84O22	1096.55	1095.54	[M-H]-1	77.0398, 121.0296
