# Supplementary material for: In-depth organic mass cytometry reveals differential contents of 3-hydroxybutanoic acid at the single-cell level
Source: Nat Commun. 2024 May 23;15:4387. doi: 10.1038/s41467-024-48865-2 (PMC11116506; doi:10.1038/s41467-024-48865-2)
Supplement: Supplementary file 6 — Supplementary Data 3 [file 41467_2024_48865_MOESM6_ESM.xlsx]

## Sheet: supplementary table 1
Quality control result of single cell RNA sequencing
Median Genes per Cell	Total Genes Detected	Median UMI Counts per Cell
1897	23549	7072
