# Supplementary material for: In-depth organic mass cytometry reveals differential contents of 3-hydroxybutanoic acid at the single-cell level
Source: Nat Commun. 2024 May 23;15:4387. doi: 10.1038/s41467-024-48865-2 (PMC11116506; doi:10.1038/s41467-024-48865-2)
Supplement: Supplementary file 7 — Source Data [file 41467_2024_48865_MOESM7_ESM.xlsx]

## Sheet: figure 2a
Figure 2a: Original extracted ion chromatograms (EICs) data of endogenous metabolites PC (34:1), PC (32:1) and PC (36:2) with cells.
time / min	EIC of PC(36:2)	time / min	EIC of PC(34:1)	time / min	EIC of PC(31:1)
0.0018	0	0.0018	0	0.0018	0
0.00405	0	0.00405	0	0.00405	0
0.0063	0	0.0063	0	0.0063	0
0.00854	0	0.00854	0	0.00854	0
0.01079	0	0.01079	0	0.01079	0
0.01303	0	0.01303	0	0.01303	0
0.01528	0	0.01528	0	0.01528	0
0.01752	0	0.01752	0	0.01752	0
0.01977	0	0.01977	0	0.01977	0
0.02201	0	0.02201	0	0.02201	0
0.02426	0	0.02426	0	0.02426	0
0.0265	0	0.0265	0	0.0265	0
0.02875	0	0.02875	0	0.02875	0
0.031	0	0.031	0	0.031	0
0.03324	0	0.03324	0	0.03324	0
0.03549	0	0.03549	0	0.03549	0
0.03773	0	0.03773	0	0.03773	0
0.03998	0	0.03998	0	0.03998	0
0.04222	0	0.04222	0	0.04222	0
0.04447	0	0.04447	0	0.04447	0
0.04671	0	0.04671	0	0.04671	0
0.04896	0	0.04896	0	0.04896	0
0.05121	0	0.05121	0	0.05121	0
0.05345	0	0.05345	0	0.05345	0
0.0557	0	0.0557	0	0.0557	0
0.05794	0	0.05794	0	0.05794	0
0.06019	0	0.06019	0	0.06019	0
0.06243	0	0.06243	0	0.06243	0
0.06468	0	0.06468	0	0.06468	0
0.06692	0	0.06692	0	0.06692	0
0.06917	0	0.06917	0	0.06917	0
0.07142	0	0.07142	0	0.07142	0
0.07366	0	0.07366	0	0.07366	0
0.07591	0	0.07591	0	0.07591	0
0.07815	0	0.07815	0	0.07815	0
0.0804	0	0.0804	0	0.0804	0
0.08264	0	0.08264	0	0.08264	0
0.08489	0	0.08489	0	0.08489	0
0.08713	0	0.08713	0	0.08713	0
0.08938	0	0.08938	0	0.08938	0
0.09162	0	0.09162	0	0.09162	0
0.09387	0	0.09387	0	0.09387	0
0.09612	0	0.09612	0	0.09612	0
0.09836	0	0.09836	0	0.09836	0
0.10061	0	0.10061	0	0.10061	0
0.10285	0	0.10285	0	0.10285	0
0.1051	0	0.1051	0	0.1051	0
0.10734	0	0.10734	0	0.10734	0
0.10959	0	0.10959	0	0.10959	0
0.11183	0	0.11183	0	0.11183	0
0.11408	0	0.11408	0	0.11408	0
0.11633	0	0.11633	0	0.11633	0
0.11857	0	0.11857	0	0.11857	0
0.12082	0	0.12082	0	0.12082	0
0.12306	0	0.12306	0	0.12306	0
0.12531	0	0.12531	0	0.12531	0
0.12755	0	0.12755	0	0.12755	0
0.1298	0	0.1298	0	0.1298	0
0.13204	0	0.13204	0	0.13204	0
0.13429	0	0.13429	0	0.13429	0
0.13654	0	0.13654	0	0.13654	0
0.13878	0	0.13878	0	0.13878	0
0.14103	0	0.14103	0	0.14103	0
0.14327	0	0.14327	0	0.14327	0
0.14552	0	0.14552	0	0.14552	0
0.14776	0	0.14776	0	0.14776	0
0.15001	0	0.15001	0	0.15001	0
0.15226	0	0.15226	0	0.15226	0
0.1545	0	0.1545	0	0.1545	0
0.15674	0	0.15674	0	0.15674	0
0.15899	0	0.15899	0	0.15899	0
0.16124	0	0.16124	0	0.16124	0
0.16348	0	0.16348	0	0.16348	0
0.16573	0	0.16573	0	0.16573	0
0.16797	0	0.16797	0	0.16797	0
0.17022	0	0.17022	0	0.17022	0
0.17246	0	0.17246	0	0.17246	0
0.17471	0	0.17471	0	0.17471	0
0.17695	0	0.17695	0	0.17695	0
0.1792	0	0.1792	0	0.1792	0
0.18145	0	0.18145	0	0.18145	0
0.18369	0	0.18369	0	0.18369	0
0.18594	0	0.18594	0	0.18594	0
0.18818	0	0.18818	0	0.18818	0
0.19043	0	0.19043	0	0.19043	0
0.19267	0	0.19267	135298	0.19267	0
0.19492	0	0.19492	135298	0.19492	112065
0.19717	0	0.19717	135298	0.19717	112065
0.19941	95603.4	0.19941	135298	0.19941	112065
0.20166	168831	0.20166	135298	0.20166	112065
0.2039	168831	0.2039	272728	0.2039	112065
0.20615	168831	0.20615	363659	0.20615	112065
0.20839	168831	0.20839	445656	0.20839	112065
0.21064	168831	0.21064	445656	0.21064	112065
0.21288	168831	0.21288	310358	0.21288	112065
0.21513	168831	0.21513	310358	0.21513	0
0.21738	168831	0.21738	310358	0.21738	0
0.21962	73228.1	0.21962	310358	0.21962	0
0.22186	0	0.22186	310358	0.22186	127594
0.22411	0	0.22411	256111	0.22411	127594
0.22636	0	0.22636	165180	0.22636	127594
0.2286	0	0.2286	83183.2	0.2286	127594
0.23085	0	0.23085	83183.2	0.23085	127594
0.23309	0	0.23309	171976	0.23309	127594
0.23534	0	0.23534	264722	0.23534	222865
0.23758	111264	0.23758	385093	0.23758	324060
0.23983	213710	0.23983	480713	0.23983	324060
0.24208	213710	0.24208	554693	0.24208	196466
0.24432	213710	0.24432	606999	0.24432	286216
0.24657	213710	0.24657	718151	0.24657	286216
0.24881	367286	0.24881	847999	0.24881	286216
0.25106	367286	0.25106	991114	0.25106	404840
0.2533	367286	0.2533	1.00186e+06	0.2533	479905
0.25555	367286	0.25555	1.02155e+06	0.25555	384635
0.25779	256022	0.25779	1.02966e+06	0.25779	379807
0.26004	288776	0.26004	1.09177e+06	0.26004	483896
0.26229	288776	0.26229	1.22804e+06	0.26229	670106
0.26453	391945	0.26453	1.23522e+06	0.26453	580355
0.26678	461523	0.26678	1.2493e+06	0.26678	580355
0.26902	307947	0.26902	1.26035e+06	0.26902	779238
0.27127	400988	0.27127	1.11723e+06	0.27127	660614
0.27351	489314	0.27351	1.20933e+06	0.27351	677782
0.27576	579311	0.27576	1.22326e+06	0.27576	759731
0.278	805156	0.278	1.39008e+06	0.278	827296
0.28025	796472	0.28025	1.38899e+06	0.28025	806756
0.2825	927124	0.2825	1.39964e+06	0.2825	747700
0.28474	823954	0.28474	1.51764e+06	0.28474	891835
0.28699	912204	0.28699	1.53538e+06	0.28699	891835
0.28923	912204	0.28923	1.62023e+06	0.28923	808663
0.29148	944159	0.29148	1.7973e+06	0.29148	808663
0.29372	942487	0.29372	1.80388e+06	0.29372	839137
0.29597	998466	0.29597	1.90986e+06	0.29597	863799
0.29821	972469	0.29821	1.84386e+06	0.29821	830270
0.30046	1.01059e+06	0.30046	1.8812e+06	0.30046	853025
0.3027	1.00953e+06	0.3027	1.88665e+06	0.3027	828854
0.30495	1.15224e+06	0.30495	1.84289e+06	0.30495	810155
0.3072	1.17898e+06	0.3072	1.97589e+06	0.3072	929809
0.30944	1.3168e+06	0.30944	1.98802e+06	0.30944	917699
0.31169	1.35478e+06	0.31169	2.11815e+06	0.31169	1.01713e+06
0.31393	1.37942e+06	0.31393	2.11454e+06	0.31393	1.12264e+06
0.31618	1.35236e+06	0.31618	2.02629e+06	0.31618	1.1786e+06
0.31842	1.24637e+06	0.31842	1.99502e+06	0.31842	1.21415e+06
0.32067	1.32717e+06	0.32067	1.95324e+06	0.32067	1.28324e+06
0.32291	1.3175e+06	0.32291	1.93549e+06	0.32291	1.31262e+06
0.32516	1.17479e+06	0.32516	1.92066e+06	0.32516	1.37896e+06
0.32741	1.26648e+06	0.32741	1.9356e+06	0.32741	1.50893e+06
0.32965	1.24242e+06	0.32965	1.91386e+06	0.32965	1.63503e+06
0.3319	1.28775e+06	0.3319	1.82771e+06	0.3319	1.75353e+06
0.33414	1.37215e+06	0.33414	1.76692e+06	0.33414	1.62206e+06
0.33639	1.44714e+06	0.33639	1.8349e+06	0.33639	1.59657e+06
0.33863	1.46837e+06	0.33863	1.91042e+06	0.33863	1.59515e+06
0.34088	1.36942e+06	0.34088	1.9145e+06	0.34088	1.51129e+06
0.34312	1.37717e+06	0.34312	2.04187e+06	0.34312	1.51622e+06
0.34537	1.56758e+06	0.34537	2.11688e+06	0.34537	1.54955e+06
0.34762	1.44666e+06	0.34762	2.15772e+06	0.34762	1.50818e+06
0.34986	1.48747e+06	0.34986	2.23021e+06	0.34986	1.40573e+06
0.35211	1.47462e+06	0.35211	2.30838e+06	0.35211	1.31245e+06
0.35435	1.46091e+06	0.35435	2.43044e+06	0.35435	1.39361e+06
0.3566	1.44319e+06	0.3566	2.39623e+06	0.3566	1.38143e+06
0.35884	1.41321e+06	0.35884	2.44103e+06	0.35884	1.36668e+06
0.36109	1.26673e+06	0.36109	2.49879e+06	0.36109	1.37633e+06
0.36333	1.32121e+06	0.36333	2.37428e+06	0.36333	1516534
0.36558	1.3728e+06	0.36558	2.31149e+06	0.36558	1.29143e+06
0.36782	1.34216e+06	0.36782	2.225e+06	0.36782	1.2459e+06
0.37007	1.28428e+06	0.37007	2.20885e+06	0.37007	1.36365e+06
0.37232	1.20923e+06	0.37232	2.04424e+06	0.37232	1.37775e+06
0.37456	1.2105e+06	0.37456	2.15429e+06	0.37456	1.42375e+06
0.37681	1.21141e+06	0.37681	2.22225e+06	0.37681	1.50782e+06
0.37905	1.29838e+06	0.37905	2.14108e+06	0.37905	1.47359e+06
0.3813	1.47119e+06	0.3813	2.25712e+06	0.3813	1.59103e+06
0.38354	1.49256e+06	0.38354	2.4072e+06	0.38354	1.48718e+06
0.38579	1.49046e+06	0.38579	2.55263e+06	0.38579	1.69187e+06
0.38803	1.51799e+06	0.38803	2.6156e+06	0.38803	1.71891e+06
0.39028	1.4213e+06	0.39028	2.62618e+06	0.39028	1.6691e+06
0.39253	1.44265e+06	0.39253	2.85851e+06	0.39253	1.77937e+06
0.39477	1.44367e+06	0.39477	2.70128e+06	0.39477	1.80515e+06
0.39702	1.44529e+06	0.39702	2.80395e+06	0.39702	1.6861e+06
0.39926	1.43258e+06	0.39926	2.83404e+06	0.39926	1.72588e+06
0.40151	1.44514e+06	0.40151	2.86151e+06	0.40151	1.69841e+06
0.40375	1.4932e+06	0.40375	2.75281e+06	0.40375	1.77835e+06
0.406	1.47263e+06	0.406	2.65925e+06	0.406	1.7864e+06
0.40824	1.42727e+06	0.40824	2.69633e+06	0.40824	1.72014e+06
0.41049	1.68518e+06	0.41049	2.70614e+06	0.41049	1.70649e+06
0.41274	1.71471e+06	0.41274	2.60689e+06	0.41274	1.69601e+06
0.41498	1.69302e+06	0.41498	2.67273e+06	0.41498	1.55385e+06
0.41723	1.67691e+06	0.41723	2.65384e+06	0.41723	1.68606e+06
0.41947	1.65022e+06	0.41947	2.58157e+06	0.41947	1.73225e+06
0.42172	1.64845e+06	0.42172	2.45446e+06	0.42172	1.64522e+06
0.42396	1.62718e+06	0.42396	2.44874e+06	0.42396	1.52627e+06
0.42621	1.61954e+06	0.42621	2.55869e+06	0.42621	1.49844e+06
0.42846	1.77251e+06	0.42846	2.48983e+06	0.42846	1.52324e+06
0.4307	1.68971e+06	0.4307	2.44055e+06	0.4307	1.46835e+06
0.43295	1.67203e+06	0.43295	2.40806e+06	0.43295	1.35268e+06
0.43519	1.68458e+06	0.43519	2.44093e+06	0.43519	1.47316e+06
0.43744	1.72378e+06	0.43744	2.37757e+06	0.43744	1.34619e+06
0.43968	1.78296e+06	0.43968	2.42004e+06	0.43968	1.33661e+06
0.44193	1.81764e+06	0.44193	2.45808e+06	0.44193	1.37263e+06
0.44417	1.79723e+06	0.44417	2.49898e+06	0.44417	1.47025e+06
0.44642	1.77804e+06	0.44642	2.47844e+06	0.44642	1.46588e+06
0.44867	1.60529e+06	0.44867	2.37287e+06	0.44867	1.44219e+06
0.45091	1.58733e+06	0.45091	2.39673e+06	0.45091	1.51105e+06
0.45316	1.43373e+06	0.45316	2.44623e+06	0.45316	1.54772e+06
0.4554	1.3652e+06	0.4554	2.43103e+06	0.4554	1.39925e+06
0.45765	1.16339e+06	0.45765	2.43853e+06	0.45765	1.46851e+06
0.45989	1.1133e+06	0.45989	2.37497e+06	0.45989	1.39033e+06
0.46214	987736	0.46214	2.33045e+06	0.46214	1.36795e+06
0.46438	961425	0.46438	2.27627e+06	0.46438	1.33496e+06
0.46663	870491	0.46663	2.1504e+06	0.46663	1.24923e+06
0.46887	934537	0.46887	2.14466e+06	0.46887	1.31899e+06
0.47112	964705	0.47112	2.08056e+06	0.47112	1.28007e+06
0.47337	1.15618e+06	0.47337	2.03628e+06	0.47337	1.22491e+06
0.47561	1.04959e+06	0.47561	1.89946e+06	0.47561	1.24753e+06
0.47786	1.13301e+06	0.47786	1.73726e+06	0.47786	1.08312e+06
0.4801	991240	0.4801	1.78328e+06	0.4801	1.07256e+06
0.48235	1.03552e+06	0.48235	1.78761e+06	0.48235	954811
0.48459	996700	0.48459	1.70367e+06	0.48459	918840
0.48684	990028	0.48684	1.69936e+06	0.48684	949926
0.48908	1.01819e+06	0.48908	1.6664e+06	0.48908	895785
0.49133	933023	0.49133	1.63111e+06	0.49133	893202
0.49358	870641	0.49358	1.65388e+06	0.49358	880088
0.49582	970538	0.49582	1.6958e+06	0.49582	908853
0.49807	1.00616e+06	0.49807	1.74333e+06	0.49807	1.08491e+06
0.50031	1.15647e+06	0.50031	1656224	0.50031	1.075e+06
0.50256	1.19102e+06	0.50256	1.6535e+06	0.50256	1.25485e+06
0.5048	1.13272e+06	0.5048	1.758e+06	0.5048	1.30053e+06
0.50705	1.18755e+06	0.50705	1.73613e+06	0.50705	1.32531e+06
0.50929	1.15774e+06	0.50929	1.75826e+06	0.50929	1.32177e+06
0.51154	1.18685e+06	0.51154	1.77966e+06	0.51154	1.29855e+06
0.51379	1.14838e+06	0.51379	1.72392e+06	0.51379	1.41116e+06
0.51603	1.16208e+06	0.51603	1.72048e+06	0.51603	1.4397e+06
0.51828	1.14014e+06	0.51828	1.75607e+06	0.51828	1.37627e+06
0.52052	989821	0.52052	1.77111e+06	0.52052	1.28296e+06
0.52277	899959	0.52277	1.65339e+06	0.52277	1.24217e+06
0.52501	918009	0.52501	1.48672e+06	0.52501	1.15973e+06
0.52726	768280	0.52726	1.44197e+06	0.52726	1.08785e+06
0.5295	717770	0.5295	1.47766e+06	0.5295	1.10439e+06
0.53175	694327	0.53175	1.42383e+06	0.53175	1.09053e+06
0.53399	603702	0.53399	1.31074e+06	0.53399	886666
0.53624	577783	0.53624	1.22968e+06	0.53624	727189
0.53849	480677	0.53849	1.20074e+06	0.53849	707282
0.54073	690748	0.54073	1.21894e+06	0.54073	857569
0.54298	728621	0.54298	1.11109e+06	0.54298	863056
0.54522	750247	0.54522	1.17785e+06	0.54522	736513
0.54747	857979	0.54747	1.0191e+06	0.54747	657716
0.54971	759002	0.54971	934409	0.54971	504481
0.55196	744206	0.55196	914014	0.55196	486373
0.5542	850954	0.5542	930687	0.5542	486373
0.55645	763279	0.55645	817888	0.55645	576045
0.5587	763279	0.5587	763048	0.5587	483333
0.56094	553208	0.56094	697406	0.56094	333046
0.56319	525304	0.56319	697406	0.56319	320190
0.56543	399145	0.56543	724084	0.56543	320190
0.56768	399272	0.56768	830192	0.56768	320190
0.56992	399272	0.56992	869113	0.56992	320190
0.57217	306259	0.57217	861394	0.57217	221362
0.57441	199511	0.57441	750346	0.57441	221362
0.57666	308049	0.57666	846088	0.57666	234326
0.57891	308049	0.57891	735180	0.57891	234326
0.58115	308049	0.58115	769804	0.58115	234326
0.5834	216398	0.5834	863980	0.5834	189591
0.58564	216398	0.58564	682802	0.58564	189591
0.58789	108538	0.58789	680360	0.58789	307485
0.59013	108538	0.59013	536110	0.59013	307485
0.59238	108538	0.59238	537380	0.59238	307485
0.59462	108538	0.59462	668774	0.59462	307485
0.59687	0	0.59687	573031	0.59687	204849
0.59911	0	0.59911	573031	0.59911	204849
0.60136	0	0.60136	438002	0.60136	204849
0.60361	0	0.60361	343826	0.60361	117894
0.60585	0	0.60585	343826	0.60585	117894
0.6081	0	0.6081	240160	0.6081	0
0.61034	0	0.61034	319040	0.61034	0
0.61259	68136.3	0.61259	210273	0.61259	75053.5
0.61483	68136.3	0.61483	78879.4	0.61483	75053.5
0.61708	68136.3	0.61708	154732	0.61708	75053.5
0.61932	68136.3	0.61932	154732	0.61932	75053.5
0.62157	68136.3	0.62157	154732	0.62157	75053.5
0.62382	68136.3	0.62382	154732	0.62382	75053.5
0.62606	68136.3	0.62606	154732	0.62606	75053.5
0.62831	68136.3	0.62831	154732	0.62831	162794
0.63055	68136.3	0.63055	159108	0.63055	162794
0.6328	0	0.6328	159108	0.6328	87740.7
0.63504	0	0.63504	159108	0.63504	87740.7
0.63729	0	0.63729	83254.8	0.63729	87740.7
0.63954	0	0.63954	83254.8	0.63954	87740.7
0.64178	0	0.64178	83254.8	0.64178	87740.7
0.64403	0	0.64403	83254.8	0.64403	87740.7
0.64627	0	0.64627	83254.8	0.64627	230351
0.64852	0	0.64852	187325	0.64852	142610
0.65076	0	0.65076	104070	0.65076	142610
0.65301	0	0.65301	104070	0.65301	142610
0.65525	0	0.65525	222991	0.65525	142610
0.6575	0	0.6575	222991	0.6575	142610
0.65975	0	0.65975	222991	0.65975	142610
0.66199	0	0.66199	222991	0.66199	142610
0.66423	0	0.66423	222991	0.66423	142610
0.66648	0	0.66648	222991	0.66648	0
0.66873	0	0.66873	118921	0.66873	152850
0.67097	0	0.67097	221841	0.67097	152850
0.67322	0	0.67322	302448	0.67322	152850
0.67546	0	0.67546	183527	0.67546	152850
0.67771	0	0.67771	183527	0.67771	239159
0.67995	0	0.67995	314613	0.67995	239159
0.6822	0	0.6822	314613	0.6822	239159
0.68445	0	0.68445	314613	0.68445	239159
0.68669	0	0.68669	314613	0.68669	239159
0.68894	0	0.68894	314613	0.68894	86309
0.69118	0	0.69118	211693	0.69118	86309
0.69343	0	0.69343	131086	0.69343	86309
0.69567	0	0.69567	131086	0.69567	86309
0.69792	0	0.69792	131086	0.69792	0
0.70016	0	0.70016	0	0.70016	79106.7
0.70241	0	0.70241	0	0.70241	79106.7
0.70466	0	0.70466	0	0.70466	79106.7
0.7069	0	0.7069	0	0.7069	79106.7
0.70915	0	0.70915	0	0.70915	79106.7
0.71139	0	0.71139	0	0.71139	79106.7
0.71364	0	0.71364	0	0.71364	79106.7
0.71588	0	0.71588	0	0.71588	79106.7
0.71813	0	0.71813	0	0.71813	79106.7
0.72037	0	0.72037	0	0.72037	0
0.72262	0	0.72262	0	0.72262	0
0.72487	0	0.72487	0	0.72487	0
0.72711	0	0.72711	0	0.72711	0
0.72936	0	0.72936	0	0.72936	0
0.7316	74940.9	0.7316	0	0.7316	0
0.73385	74940.9	0.73385	118946	0.73385	0
0.73609	74940.9	0.73609	118946	0.73609	81744.1
0.73834	74940.9	0.73834	118946	0.73834	81744.1
0.74058	74940.9	0.74058	223599	0.74058	81744.1
0.74283	74940.9	0.74283	223599	0.74283	81744.1
0.74508	74940.9	0.74508	223599	0.74508	81744.1
0.74732	74940.9	0.74732	223599	0.74732	166105
0.74957	74940.9	0.74957	223599	0.74957	166105
0.75181	0	0.75181	223599	0.75181	166105
0.75406	0	0.75406	104653	0.75406	166105
0.7563	0	0.7563	104653	0.7563	84361
0.75855	0	0.75855	104653	0.75855	84361
0.76079	0	0.76079	0	0.76079	84361
0.76304	0	0.76304	0	0.76304	84361
0.76528	0	0.76528	0	0.76528	84361
0.76753	0	0.76753	0	0.76753	0
0.76978	0	0.76978	0	0.76978	0
0.77202	0	0.77202	0	0.77202	0
0.77427	0	0.77427	0	0.77427	0
0.77651	0	0.77651	0	0.77651	0
0.77876	0	0.77876	0	0.77876	0
0.781	0	0.781	0	0.781	0
0.78325	0	0.78325	0	0.78325	0
0.78549	0	0.78549	0	0.78549	0
0.78774	0	0.78774	0	0.78774	0
0.78999	0	0.78999	0	0.78999	0
0.79223	0	0.79223	0	0.79223	0
0.79448	0	0.79448	0	0.79448	0
0.79672	0	0.79672	0	0.79672	119697
0.79897	0	0.79897	0	0.79897	119697
0.80121	0	0.80121	0	0.80121	119697
0.80346	0	0.80346	0	0.80346	119697
0.8057	0	0.8057	0	0.8057	119697
0.80795	0	0.80795	0	0.80795	119697
0.8102	0	0.8102	0	0.8102	119697
0.81244	0	0.81244	0	0.81244	119697
0.81469	0	0.81469	0	0.81469	119697
0.81693	0	0.81693	0	0.81693	0
0.81918	0	0.81918	0	0.81918	0
0.82142	0	0.82142	0	0.82142	0
0.82367	0	0.82367	0	0.82367	0
0.82592	0	0.82592	0	0.82592	0
0.82816	0	0.82816	0	0.82816	0
0.8304	0	0.8304	0	0.8304	0
0.83265	0	0.83265	0	0.83265	0
0.8349	0	0.8349	0	0.8349	0
0.83714	0	0.83714	78983.9	0.83714	0
0.83939	0	0.83939	78983.9	0.83939	0
0.84163	0	0.84163	78983.9	0.84163	0
0.84388	0	0.84388	78983.9	0.84388	0
0.84612	0	0.84612	78983.9	0.84612	0
0.84837	0	0.84837	78983.9	0.84837	0
0.85061	0	0.85061	78983.9	0.85061	0
0.85286	0	0.85286	78983.9	0.85286	0
0.85511	0	0.85511	78983.9	0.85511	0
0.85735	0	0.85735	0	0.85735	0
0.8596	0	0.8596	121400	0.8596	0
0.86184	0	0.86184	121400	0.86184	0
0.86409	0	0.86409	121400	0.86409	0
0.86633	0	0.86633	121400	0.86633	0
0.86858	0	0.86858	121400	0.86858	0
0.87083	0	0.87083	121400	0.87083	0
0.87307	0	0.87307	121400	0.87307	0
0.87532	0	0.87532	121400	0.87532	0
0.87756	0	0.87756	121400	0.87756	0
0.87981	0	0.87981	0	0.87981	0
0.88205	0	0.88205	0	0.88205	0
0.8843	0	0.8843	0	0.8843	0
0.88654	0	0.88654	0	0.88654	0
0.88879	0	0.88879	0	0.88879	0
0.89104	0	0.89104	0	0.89104	0
0.89328	0	0.89328	0	0.89328	0
0.89553	0	0.89553	0	0.89553	0
0.89777	0	0.89777	0	0.89777	0
0.90002	0	0.90002	0	0.90002	0
0.90226	0	0.90226	0	0.90226	0
0.90451	0	0.90451	0	0.90451	0
0.90675	0	0.90675	0	0.90675	0
0.909	0	0.909	0	0.909	0
0.91124	122484	0.91124	0	0.91124	0
0.91349	122484	0.91349	0	0.91349	0
0.91574	122484	0.91574	0	0.91574	0
0.91798	122484	0.91798	0	0.91798	0
0.92023	122484	0.92023	0	0.92023	0
0.92247	122484	0.92247	80049.1	0.92247	0
0.92472	122484	0.92472	80049.1	0.92472	0
0.92696	122484	0.92696	80049.1	0.92696	0
0.92921	122484	0.92921	167802	0.92921	0
0.93145	0	0.93145	167802	0.93145	0
0.9337	0	0.9337	167802	0.9337	0
0.93595	0	0.93595	167802	0.93595	78655.3
0.93819	94474	0.93819	167802	0.93819	78655.3
0.94044	94474	0.94044	167802	0.94044	78655.3
0.94268	94474	0.94268	87752.5	0.94268	78655.3
0.94493	94474	0.94493	87752.5	0.94493	78655.3
0.94717	94474	0.94717	87752.5	0.94717	78655.3
0.94942	94474	0.94942	0	0.94942	78655.3
0.95166	94474	0.95166	0	0.95166	179098
0.95391	94474	0.95391	0	0.95391	179098
0.95616	94474	0.95616	0	0.95616	100443
0.9584	0	0.9584	0	0.9584	100443
0.96065	0	0.96065	0	0.96065	100443
0.96289	0	0.96289	0	0.96289	100443
0.96514	0	0.96514	0	0.96514	100443
0.96738	0	0.96738	89640.3	0.96738	100443
0.96963	0	0.96963	89640.3	0.96963	100443
0.97187	0	0.97187	89640.3	0.97187	0
0.97412	0	0.97412	89640.3	0.97412	0
0.97636	0	0.97636	89640.3	0.97636	0
0.97861	0	0.97861	89640.3	0.97861	0
0.98086	0	0.98086	89640.3	0.98086	0
0.9831	0	0.9831	89640.3	0.9831	0
0.98535	0	0.98535	89640.3	0.98535	0
0.98759	0	0.98759	0	0.98759	0
0.98984	0	0.98984	0	0.98984	0
0.99208	0	0.99208	0	0.99208	0
0.99433	0	0.99433	0	0.99433	0
0.99657	0	0.99657	0	0.99657	0
0.99882	0	0.99882	0	0.99882	0
1.00107	0	1.00107	0	1.00107	0
1.00331	0	1.00331	0	1.00331	0
1.00556	0	1.00556	0	1.00556	0
1.0078	0	1.0078	0	1.0078	0
1.01005	0	1.01005	79056.4	1.01005	0
1.01229	0	1.01229	79056.4	1.01229	0
1.01454	0	1.01454	79056.4	1.01454	0
1.01678	0	1.01678	79056.4	1.01678	0
1.01903	0	1.01903	79056.4	1.01903	0
1.02128	0	1.02128	79056.4	1.02128	0
1.02352	0	1.02352	79056.4	1.02352	0
1.02577	0	1.02577	79056.4	1.02577	0
1.02801	0	1.02801	79056.4	1.02801	0
1.03026	0	1.03026	0	1.03026	0
1.0325	0	1.0325	0	1.0325	0
1.03475	0	1.03475	0	1.03475	0
1.03699	0	1.03699	87939.3	1.03699	0
1.03924	0	1.03924	87939.3	1.03924	0
1.04149	0	1.04149	87939.3	1.04149	0
1.04373	0	1.04373	87939.3	1.04373	0
1.04598	0	1.04598	87939.3	1.04598	0
1.04822	0	1.04822	87939.3	1.04822	0
1.05047	0	1.05047	87939.3	1.05047	0
1.05271	0	1.05271	87939.3	1.05271	0
1.05496	0	1.05496	87939.3	1.05496	0
1.05721	0	1.05721	0	1.05721	0
1.05945	0	1.05945	0	1.05945	0
1.06169	0	1.06169	0	1.06169	0
1.06394	0	1.06394	0	1.06394	0
1.06619	0	1.06619	0	1.06619	0
1.06843	0	1.06843	0	1.06843	0
1.07068	0	1.07068	0	1.07068	0
1.07292	0	1.07292	0	1.07292	0
1.07517	0	1.07517	0	1.07517	0
1.07741	0	1.07741	95518.1	1.07741	0
1.07966	0	1.07966	95518.1	1.07966	0
1.0819	0	1.0819	179937	1.0819	0
1.08415	0	1.08415	179937	1.08415	0
1.0864	0	1.0864	257150	1.0864	0
1.08864	0	1.08864	257150	1.08864	0
1.09089	0	1.09089	257150	1.09089	0
1.09313	0	1.09313	257150	1.09313	0
1.09538	0	1.09538	257150	1.09538	0
1.09762	0	1.09762	161632	1.09762	0
1.09987	0	1.09987	161632	1.09987	0
1.10212	0	1.10212	77213.1	1.10212	0
1.10436	0	1.10436	77213.1	1.10436	0
1.10661	0	1.10661	0	1.10661	0
1.10885	0	1.10885	0	1.10885	0
1.1111	0	1.1111	0	1.1111	0
1.11334	0	1.11334	0	1.11334	0
1.11559	0	1.11559	0	1.11559	0
1.11783	0	1.11783	0	1.11783	0
1.12008	0	1.12008	0	1.12008	0
1.12233	0	1.12233	0	1.12233	0
1.12457	0	1.12457	0	1.12457	0
1.12682	0	1.12682	0	1.12682	0
1.12906	0	1.12906	0	1.12906	0
1.13131	0	1.13131	0	1.13131	0
1.13355	0	1.13355	0	1.13355	0
1.1358	0	1.1358	0	1.1358	0
1.13804	0	1.13804	0	1.13804	0
1.14029	0	1.14029	0	1.14029	0
1.14253	0	1.14253	0	1.14253	0
1.14478	0	1.14478	84830.2	1.14478	0
1.14703	0	1.14703	84830.2	1.14703	0
1.14927	0	1.14927	84830.2	1.14927	0
1.15152	0	1.15152	84830.2	1.15152	0
1.15376	0	1.15376	84830.2	1.15376	0
1.15601	0	1.15601	84830.2	1.15601	0
1.15825	0	1.15825	84830.2	1.15825	0
1.1605	0	1.1605	84830.2	1.1605	0
1.16274	0	1.16274	84830.2	1.16274	0
1.16499	0	1.16499	0	1.16499	0
1.16724	0	1.16724	0	1.16724	0
1.16948	0	1.16948	0	1.16948	0
1.17173	0	1.17173	0	1.17173	0
1.17397	0	1.17397	0	1.17397	0
1.17622	0	1.17622	0	1.17622	0
1.17846	84540.2	1.17846	0	1.17846	0
1.18071	84540.2	1.18071	0	1.18071	0
1.18295	84540.2	1.18295	124209	1.18295	0
1.1852	84540.2	1.1852	226484	1.1852	0
1.18745	84540.2	1.18745	226484	1.18745	0
1.18969	84540.2	1.18969	226484	1.18969	0
1.19194	84540.2	1.19194	226484	1.19194	0
1.19418	84540.2	1.19418	226484	1.19418	0
1.19643	84540.2	1.19643	226484	1.19643	0
1.19867	0	1.19867	226484	1.19867	0
1.20092	0	1.20092	226484	1.20092	0
1.20316	0	1.20316	102275	1.20316	0
1.20541	0	1.20541	0	1.20541	0
1.20765	0	1.20765	0	1.20765	0
1.2099	0	1.2099	0	1.2099	0
1.21215	0	1.21215	0	1.21215	0
1.21439	0	1.21439	0	1.21439	0
1.21664	0	1.21664	0	1.21664	0
1.21888	0	1.21888	0	1.21888	0
1.22113	0	1.22113	0	1.22113	0
1.22337	0	1.22337	0	1.22337	0
1.22562	0	1.22562	0	1.22562	0
1.22786	0	1.22786	0	1.22786	0
1.23011	0	1.23011	0	1.23011	0
1.23236	0	1.23236	0	1.23236	0
1.2346	0	1.2346	0	1.2346	110757
1.23685	0	1.23685	0	1.23685	110757
1.23909	0	1.23909	0	1.23909	110757
1.24134	0	1.24134	0	1.24134	110757
1.24358	0	1.24358	0	1.24358	110757
1.24583	0	1.24583	0	1.24583	110757
1.24807	0	1.24807	0	1.24807	110757
1.25032	0	1.25032	0	1.25032	110757
1.25257	0	1.25257	0	1.25257	110757
1.25481	0	1.25481	0	1.25481	0
1.25706	0	1.25706	0	1.25706	0
1.2593	0	1.2593	0	1.2593	0
1.26155	0	1.26155	0	1.26155	0
1.26379	0	1.26379	0	1.26379	0
1.26604	0	1.26604	0	1.26604	0
1.26829	0	1.26829	0	1.26829	0
1.27053	0	1.27053	0	1.27053	109119
1.27277	0	1.27277	0	1.27277	109119
1.27502	0	1.27502	0	1.27502	109119
1.27727	0	1.27727	104192	1.27727	109119
1.27951	0	1.27951	104192	1.27951	109119
1.28176	0	1.28176	104192	1.28176	109119
1.284	0	1.284	104192	1.284	109119
1.28625	0	1.28625	104192	1.28625	109119
1.28849	0	1.28849	104192	1.28849	109119
1.29074	0	1.29074	104192	1.29074	0
1.29298	0	1.29298	104192	1.29298	0
1.29523	0	1.29523	104192	1.29523	0
1.29748	0	1.29748	0	1.29748	0
1.29972	0	1.29972	0	1.29972	0
1.30197	0	1.30197	0	1.30197	0
1.30421	0	1.30421	0	1.30421	0
1.30646	0	1.30646	0	1.30646	0
1.3087	0	1.3087	0	1.3087	0
1.31095	0	1.31095	0	1.31095	0
1.3132	0	1.3132	0	1.3132	0
1.31544	0	1.31544	0	1.31544	0
1.31769	0	1.31769	88554.8	1.31769	0
1.31993	0	1.31993	88554.8	1.31993	0
1.32218	0	1.32218	88554.8	1.32218	0
1.32442	0	1.32442	88554.8	1.32442	0
1.32667	0	1.32667	88554.8	1.32667	0
1.32891	0	1.32891	88554.8	1.32891	0
1.33116	0	1.33116	88554.8	1.33116	0
1.33341	0	1.33341	88554.8	1.33341	0
1.33565	0	1.33565	88554.8	1.33565	0
1.3379	0	1.3379	0	1.3379	0
1.34014	0	1.34014	0	1.34014	0
1.34239	0	1.34239	0	1.34239	0
1.34463	85228	1.34463	0	1.34463	0
1.34688	85228	1.34688	0	1.34688	0
1.34912	85228	1.34912	0	1.34912	0
1.35137	85228	1.35137	0	1.35137	0
1.35361	85228	1.35361	0	1.35361	0
1.35586	85228	1.35586	0	1.35586	0
1.35811	85228	1.35811	0	1.35811	0
1.36035	85228	1.36035	0	1.36035	0
1.3626	85228	1.3626	0	1.3626	0
1.36484	0	1.36484	0	1.36484	0
1.36709	0	1.36709	0	1.36709	0
1.36933	0	1.36933	0	1.36933	0
1.37158	0	1.37158	0	1.37158	0
1.37382	0	1.37382	0	1.37382	0
1.37607	0	1.37607	0	1.37607	0
1.37832	0	1.37832	0	1.37832	0
1.38056	0	1.38056	0	1.38056	0
1.38281	0	1.38281	0	1.38281	0
1.38505	0	1.38505	0	1.38505	0
1.3873	0	1.3873	0	1.3873	0
1.38954	0	1.38954	0	1.38954	0
1.39179	0	1.39179	0	1.39179	0
1.39403	0	1.39403	0	1.39403	0
1.39628	0	1.39628	0	1.39628	0
1.39853	0	1.39853	0	1.39853	0
1.40077	0	1.40077	0	1.40077	0
1.40302	0	1.40302	0	1.40302	0
1.40526	0	1.40526	0	1.40526	0
1.40751	85791.4	1.40751	0	1.40751	86713.4
1.40975	85791.4	1.40975	0	1.40975	86713.4
1.412	85791.4	1.412	0	1.412	86713.4
1.41424	85791.4	1.41424	0	1.41424	86713.4
1.41649	85791.4	1.41649	0	1.41649	86713.4
1.41873	85791.4	1.41873	119849	1.41873	86713.4
1.42098	85791.4	1.42098	119849	1.42098	86713.4
1.42323	85791.4	1.42323	119849	1.42323	86713.4
1.42547	85791.4	1.42547	119849	1.42547	86713.4
1.42772	0	1.42772	119849	1.42772	0
1.42996	0	1.42996	119849	1.42996	0
1.43221	0	1.43221	119849	1.43221	0
1.43445	0	1.43445	119849	1.43445	0
1.4367	0	1.4367	119849	1.4367	0
1.43894	0	1.43894	0	1.43894	0
1.44119	0	1.44119	0	1.44119	0
1.44344	0	1.44344	0	1.44344	0
1.44568	0	1.44568	0	1.44568	0
1.44793	0	1.44793	0	1.44793	0
1.45017	0	1.45017	114468	1.45017	0
1.45242	0	1.45242	114468	1.45242	0
1.45466	0	1.45466	114468	1.45466	0
1.45691	0	1.45691	114468	1.45691	0
1.45915	0	1.45915	114468	1.45915	0
1.4614	0	1.4614	114468	1.4614	0
1.46365	0	1.46365	114468	1.46365	0
1.46589	0	1.46589	114468	1.46589	0
1.46814	0	1.46814	114468	1.46814	0
1.47038	0	1.47038	0	1.47038	0
1.47263	0	1.47263	0	1.47263	0
1.47487	0	1.47487	0	1.47487	0
1.47712	0	1.47712	0	1.47712	0
1.47936	0	1.47936	0	1.47936	0
1.48161	0	1.48161	0	1.48161	0
1.48386	0	1.48386	0	1.48386	0
1.4861	0	1.4861	0	1.4861	0
1.48835	0	1.48835	0	1.48835	0
1.49059	0	1.49059	0	1.49059	0
1.49284	0	1.49284	0	1.49284	0
1.49508	0	1.49508	0	1.49508	0
1.49733	0	1.49733	0	1.49733	0
1.49958	0	1.49958	0	1.49958	0
1.50182	0	1.50182	0	1.50182	0
1.50406	0	1.50406	0	1.50406	0
1.50631	0	1.50631	0	1.50631	0
1.50856	0	1.50856	0	1.50856	0
1.5108	0	1.5108	0	1.5108	0
1.51305	0	1.51305	0	1.51305	0
1.51529	0	1.51529	0	1.51529	0
1.51754	0	1.51754	0	1.51754	0
1.51978	0	1.51978	0	1.51978	0
1.52203	0	1.52203	0	1.52203	0
1.52428	0	1.52428	0	1.52428	0
1.52652	0	1.52652	0	1.52652	0
1.52877	0	1.52877	0	1.52877	0
1.53101	0	1.53101	0	1.53101	0
1.53326	0	1.53326	0	1.53326	0
1.5355	0	1.5355	0	1.5355	0
1.53775	0	1.53775	0	1.53775	0
1.53999	0	1.53999	0	1.53999	0
1.54224	0	1.54224	0	1.54224	0
1.54449	0	1.54449	0	1.54449	0
1.54673	0	1.54673	0	1.54673	0
1.54898	0	1.54898	0	1.54898	0
1.55122	0	1.55122	0	1.55122	0
1.55347	0	1.55347	0	1.55347	0
1.55571	0	1.55571	0	1.55571	0
1.55796	0	1.55796	0	1.55796	0
1.5602	0	1.5602	0	1.5602	0
1.56245	0	1.56245	0	1.56245	0
1.5647	0	1.5647	0	1.5647	0
1.56694	0	1.56694	0	1.56694	0
1.56919	0	1.56919	0	1.56919	0
1.57143	0	1.57143	0	1.57143	0
1.57368	0	1.57368	0	1.57368	0
1.57592	0	1.57592	0	1.57592	0
1.57817	0	1.57817	0	1.57817	0
1.58041	0	1.58041	0	1.58041	0
1.58266	0	1.58266	0	1.58266	0
1.5849	0	1.5849	0	1.5849	0
1.58715	0	1.58715	0	1.58715	0
1.5894	0	1.5894	0	1.5894	0
1.59164	0	1.59164	0	1.59164	0
1.59389	0	1.59389	0	1.59389	0
1.59613	0	1.59613	99695.3	1.59613	0
1.59838	0	1.59838	99695.3	1.59838	0
1.60062	0	1.60062	99695.3	1.60062	0
1.60287	0	1.60287	99695.3	1.60287	0
1.60511	0	1.60511	99695.3	1.60511	0
1.60736	0	1.60736	99695.3	1.60736	0
1.60961	0	1.60961	99695.3	1.60961	0
1.61185	0	1.61185	99695.3	1.61185	0
1.6141	0	1.6141	99695.3	1.6141	0
1.61634	0	1.61634	0	1.61634	0
1.61859	0	1.61859	0	1.61859	0
1.62083	0	1.62083	0	1.62083	0
1.62308	0	1.62308	0	1.62308	0
1.62532	0	1.62532	0	1.62532	0
1.62757	0	1.62757	0	1.62757	0
1.62982	0	1.62982	0	1.62982	0
1.63206	0	1.63206	0	1.63206	0
1.63431	0	1.63431	0	1.63431	0
1.63655	0	1.63655	0	1.63655	0
1.6388	0	1.6388	0	1.6388	0
1.64104	0	1.64104	0	1.64104	0
1.64329	0	1.64329	0	1.64329	0
1.64553	0	1.64553	0	1.64553	0
1.64778	0	1.64778	0	1.64778	0
1.65002	0	1.65002	0	1.65002	0
1.65227	0	1.65227	0	1.65227	0
1.65452	0	1.65452	0	1.65452	0
1.65676	0	1.65676	0	1.65676	0
1.65901	0	1.65901	0	1.65901	0
1.66125	0	1.66125	0	1.66125	0
1.6635	0	1.6635	0	1.6635	0
1.66574	0	1.66574	0	1.66574	0
1.66799	0	1.66799	0	1.66799	0
1.67023	0	1.67023	0	1.67023	0
1.67248	0	1.67248	0	1.67248	0
1.67473	0	1.67473	0	1.67473	0
1.67697	0	1.67697	0	1.67697	0
1.67922	0	1.67922	0	1.67922	0
1.68146	0	1.68146	0	1.68146	0
1.68371	0	1.68371	0	1.68371	0
1.68595	0	1.68595	0	1.68595	0
1.6882	0	1.6882	0	1.6882	0
1.69044	0	1.69044	0	1.69044	0
1.69269	0	1.69269	0	1.69269	0
1.69494	0	1.69494	0	1.69494	0
1.69718	0	1.69718	0	1.69718	0
1.69943	0	1.69943	0	1.69943	0
1.70167	0	1.70167	0	1.70167	0
1.70392	0	1.70392	0	1.70392	0
1.70616	0	1.70616	0	1.70616	0
1.70841	0	1.70841	0	1.70841	0
1.71066	0	1.71066	0	1.71066	0
1.7129	0	1.7129	0	1.7129	0
1.71515	0	1.71515	0	1.71515	0
1.71739	0	1.71739	0	1.71739	0
1.71964	0	1.71964	0	1.71964	0
1.72188	0	1.72188	0	1.72188	0
1.72413	0	1.72413	0	1.72413	0
1.72637	0	1.72637	0	1.72637	0
1.72862	0	1.72862	0	1.72862	0
1.73087	0	1.73087	0	1.73087	0
1.73311	0	1.73311	0	1.73311	0
1.73535	0	1.73535	0	1.73535	0
1.7376	0	1.7376	0	1.7376	0
1.73985	0	1.73985	0	1.73985	0
1.74209	0	1.74209	0	1.74209	0
1.74434	0	1.74434	0	1.74434	0
1.74658	0	1.74658	0	1.74658	0
1.74883	0	1.74883	0	1.74883	0
1.75107	0	1.75107	0	1.75107	0
1.75332	0	1.75332	0	1.75332	0
1.75557	0	1.75557	0	1.75557	0
1.75781	0	1.75781	0	1.75781	0
1.76006	0	1.76006	0	1.76006	0
1.7623	0	1.7623	0	1.7623	0
1.76455	0	1.76455	0	1.76455	0
1.76679	0	1.76679	0	1.76679	0
1.76904	0	1.76904	0	1.76904	0
1.77128	0	1.77128	0	1.77128	0
1.77353	0	1.77353	0	1.77353	0
1.77578	0	1.77578	0	1.77578	0
1.77802	0	1.77802	0	1.77802	0
1.78027	0	1.78027	0	1.78027	0
1.78251	0	1.78251	0	1.78251	0
1.78476	0	1.78476	0	1.78476	0
1.787	0	1.787	0	1.787	0
1.78925	0	1.78925	0	1.78925	0
1.79149	0	1.79149	0	1.79149	0
1.79374	0	1.79374	0	1.79374	0
1.79599	0	1.79599	83565.9	1.79599	0
1.79823	0	1.79823	83565.9	1.79823	0
1.80048	0	1.80048	83565.9	1.80048	0
1.80272	0	1.80272	83565.9	1.80272	0
1.80497	0	1.80497	83565.9	1.80497	0
1.80721	0	1.80721	83565.9	1.80721	0
1.80946	0	1.80946	83565.9	1.80946	0
1.8117	0	1.8117	83565.9	1.8117	0
1.81395	0	1.81395	83565.9	1.81395	0
1.81619	0	1.81619	0	1.81619	0
1.81844	0	1.81844	0	1.81844	0
1.82069	0	1.82069	0	1.82069	0
1.82293	0	1.82293	0	1.82293	0
1.82518	0	1.82518	0	1.82518	0
1.82742	0	1.82742	0	1.82742	0
1.82967	0	1.82967	0	1.82967	0
1.83191	0	1.83191	0	1.83191	0
1.83416	0	1.83416	0	1.83416	0
1.8364	0	1.8364	0	1.8364	0
1.83865	0	1.83865	0	1.83865	0
1.8409	0	1.8409	0	1.8409	0
1.84314	0	1.84314	0	1.84314	0
1.84539	0	1.84539	0	1.84539	0
1.84763	0	1.84763	0	1.84763	0
1.84988	0	1.84988	0	1.84988	0
1.85212	0	1.85212	0	1.85212	0
1.85437	0	1.85437	0	1.85437	0
1.85661	0	1.85661	0	1.85661	0
1.85886	0	1.85886	0	1.85886	0
1.86111	0	1.86111	0	1.86111	0
1.86335	0	1.86335	0	1.86335	0
1.8656	0	1.8656	0	1.8656	0
1.86784	0	1.86784	0	1.86784	0
1.87009	0	1.87009	0	1.87009	0
1.87233	0	1.87233	0	1.87233	0
1.87458	0	1.87458	0	1.87458	0
1.87682	0	1.87682	0	1.87682	0
1.87907	0	1.87907	0	1.87907	0
1.88131	0	1.88131	0	1.88131	0
1.88356	0	1.88356	0	1.88356	0
1.88581	0	1.88581	0	1.88581	0
1.88805	0	1.88805	0	1.88805	0
1.8903	0	1.8903	0	1.8903	0
1.89254	0	1.89254	0	1.89254	0
1.89479	0	1.89479	0	1.89479	0
1.89703	0	1.89703	0	1.89703	0
1.89928	0	1.89928	0	1.89928	0
1.90152	0	1.90152	0	1.90152	0
1.90377	0	1.90377	0	1.90377	0
1.90602	0	1.90602	0	1.90602	0
1.90826	0	1.90826	0	1.90826	0
1.91051	0	1.91051	0	1.91051	0
1.91275	0	1.91275	0	1.91275	0
1.915	0	1.915	0	1.915	0
1.91724	0	1.91724	0	1.91724	0
1.91949	0	1.91949	0	1.91949	0
1.92173	0	1.92173	0	1.92173	0
1.92398	0	1.92398	0	1.92398	0
1.92623	0	1.92623	0	1.92623	0
1.92847	0	1.92847	0	1.92847	0
1.93072	0	1.93072	0	1.93072	0
1.93296	0	1.93296	0	1.93296	0
1.93521	0	1.93521	0	1.93521	0
1.93745	0	1.93745	0	1.93745	0
1.9397	0	1.9397	120984	1.9397	0
1.94195	0	1.94195	120984	1.94195	0
1.94419	0	1.94419	120984	1.94419	0
1.94643	0	1.94643	214757	1.94643	0
1.94868	0	1.94868	214757	1.94868	0
1.95093	0	1.95093	214757	1.95093	0
1.95317	0	1.95317	214757	1.95317	0
1.95542	0	1.95542	307099	1.95542	0
1.95766	0	1.95766	307099	1.95766	0
1.95991	0	1.95991	288762	1.95991	110703
1.96215	0	1.96215	288762	1.96215	198641
1.9644	0	1.9644	288762	1.9644	198641
1.96665	0	1.96665	194989	1.96665	294485
1.96889	0	1.96889	321197	1.96889	294485
1.97114	97682.1	1.97114	321197	1.97114	390701
1.97338	200617	1.97338	407180	1.97338	390701
1.97563	200617	1.97563	443860	1.97563	479242
1.97787	275143	1.97787	669254	1.97787	479242
1.98012	275143	1.98012	704322	1.98012	368539
1.98236	275143	1.98236	838164	1.98236	392696
1.98461	275143	1.98461	949982	1.98461	392696
1.98686	275143	1.98686	1.12653e+06	1.98686	296852
1.9891	275143	1.9891	1.00032e+06	1.9891	406953
1.99135	177460	1.99135	1.17431e+06	1.99135	310738
1.99359	74525.2	1.99359	1.21036e+06	1.99359	310738
1.99584	194089	1.99584	1.21685e+06	1.99584	222196
1.99808	119564	1.99808	1.17157e+06	1.99808	222196
2.00033	119564	2.00033	1.26699e+06	2.00033	302216
2.00257	206637	2.00257	1.23664e+06	2.00257	303478
2.00482	206637	2.00482	1.29715e+06	2.00482	394469
2.00707	316420	2.00707	1.3557e+06	2.00707	564027
2.00931	439709	2.00931	1.54971e+06	2.00931	453925
2.01156	439709	2.01156	1.5916e+06	2.01156	453925
2.0138	439709	2.0138	1.66257e+06	2.0138	544304
2.01605	443868	2.01605	1.7013e+06	2.01605	544304
2.01829	443868	2.01829	1.70564e+06	2.01829	617940
2.02054	593706	2.02054	1.69406e+06	2.02054	644129
2.02278	607719	2.02278	1.87818e+06	2.02278	644029
2.02503	708691	2.02503	1.91882e+06	2.02503	657379
2.02727	718173	2.02727	1.93218e+06	2.02727	573677
2.02952	594885	2.02952	1.94853e+06	2.02952	744004
2.03177	594885	2.03177	1.94507e+06	2.03177	889096
2.03401	687147	2.03401	1.97048e+06	2.03401	916478
2.03626	563423	2.03626	2.02651e+06	2.03626	1.05134e+06
2.0385	643821	2.0385	2.01235e+06	2.0385	1.08362e+06
2.04075	629525	2.04075	2.01682e+06	2.04075	1.09005e+06
2.04299	655504	2.04299	1.83591e+06	2.04299	1.11052e+06
2.04524	554532	2.04524	1.90405e+06	2.04524	1.12998e+06
2.04748	615326	2.04748	1.86933e+06	2.04748	1.04413e+06
2.04973	615326	2.04973	1.97484e+06	2.04973	972233
2.05198	703008	2.05198	1.96565e+06	2.05198	962643
2.05422	739120	2.05422	1.96503e+06	2.05422	1.04977e+06
2.05647	876091	2.05647	1.973e+06	2.05647	1.03808e+06
2.05871	923807	2.05871	2.03004e+06	2.05871	1.11971e+06
2.06096	788264	2.06096	1.99329e+06	2.06096	1.11303e+06
2.0632	661200	2.0632	2.17296e+06	2.0632	1.08772e+06
2.06545	766753	2.06545	2.21182e+06	2.06545	1.08242e+06
2.06769	729046	2.06769	2.34826e+06	2.06769	1.24841e+06
2.06994	921988	2.06994	2.23096e+06	2.06994	1.27176e+06
2.07219	989246	2.07219	2.2734e+06	2.07219	1.29173e+06
2.07443	1.01722e+06	2.07443	2.31988e+06	2.07443	1.23267e+06
2.07668	1.07885e+06	2.07668	2.31682e+06	2.07668	1.24436e+06
2.07892	950733	2.07892	2.36901e+06	2.07892	1.26504e+06
2.08117	1.07886e+06	2.08117	2.33048e+06	2.08117	1.15909e+06
2.08341	1.18458e+06	2.08341	2.20056e+06	2.08341	1.2135e+06
2.08566	1.17453e+06	2.08566	2.11498e+06	2.08566	1.30154e+06
2.0879	1.15921e+06	2.0879	2.07085e+06	2.0879	1301107
2.09015	1.13058e+06	2.09015	2.28483e+06	2.09015	1.32275e+06
2.0924	1.077e+06	2.0924	2.38489e+06	2.0924	1.32224e+06
2.09464	1.0175e+06	2.09464	2.35865e+06	2.09464	1.33363e+06
2.09689	900226	2.09689	2.33229e+06	2.09689	1.32538e+06
2.09913	1.0134e+06	2.09913	2.23166e+06	2.09913	1.26777e+06
2.10138	1.09581e+06	2.10138	2.46122e+06	2.10138	1.26777e+06
2.10362	1.11258e+06	2.10362	2.69154e+06	2.10362	1.24411e+06
2.10587	1.16698e+06	2.10587	2.76445e+06	2.10587	1.16141e+06
2.10811	1.18665e+06	2.10811	2.71677e+06	2.10811	1.11689e+06
2.11036	1.16762e+06	2.11036	2.57586e+06	2.11036	1.15489e+06
2.1126	1.14565e+06	2.1126	2.40743e+06	2.1126	1.08944e+06
2.11485	1.20308e+06	2.11485	2.45974e+06	2.11485	1.1285e+06
2.1171	1.22658e+06	2.1171	2.4285e+06	2.1171	1.13371e+06
2.11934	1.22084e+06	2.11934	2.51887e+06	2.11934	1.20514e+06
2.12159	1.0103e+06	2.12159	2.37456e+06	2.12159	1.37068e+06
2.12383	887805	2.12383	2.31058e+06	2.12383	1.3898e+06
2.12608	847460	2.12608	2.18518e+06	2.12608	1.478e+06
2.12832	802810	2.12832	2.08661e+06	2.12832	1.44852e+06
2.13057	657534	2.13057	2.04884e+06	2.13057	1.42696e+06
2.13281	578138	2.13281	2.14582e+06	2.13281	1.52719e+06
2.13506	639662	2.13506	2.12911e+06	2.13506	1.50919e+06
2.13731	725273	2.13731	2.25971e+06	2.13731	1.50911e+06
2.13955	834322	2.13955	2.34765e+06	2.13955	1.44149e+06
2.1418	952145	2.1418	2.36852e+06	2.1418	1.40358e+06
2.14404	1.07924e+06	2.14404	2.34648e+06	2.14404	1.36638e+06
2.14629	1.17267e+06	2.14629	2.42916e+06	2.14629	1.35169e+06
2.14853	1.19723e+06	2.14853	2.54819e+06	2.14853	1.41426e+06
2.15078	1.38226e+06	2.15078	2.58197e+06	2.15078	1.47387e+06
2.15303	1.49225e+06	2.15303	2.48354e+06	2.15303	1.41661e+06
2.15527	1.3744e+06	2.15527	2.3992e+06	2.15527	1.33916e+06
2.15752	1.18396e+06	2.15752	2.25259e+06	2.15752	1.2957e+06
2.15976	1.15953e+06	2.15976	2.15315e+06	2.15976	1.33057e+06
2.16201	1.18142e+06	2.16201	2.16575e+06	2.16201	1.33357e+06
2.16425	1.25379e+06	2.16425	2.1484e+06	2.16425	1.29748e+06
2.1665	1.20375e+06	2.1665	2.1436e+06	2.1665	1.27325e+06
2.16874	1.17371e+06	2.16874	2.17645e+06	2.16874	1.26696e+06
2.17099	1.12857e+06	2.17099	2.14047e+06	2.17099	1.23096e+06
2.17324	1.11821e+06	2.17324	2.2617e+06	2.17324	1.20692e+06
2.17548	1.14651e+06	2.17548	2.33709e+06	2.17548	1.27517e+06
2.17772	1.33698e+06	2.17772	2.42602e+06	2.17772	1.35861e+06
2.17997	1.29783e+06	2.17997	2.44523e+06	2.17997	1.35496e+06
2.18222	1.15811e+06	2.18222	2.43269e+06	2.18222	1.40597e+06
2.18446	958646	2.18446	2.53754e+06	2.18446	1.49637e+06
2.18671	962733	2.18671	2.54427e+06	2.18671	1.4634e+06
2.18895	974304	2.18895	2.43544e+06	2.18895	1.47123e+06
2.1912	952386	2.1912	2.3942e+06	2.1912	1.43203e+06
2.19344	956464	2.19344	2371869	2.19344	1.43479e+06
2.19569	1.02434e+06	2.19569	2.37282e+06	2.19569	1.36301e+06
2.19794	943597	2.19794	2.25789e+06	2.19794	1.34985e+06
2.20018	949638	2.20018	2.2852e+06	2.20018	1.28433e+06
2.20243	1.12348e+06	2.20243	2.25884e+06	2.20243	1.18156e+06
2.20467	1.25598e+06	2.20467	2.15284e+06	2.20467	1.00615e+06
2.20692	1.09895e+06	2.20692	2.14291e+06	2.20692	1.01716e+06
2.20916	990802	2.20916	2.1508e+06	2.20916	1.05192e+06
2.21141	946870	2.21141	2.16708e+06	2.21141	1.03769e+06
2.21365	991209	2.21365	2040724	2.21365	1.08842e+06
2.2159	1.00683e+06	2.2159	2.02981e+06	2.2159	1.12718e+06
2.21815	1.02395e+06	2.21815	2.09542e+06	2.21815	968613
2.22039	955127	2.22039	2.00823e+06	2.22039	1.01248e+06
2.22264	781281	2.22264	1.96167e+06	2.22264	933613
2.22488	911848	2.22488	1.93158e+06	2.22488	1.13993e+06
2.22713	911848	2.22713	1.83539e+06	2.22713	1.12769e+06
2.22937	1.0443e+06	2.22937	1.93261e+06	2.22937	1.0182e+06
2.23162	970262	2.23162	1.95813e+06	2.23162	966852
2.23386	889397	2.23386	1.99529e+06	2.23386	911050
2.23611	757013	2.23611	1.93361e+06	2.23611	883259
2.23836	729795	2.23836	1.85134e+06	2.23836	985486
2.2406	795528	2.2406	1.79054e+06	2.2406	985901
2.24285	795528	2.24285	1.80268e+06	2.24285	1.06864e+06
2.24509	627210	2.24509	1.75082e+06	2.24509	966067
2.24734	717097	2.24734	1.78843e+06	2.24734	827156
2.24958	584642	2.24958	1.64475e+06	2.24958	889419
2.25183	584642	2.25183	1.63521e+06	2.25183	923174
2.25407	517467	2.25407	1.53893e+06	2.25407	947702
2.25632	537417	2.25632	1.5195e+06	2.25632	937377
2.25857	587227	2.25857	1.58649e+06	2.25857	1.01661e+06
2.26081	431387	2.26081	1.56346e+06	2.26081	852194
2.26306	573089	2.26306	1.60898e+06	2.26306	863839
2.2653	478342	2.2653	1.57811e+06	2.2653	760098
2.26755	534433	2.26755	1.55081e+06	2.26755	760098
2.26979	534433	2.26979	1.57188e+06	2.26979	719560
2.27204	534433	2.27204	1.49273e+06	2.27204	700665
2.27428	534433	2.27428	1.61718e+06	2.27428	654913
2.27653	526394	2.27653	1.60396e+06	2.27653	556970
2.27877	561019	2.27877	1.54481e+06	2.27877	375509
2.28102	671048	2.28102	1.49749e+06	2.28102	474612
2.28327	529346	2.28327	1.37312e+06	2.28327	482135
2.28551	529346	2.28551	1.29311e+06	2.28551	482135
2.28776	491572	2.28776	1.2973e+06	2.28776	482135
2.29	491572	2.29	1.21726e+06	2.29	472655
2.29225	572037	2.29225	1.23988e+06	2.29225	379097
2.29449	572037	2.29449	1.02616e+06	2.29449	294203
2.29674	482768	2.29674	971477	2.29674	294203
2.29898	298698	2.29898	959364	2.29898	386292
2.30123	188669	2.30123	984108	2.30123	287189
2.30348	188669	2.30348	1.02166e+06	2.30348	185282
2.30572	302977	2.30572	1.03043e+06	2.30572	185282
2.30797	194772	2.30797	934791	2.30797	185282
2.31021	194772	2.31021	829489	2.31021	92088.7
2.31246	198415	2.31246	752891	2.31246	92088.7
2.3147	198415	2.3147	881911	2.3147	92088.7
2.31695	198415	2.31695	776176	2.31695	92088.7
2.31919	198415	2.31919	800551	2.31919	0
2.32144	198415	2.32144	689830	2.32144	101234
2.32369	198415	2.32369	638568	2.32369	101234
2.32593	84106.9	2.32593	540341	2.32593	206828
2.32818	84106.9	2.32818	461111	2.32818	339205
2.33042	84106.9	2.33042	461111	2.33042	339205
2.33267	0	2.33267	371539	2.33267	339205
2.33491	0	2.33491	242519	2.33491	339205
2.33716	0	2.33716	358653	2.33716	339205
2.33941	84910.1	2.33941	314470	2.33941	411843
2.34165	84910.1	2.34165	314470	2.34165	310609
2.34389	84910.1	2.34389	210937	2.34389	388312
2.34614	84910.1	2.34614	210937	2.34614	282718
2.34839	84910.1	2.34839	210937	2.34839	150341
2.35063	176902	2.35063	412141	2.35063	150341
2.35288	176902	2.35288	412141	2.35288	229151
2.35512	176902	2.35512	514482	2.35512	229151
2.35737	176902	2.35737	398348	2.35737	229151
2.35961	91992.1	2.35961	303545	2.35961	156513
2.36186	91992.1	2.36186	303545	2.36186	156513
2.3641	91992.1	2.3641	396888	2.3641	161220
2.36635	91992.1	2.36635	499297	2.36635	161220
2.3686	91992.1	2.3686	499297	2.3686	161220
2.37084	0	2.37084	410076	2.37084	161220
2.37309	0	2.37309	410076	2.37309	82410.3
2.37533	0	2.37533	307735	2.37533	82410.3
2.37758	0	2.37758	307735	2.37758	159339
2.37982	0	2.37982	408179	2.37982	159339
2.38207	0	2.38207	542842	2.38207	159339
2.38432	0	2.38432	449499	2.38432	76928.7
2.38656	0	2.38656	347091	2.38656	76928.7
2.38881	0	2.38881	347091	2.38881	76928.7
2.39105	0	2.39105	370781	2.39105	160727
2.3933	0	2.3933	370781	2.3933	246872
2.39554	0	2.39554	370781	2.39554	246872
2.39779	0	2.39779	370781	2.39779	169944
2.40003	0	2.40003	270337	2.40003	169944
2.40228	0	2.40228	239517	2.40228	169944
2.40453	0	2.40453	321740	2.40453	169944
2.40677	0	2.40677	321740	2.40677	169944
2.40901	0	2.40901	431262	2.40901	169944
2.41126	0	2.41126	295587	2.41126	86145.4
2.41351	0	2.41351	295587	2.41351	0
2.41575	0	2.41575	295587	2.41575	0
2.418	0	2.418	295587	2.418	0
2.42024	0	2.42024	409500	2.42024	82167.4
2.42249	0	2.42249	305658	2.42249	159022
2.42474	0	2.42474	223435	2.42474	159022
2.42698	0	2.42698	223435	2.42698	159022
2.42923	0	2.42923	113914	2.42923	159022
2.43147	0	2.43147	113914	2.43147	159022
2.43372	0	2.43372	113914	2.43372	159022
2.43596	0	2.43596	113914	2.43596	159022
2.43821	0	2.43821	113914	2.43821	159022
2.44045	0	2.44045	0	2.44045	76854.4
2.4427	0	2.4427	0	2.4427	0
2.44494	0	2.44494	0	2.44494	0
2.44719	0	2.44719	0	2.44719	0
2.44944	0	2.44944	0	2.44944	0
2.45168	0	2.45168	0	2.45168	0
2.45393	0	2.45393	0	2.45393	0
2.45617	0	2.45617	0	2.45617	0
2.45842	0	2.45842	0	2.45842	0
2.46066	99226.9	2.46066	0	2.46066	0
2.46291	99226.9	2.46291	88829.3	2.46291	0
2.46515	99226.9	2.46515	88829.3	2.46515	0
2.4674	99226.9	2.4674	88829.3	2.4674	0
2.46965	99226.9	2.46965	88829.3	2.46965	0
2.47189	99226.9	2.47189	88829.3	2.47189	0
2.47414	99226.9	2.47414	88829.3	2.47414	0
2.47638	99226.9	2.47638	88829.3	2.47638	0
2.47863	99226.9	2.47863	203240	2.47863	0
2.48087	0	2.48087	203240	2.48087	0
2.48312	0	2.48312	207190	2.48312	0
2.48536	0	2.48536	207190	2.48536	0
2.48761	0	2.48761	207190	2.48761	0
2.48986	0	2.48986	301426	2.48986	97620.2
2.4921	0	2.4921	301426	2.4921	184468
2.49435	0	2.49435	394084	2.49435	184468
2.49659	0	2.49659	394084	2.49659	184468
2.49884	0	2.49884	279673	2.49884	184468
2.50108	0	2.50108	365384	2.50108	184468
2.50333	0	2.50333	357014	2.50333	184468
2.50557	0	2.50557	357014	2.50557	184468
2.50782	0	2.50782	357014	2.50782	292873
2.51006	0	2.51006	262778	2.51006	195253
2.51231	0	2.51231	262778	2.51231	108405
2.51456	0	2.51456	170121	2.51456	108405
2.5168	0	2.5168	170121	2.5168	108405
2.51905	0	2.51905	170121	2.51905	108405
2.52129	0	2.52129	183848	2.52129	239682
2.52354	0	2.52354	99438.7	2.52354	239682
2.52578	0	2.52578	203947	2.52578	239682
2.52803	0	2.52803	302563	2.52803	131277
2.53027	0	2.53027	302563	2.53027	131277
2.53252	0	2.53252	375147	2.53252	131277
2.53477	0	2.53477	490244	2.53477	131277
2.53701	0	2.53701	490244	2.53701	131277
2.53926	0	2.53926	490244	2.53926	131277
2.5415	0	2.5415	390806	2.5415	0
2.54375	0	2.54375	390806	2.54375	0
2.54599	0	2.54599	286297	2.54599	0
2.54824	0	2.54824	187682	2.54824	81739.6
2.55048	0	2.55048	187682	2.55048	81739.6
2.55273	0	2.55273	283381	2.55273	156088
2.55498	0	2.55498	168283	2.55498	249634
2.55722	0	2.55722	168283	2.55722	249634
2.55947	0	2.55947	168283	2.55947	249634
2.56171	0	2.56171	168283	2.56171	249634
2.56396	0	2.56396	168283	2.56396	249634
2.5662	0	2.5662	168283	2.5662	249634
2.56845	0	2.56845	168283	2.56845	167894
2.5707	0	2.5707	168283	2.5707	167894
2.57294	0	2.57294	0	2.57294	203827
2.57518	0	2.57518	0	2.57518	110281
2.57743	0	2.57743	121056	2.57743	110281
2.57968	0	2.57968	121056	2.57968	110281
2.58192	0	2.58192	121056	2.58192	110281
2.58417	85688.7	2.58417	121056	2.58417	110281
2.58641	174010	2.58641	121056	2.58641	110281
2.58866	174010	2.58866	121056	2.58866	110281
2.5909	174010	2.5909	121056	2.5909	110281
2.59315	174010	2.59315	121056	2.59315	0
2.59539	174010	2.59539	121056	2.59539	0
2.59764	174010	2.59764	0	2.59764	0
2.59989	174010	2.59989	0	2.59989	0
2.60213	174010	2.60213	0	2.60213	0
2.60438	88321.6	2.60438	0	2.60438	0
2.60662	0	2.60662	0	2.60662	0
2.60887	0	2.60887	105797	2.60887	139314
2.61111	0	2.61111	105797	2.61111	139314
2.61336	0	2.61336	105797	2.61336	139314
2.61561	0	2.61561	105797	2.61561	139314
2.61785	0	2.61785	199866	2.61785	139314
2.6201	0	2.6201	199866	2.6201	139314
2.62234	0	2.62234	199866	2.62234	233904
2.62459	0	2.62459	199866	2.62459	233904
2.62683	0	2.62683	199866	2.62683	233904
2.62908	0	2.62908	215362	2.62908	94590.1
2.63132	0	2.63132	215362	2.63132	94590.1
2.63357	0	2.63357	215362	2.63357	94590.1
2.63582	0	2.63582	215362	2.63582	94590.1
2.63806	0	2.63806	215049	2.63806	94590.1
2.64031	0	2.64031	215049	2.64031	94590.1
2.64255	0	2.64255	215049	2.64255	0
2.6448	0	2.6448	215049	2.6448	0
2.64704	0	2.64704	215049	2.64704	0
2.64929	0	2.64929	93755.6	2.64929	0
2.65153	0	2.65153	93755.6	2.65153	0
2.65378	0	2.65378	93755.6	2.65378	0
2.65602	0	2.65602	93755.6	2.65602	0
2.65827	0	2.65827	0	2.65827	0
2.66052	0	2.66052	0	2.66052	0
2.66276	0	2.66276	78541.9	2.66276	86075.3
2.66501	0	2.66501	269168	2.66501	86075.3
2.66725	0	2.66725	269168	2.66725	86075.3
2.6695	0	2.6695	412759	2.6695	86075.3
2.67174	0	2.67174	412759	2.67174	86075.3
2.67399	0	2.67399	412759	2.67399	206645
2.67623	0	2.67623	412759	2.67623	206645
2.67848	0	2.67848	412759	2.67848	304836
2.68073	0	2.68073	412759	2.68073	304836
2.68297	0	2.68297	334217	2.68297	218761
2.68522	0	2.68522	268902	2.68522	315452
2.68746	0	2.68746	268902	2.68746	315452
2.68971	0	2.68971	125312	2.68971	315452
2.69195	0	2.69195	125312	2.69195	315452
2.6942	0	2.6942	125312	2.6942	305235
2.69644	0	2.69644	125312	2.69644	305235
2.69869	0	2.69869	125312	2.69869	207044
2.70094	0	2.70094	125312	2.70094	319359
2.70318	0	2.70318	125312	2.70318	319359
2.70543	0	2.70543	0	2.70543	222668
2.70767	117643	2.70767	179569	2.70767	222668
2.70992	117643	2.70992	179569	2.70992	222668
2.71216	117643	2.71216	179569	2.71216	222668
2.71441	117643	2.71441	270653	2.71441	196859
2.71665	117643	2.71665	270653	2.71665	196859
2.7189	117643	2.7189	270653	2.7189	196859
2.72115	117643	2.72115	270653	2.72115	256009
2.72339	117643	2.72339	270653	2.72339	256009
2.72564	117643	2.72564	270653	2.72564	256009
2.72788	0	2.72788	194448	2.72788	256009
2.73013	0	2.73013	194448	2.73013	256009
2.73237	0	2.73237	194448	2.73237	256009
2.73462	0	2.73462	103364	2.73462	171465
2.73686	0	2.73686	103364	2.73686	171465
2.73911	0	2.73911	249883	2.73911	274893
2.74135	0	2.74135	249883	2.74135	103428
2.7436	0	2.7436	249883	2.7436	219213
2.74585	0	2.74585	249883	2.74585	219213
2.74809	0	2.74809	146519	2.74809	219213
2.75034	0	2.75034	278020	2.75034	219213
2.75258	0	2.75258	278020	2.75258	219213
2.75483	0	2.75483	278020	2.75483	219213
2.75707	0	2.75707	278020	2.75707	219213
2.75932	0	2.75932	131500	2.75932	115786
2.76156	0	2.76156	131500	2.76156	115786
2.76381	0	2.76381	131500	2.76381	0
2.76606	0	2.76606	227462	2.76606	0
2.7683	0	2.7683	312584	2.7683	0
2.77055	0	2.77055	181083	2.77055	0
2.77279	0	2.77279	279965	2.77279	0
2.77504	0	2.77504	279965	2.77504	122113
2.77728	0	2.77728	279965	2.77728	122113
2.77953	0	2.77953	383893	2.77953	122113
2.78177	0	2.78177	500404	2.78177	122113
2.78402	0	2.78402	500404	2.78402	122113
2.78627	0	2.78627	517967	2.78627	122113
2.78851	0	2.78851	432845	2.78851	122113
2.79076	0	2.79076	432845	2.79076	122113
2.793	0	2.793	333964	2.793	122113
2.79525	0	2.79525	333964	2.79525	0
2.79749	0	2.79749	333964	2.79749	0
2.79974	0	2.79974	230036	2.79974	0
2.80199	0	2.80199	113525	2.80199	0
2.80423	0	2.80423	113525	2.80423	0
2.80647	0	2.80647	0	2.80647	0
2.80872	0	2.80872	111860	2.80872	0
2.81097	0	2.81097	111860	2.81097	0
2.81321	0	2.81321	111860	2.81321	0
2.81546	0	2.81546	111860	2.81546	0
2.8177	0	2.8177	111860	2.8177	0
2.81995	0	2.81995	111860	2.81995	0
2.82219	0	2.82219	111860	2.82219	0
2.82444	0	2.82444	111860	2.82444	0
2.82669	87511	2.82669	111860	2.82669	0
2.82893	87511	2.82893	0	2.82893	0
2.83118	87511	2.83118	0	2.83118	0
2.83342	87511	2.83342	0	2.83342	0
2.83567	87511	2.83567	0	2.83567	0
2.83791	87511	2.83791	0	2.83791	0
2.84016	87511	2.84016	0	2.84016	0
2.8424	87511	2.8424	0	2.8424	0
2.84465	87511	2.84465	0	2.84465	0
2.8469	0	2.8469	103837	2.8469	0
2.84914	0	2.84914	103837	2.84914	0
2.85139	0	2.85139	103837	2.85139	0
2.85363	0	2.85363	103837	2.85363	0
2.85588	0	2.85588	103837	2.85588	0
2.85812	0	2.85812	103837	2.85812	0
2.86037	0	2.86037	103837	2.86037	0
2.86261	0	2.86261	103837	2.86261	0
2.86486	0	2.86486	103837	2.86486	0
2.86711	0	2.86711	0	2.86711	97319
2.86935	0	2.86935	0	2.86935	97319
2.8716	0	2.8716	0	2.8716	97319
2.87384	0	2.87384	90627.9	2.87384	97319
2.87609	0	2.87609	90627.9	2.87609	97319
2.87833	0	2.87833	90627.9	2.87833	97319
2.88058	0	2.88058	90627.9	2.88058	97319
2.88282	0	2.88282	90627.9	2.88282	97319
2.88507	0	2.88507	90627.9	2.88507	97319
2.88731	0	2.88731	90627.9	2.88731	0
2.88956	0	2.88956	90627.9	2.88956	0
2.89181	0	2.89181	221014	2.89181	0
2.89405	0	2.89405	130386	2.89405	0
2.8963	0	2.8963	130386	2.8963	0
2.89854	0	2.89854	130386	2.89854	0
2.90079	0	2.90079	130386	2.90079	0
2.90303	0	2.90303	130386	2.90303	0
2.90528	0	2.90528	130386	2.90528	0
2.90752	0	2.90752	130386	2.90752	0
2.90977	0	2.90977	130386	2.90977	0
2.91202	0	2.91202	0	2.91202	0
2.91426	0	2.91426	0	2.91426	0
2.91651	0	2.91651	0	2.91651	0
2.91875	0	2.91875	0	2.91875	0
2.921	0	2.921	0	2.921	0
2.92324	0	2.92324	0	2.92324	0
2.92549	0	2.92549	89947.4	2.92549	0
2.92773	0	2.92773	89947.4	2.92773	0
2.92998	0	2.92998	89947.4	2.92998	0
2.93223	0	2.93223	89947.4	2.93223	0
2.93447	0	2.93447	89947.4	2.93447	0
2.93672	0	2.93672	89947.4	2.93672	0
2.93896	0	2.93896	89947.4	2.93896	0
2.94121	0	2.94121	89947.4	2.94121	0
2.94345	0	2.94345	89947.4	2.94345	0
2.9457	0	2.9457	0	2.9457	0
2.94794	0	2.94794	0	2.94794	0
2.95019	0	2.95019	0	2.95019	0
2.95243	0	2.95243	0	2.95243	0
2.95468	0	2.95468	0	2.95468	0
2.95693	0	2.95693	0	2.95693	0
2.95917	0	2.95917	0	2.95917	0
2.96142	0	2.96142	0	2.96142	0
2.96366	0	2.96366	0	2.96366	0
2.96591	0	2.96591	0	2.96591	0
2.96815	0	2.96815	0	2.96815	0
2.9704	0	2.9704	0	2.9704	0
2.97264	0	2.97264	0	2.97264	0
2.97489	0	2.97489	0	2.97489	0
2.97714	0	2.97714	0	2.97714	0
2.97938	0	2.97938	98444.2	2.97938	0
2.98163	0	2.98163	98444.2	2.98163	0
2.98387	0	2.98387	98444.2	2.98387	0
2.98612	0	2.98612	98444.2	2.98612	0
2.98836	0	2.98836	98444.2	2.98836	0
2.99061	0	2.99061	98444.2	2.99061	0
2.99285	0	2.99285	98444.2	2.99285	0
2.9951	0	2.9951	98444.2	2.9951	0
2.99735	0	2.99735	98444.2	2.99735	0
2.99959	0	2.99959	0	2.99959	0
3.00184	0	3.00184	0	3.00184	0
3.00408	0	3.00408	0	3.00408	0
3.00633	0	3.00633	0	3.00633	0
3.00857	0	3.00857	0	3.00857	0
3.01082	0	3.01082	0	3.01082	0
3.01307	0	3.01307	0	3.01307	0
3.01531	0	3.01531	0	3.01531	0
3.01756	0	3.01756	115958	3.01756	0
3.0198	0	3.0198	115958	3.0198	0
3.02205	0	3.02205	115958	3.02205	0
3.02429	0	3.02429	115958	3.02429	0
3.02654	0	3.02654	115958	3.02654	0
3.02878	0	3.02878	115958	3.02878	0
3.03103	0	3.03103	115958	3.03103	0
3.03328	0	3.03328	115958	3.03328	0
3.03552	0	3.03552	115958	3.03552	0
3.03776	0	3.03776	0	3.03776	0
3.04001	0	3.04001	0	3.04001	0
3.04226	0	3.04226	0	3.04226	0
3.0445	0	3.0445	0	3.0445	0
3.04675	0	3.04675	0	3.04675	0
3.04899	0	3.04899	0	3.04899	0
3.05124	0	3.05124	0	3.05124	0
3.05348	0	3.05348	0	3.05348	0
3.05573	0	3.05573	0	3.05573	0
3.05798	0	3.05798	0	3.05798	0
3.06022	0	3.06022	0	3.06022	0
3.06247	0	3.06247	0	3.06247	0
3.06471	0	3.06471	96272.1	3.06471	0
3.06696	0	3.06696	189580	3.06696	0
3.0692	0	3.0692	189580	3.0692	0
3.07145	0	3.07145	304609	3.07145	0
3.07369	0	3.07369	304609	3.07369	100094
3.07594	0	3.07594	304609	3.07594	100094
3.07819	0	3.07819	304609	3.07819	100094
3.08043	0	3.08043	304609	3.08043	100094
3.08268	0	3.08268	304609	3.08268	100094
3.08492	0	3.08492	208337	3.08492	100094
3.08717	0	3.08717	115029	3.08717	100094
3.08941	0	3.08941	115029	3.08941	100094
3.09166	0	3.09166	0	3.09166	100094
3.0939	0	3.0939	0	3.0939	0
3.09615	0	3.09615	0	3.09615	0
3.0984	0	3.0984	0	3.0984	0
3.10064	0	3.10064	0	3.10064	0
3.10289	0	3.10289	0	3.10289	0
3.10513	0	3.10513	0	3.10513	0
3.10738	0	3.10738	0	3.10738	0
3.10962	0	3.10962	0	3.10962	0
3.11187	0	3.11187	0	3.11187	0
3.11411	0	3.11411	0	3.11411	0
3.11636	80465.6	3.11636	0	3.11636	0
3.1186	80465.6	3.1186	0	3.1186	0
3.12085	80465.6	3.12085	0	3.12085	0
3.1231	80465.6	3.1231	0	3.1231	0
3.12534	80465.6	3.12534	0	3.12534	0
3.12759	80465.6	3.12759	0	3.12759	103224
3.12983	80465.6	3.12983	0	3.12983	103224
3.13208	80465.6	3.13208	0	3.13208	103224
3.13432	80465.6	3.13432	0	3.13432	103224
3.13657	0	3.13657	0	3.13657	103224
3.13881	0	3.13881	0	3.13881	103224
3.14106	0	3.14106	0	3.14106	103224
3.14331	0	3.14331	0	3.14331	103224
3.14555	0	3.14555	0	3.14555	103224
3.1478	0	3.1478	0	3.1478	0
3.15004	0	3.15004	0	3.15004	0
3.15229	0	3.15229	0	3.15229	0
3.15453	0	3.15453	94178.2	3.15453	0
3.15678	0	3.15678	94178.2	3.15678	0
3.15902	0	3.15902	94178.2	3.15902	0
3.16127	0	3.16127	94178.2	3.16127	0
3.16352	0	3.16352	94178.2	3.16352	0
3.16576	0	3.16576	94178.2	3.16576	0
3.16801	0	3.16801	94178.2	3.16801	0
3.17025	0	3.17025	94178.2	3.17025	0
3.1725	0	3.1725	94178.2	3.1725	0
3.17474	0	3.17474	0	3.17474	0
3.17699	0	3.17699	0	3.17699	0
3.17923	0	3.17923	88589.8	3.17923	0
3.18148	0	3.18148	88589.8	3.18148	0
3.18372	0	3.18372	88589.8	3.18372	0
3.18597	0	3.18597	88589.8	3.18597	0
3.18822	0	3.18822	88589.8	3.18822	0
3.19046	0	3.19046	88589.8	3.19046	0
3.19271	0	3.19271	88589.8	3.19271	0
3.19495	0	3.19495	88589.8	3.19495	0
3.1972	0	3.1972	88589.8	3.1972	0
3.19944	0	3.19944	0	3.19944	0
3.20169	0	3.20169	0	3.20169	0
3.20393	0	3.20393	0	3.20393	0
3.20618	0	3.20618	0	3.20618	0
3.20843	0	3.20843	0	3.20843	0
3.21067	0	3.21067	0	3.21067	0
3.21292	0	3.21292	0	3.21292	0
3.21516	0	3.21516	0	3.21516	0
3.21741	0	3.21741	0	3.21741	0
3.21965	0	3.21965	0	3.21965	0
3.2219	0	3.2219	0	3.2219	0
3.22414	0	3.22414	0	3.22414	0
3.22639	0	3.22639	0	3.22639	0
3.22864	0	3.22864	0	3.22864	0
3.23088	0	3.23088	0	3.23088	0
3.23313	0	3.23313	0	3.23313	0
3.23537	0	3.23537	0	3.23537	0
3.23762	0	3.23762	0	3.23762	0
3.23986	0	3.23986	0	3.23986	0
3.24211	0	3.24211	0	3.24211	0
3.24436	0	3.24436	0	3.24436	0
3.2466	0	3.2466	0	3.2466	0
3.24884	0	3.24884	0	3.24884	0
3.25109	0	3.25109	0	3.25109	0
3.25334	0	3.25334	0	3.25334	0
3.25558	0	3.25558	0	3.25558	0
3.25783	0	3.25783	0	3.25783	0
3.26007	0	3.26007	0	3.26007	0
3.26232	0	3.26232	0	3.26232	0
3.26456	0	3.26456	0	3.26456	0
3.26681	0	3.26681	0	3.26681	0
3.26905	0	3.26905	0	3.26905	0
3.2713	0	3.2713	0	3.2713	0
3.27355	0	3.27355	0	3.27355	0
3.27579	0	3.27579	0	3.27579	0
3.27804	0	3.27804	0	3.27804	0
3.28028	0	3.28028	0	3.28028	0
3.28253	0	3.28253	0	3.28253	0
3.28477	0	3.28477	94805.9	3.28477	0
3.28702	0	3.28702	94805.9	3.28702	0
3.28927	0	3.28927	94805.9	3.28927	0
3.29151	0	3.29151	94805.9	3.29151	0
3.29376	0	3.29376	94805.9	3.29376	0
3.296	0	3.296	94805.9	3.296	0
3.29825	0	3.29825	94805.9	3.29825	0
3.30049	0	3.30049	94805.9	3.30049	0
3.30274	0	3.30274	94805.9	3.30274	0
3.30498	0	3.30498	0	3.30498	0
3.30723	0	3.30723	0	3.30723	0
3.30948	0	3.30948	0	3.30948	0
3.31172	0	3.31172	0	3.31172	0
3.31397	0	3.31397	0	3.31397	0
3.31621	0	3.31621	0	3.31621	0
3.31846	0	3.31846	0	3.31846	0
3.3207	0	3.3207	0	3.3207	0
3.32295	0	3.32295	0	3.32295	0
3.32519	0	3.32519	0	3.32519	0
3.32744	0	3.32744	0	3.32744	0
3.32968	0	3.32968	0	3.32968	0
3.33193	0	3.33193	0	3.33193	0
3.33418	0	3.33418	0	3.33418	0
3.33642	0	3.33642	0	3.33642	0
3.33867	0	3.33867	0	3.33867	0
3.34091	0	3.34091	0	3.34091	0
3.34316	0	3.34316	0	3.34316	0
3.3454	0	3.3454	0	3.3454	0
3.34765	0	3.34765	0	3.34765	0
3.34989	0	3.34989	0	3.34989	0
3.35214	0	3.35214	0	3.35214	0
3.35439	0	3.35439	0	3.35439	0
3.35663	0	3.35663	0	3.35663	0
3.35888	0	3.35888	0	3.35888	0
3.36112	0	3.36112	0	3.36112	0
3.36337	0	3.36337	0	3.36337	0
3.36561	0	3.36561	0	3.36561	0
3.36786	0	3.36786	82966.1	3.36786	0
3.3701	0	3.3701	82966.1	3.3701	0
3.37235	0	3.37235	82966.1	3.37235	0
3.3746	0	3.3746	82966.1	3.3746	0
3.37684	0	3.37684	82966.1	3.37684	0
3.37909	0	3.37909	82966.1	3.37909	0
3.38133	0	3.38133	82966.1	3.38133	0
3.38358	0	3.38358	82966.1	3.38358	0
3.38582	0	3.38582	82966.1	3.38582	0
3.38807	0	3.38807	0	3.38807	0
3.39031	0	3.39031	0	3.39031	0
3.39256	0	3.39256	0	3.39256	0
3.3948	0	3.3948	0	3.3948	0
3.39705	0	3.39705	0	3.39705	0
3.3993	0	3.3993	0	3.3993	0
3.40154	0	3.40154	0	3.40154	0
3.40379	0	3.40379	0	3.40379	0
3.40603	0	3.40603	0	3.40603	0
3.40828	0	3.40828	0	3.40828	0
3.41052	0	3.41052	0	3.41052	0
3.41277	0	3.41277	0	3.41277	0
3.41501	0	3.41501	0	3.41501	0
3.41726	0	3.41726	0	3.41726	0
3.41951	0	3.41951	0	3.41951	0
3.42175	0	3.42175	0	3.42175	0
3.424	0	3.424	0	3.424	0
3.42624	0	3.42624	0	3.42624	0
3.42849	0	3.42849	0	3.42849	0
3.43073	0	3.43073	0	3.43073	0
3.43298	0	3.43298	0	3.43298	0
3.43522	0	3.43522	0	3.43522	0
3.43747	0	3.43747	0	3.43747	0
3.43972	0	3.43972	0	3.43972	0
3.44196	0	3.44196	0	3.44196	0
3.44421	0	3.44421	0	3.44421	0
3.44645	0	3.44645	0	3.44645	0
3.4487	0	3.4487	0	3.4487	0
3.45094	0	3.45094	0	3.45094	0
3.45319	0	3.45319	0	3.45319	0
3.45544	0	3.45544	0	3.45544	0
3.45768	0	3.45768	0	3.45768	0
3.45992	0	3.45992	0	3.45992	0
3.46217	0	3.46217	0	3.46217	0
3.46442	0	3.46442	0	3.46442	0
3.46666	0	3.46666	0	3.46666	0
3.46891	0	3.46891	0	3.46891	0
3.47115	0	3.47115	0	3.47115	0
3.4734	0	3.4734	0	3.4734	0
3.47565	0	3.47565	0	3.47565	0
3.47789	0	3.47789	0	3.47789	0
3.48013	0	3.48013	0	3.48013	0
3.48238	0	3.48238	0	3.48238	0
3.48463	0	3.48463	0	3.48463	0
3.48687	0	3.48687	0	3.48687	0
3.48912	0	3.48912	0	3.48912	0
3.49136	0	3.49136	0	3.49136	0
3.49361	0	3.49361	0	3.49361	0
3.49585	0	3.49585	0	3.49585	0
3.4981	0	3.4981	0	3.4981	0
3.50035	0	3.50035	0	3.50035	0
3.50259	0	3.50259	0	3.50259	0
3.50484	0	3.50484	0	3.50484	0
3.50708	0	3.50708	0	3.50708	0
3.50933	0	3.50933	0	3.50933	0
3.51157	0	3.51157	0	3.51157	0
3.51382	0	3.51382	0	3.51382	0
3.51606	0	3.51606	0	3.51606	0
3.51831	0	3.51831	0	3.51831	0
3.52056	0	3.52056	0	3.52056	0
3.5228	0	3.5228	0	3.5228	0
3.52505	0	3.52505	0	3.52505	0
3.52729	0	3.52729	0	3.52729	0
3.52954	0	3.52954	0	3.52954	0
3.53178	0	3.53178	0	3.53178	0
3.53403	0	3.53403	0	3.53403	0
3.53627	0	3.53627	0	3.53627	0
3.53852	0	3.53852	0	3.53852	0
3.54077	0	3.54077	0	3.54077	0
3.54301	0	3.54301	0	3.54301	0
3.54526	0	3.54526	0	3.54526	0
3.5475	0	3.5475	0	3.5475	0
3.54975	0	3.54975	0	3.54975	0
3.55199	0	3.55199	0	3.55199	0
3.55424	0	3.55424	0	3.55424	0
3.55648	0	3.55648	0	3.55648	0
3.55873	0	3.55873	0	3.55873	0
3.56097	0	3.56097	0	3.56097	0
3.56322	0	3.56322	0	3.56322	0
3.56547	0	3.56547	0	3.56547	0
3.56771	0	3.56771	0	3.56771	0
3.56996	0	3.56996	0	3.56996	0
3.5722	0	3.5722	0	3.5722	0
3.57445	0	3.57445	0	3.57445	0
3.57669	0	3.57669	0	3.57669	0
3.57894	0	3.57894	0	3.57894	0
3.58118	0	3.58118	0	3.58118	0
3.58343	0	3.58343	0	3.58343	0
3.58568	0	3.58568	0	3.58568	0
3.58792	0	3.58792	0	3.58792	0
3.59017	0	3.59017	0	3.59017	0
3.59241	0	3.59241	0	3.59241	0
3.59466	0	3.59466	0	3.59466	0
3.5969	0	3.5969	0	3.5969	0
3.59915	0	3.59915	0	3.59915	0
3.60139	0	3.60139	0	3.60139	0
3.60364	0	3.60364	0	3.60364	0
3.60589	0	3.60589	0	3.60589	0
3.60813	0	3.60813	0	3.60813	0
3.61038	0	3.61038	0	3.61038	0
3.61262	0	3.61262	0	3.61262	0
3.61487	0	3.61487	0	3.61487	0
3.61711	0	3.61711	0	3.61711	0
3.61936	0	3.61936	0	3.61936	0
3.6216	0	3.6216	0	3.6216	0
3.62385	0	3.62385	0	3.62385	0
3.62609	0	3.62609	0	3.62609	0
3.62834	0	3.62834	0	3.62834	0
3.63059	0	3.63059	0	3.63059	0
3.63283	0	3.63283	0	3.63283	0
3.63508	0	3.63508	0	3.63508	0
3.63732	0	3.63732	0	3.63732	0
3.63957	0	3.63957	0	3.63957	0
3.64181	0	3.64181	0	3.64181	0
3.64406	0	3.64406	0	3.64406	0
3.6463	0	3.6463	0	3.6463	0
3.64855	0	3.64855	0	3.64855	0
3.6508	0	3.6508	0	3.6508	0
3.65304	0	3.65304	0	3.65304	0
3.65529	0	3.65529	0	3.65529	0
3.65753	0	3.65753	0	3.65753	0
3.65978	0	3.65978	0	3.65978	0
3.66202	0	3.66202	0	3.66202	0
3.66427	0	3.66427	0	3.66427	0
3.66651	0	3.66651	0	3.66651	0
3.66876	0	3.66876	0	3.66876	0
3.67101	0	3.67101	0	3.67101	0
3.67325	0	3.67325	0	3.67325	0
3.6755	0	3.6755	0	3.6755	0
3.67774	0	3.67774	0	3.67774	0
3.67999	0	3.67999	0	3.67999	0
3.68223	0	3.68223	0	3.68223	0
3.68448	0	3.68448	0	3.68448	0
3.68673	0	3.68673	0	3.68673	0
3.68897	0	3.68897	0	3.68897	0
3.69121	0	3.69121	0	3.69121	0
3.69346	0	3.69346	0	3.69346	0
3.69571	0	3.69571	0	3.69571	0
3.69795	0	3.69795	0	3.69795	0
3.7002	0	3.7002	0	3.7002	0
3.70244	0	3.70244	0	3.70244	0
3.70469	0	3.70469	0	3.70469	0
3.70693	0	3.70693	0	3.70693	0
3.70918	0	3.70918	0	3.70918	0
3.71143	0	3.71143	0	3.71143	0
3.71367	0	3.71367	0	3.71367	0
3.71592	0	3.71592	0	3.71592	0
3.71816	0	3.71816	0	3.71816	0
3.72041	0	3.72041	0	3.72041	0
3.72265	0	3.72265	0	3.72265	0
3.7249	0	3.7249	0	3.7249	0
3.72714	0	3.72714	0	3.72714	0
3.72939	0	3.72939	0	3.72939	0
3.73164	0	3.73164	0	3.73164	0
3.73388	0	3.73388	0	3.73388	0
3.73613	0	3.73613	0	3.73613	0
3.73837	0	3.73837	0	3.73837	0
3.74062	0	3.74062	0	3.74062	0
3.74286	0	3.74286	0	3.74286	0
3.74511	0	3.74511	0	3.74511	0
3.74735	0	3.74735	0	3.74735	0
3.7496	0	3.7496	0	3.7496	0
3.75185	0	3.75185	0	3.75185	0
3.75409	0	3.75409	0	3.75409	0
3.75634	0	3.75634	0	3.75634	0
3.75858	0	3.75858	0	3.75858	0
3.76083	0	3.76083	0	3.76083	0
3.76307	0	3.76307	0	3.76307	0
3.76532	0	3.76532	0	3.76532	0
3.76756	0	3.76756	0	3.76756	0
3.76981	0	3.76981	0	3.76981	0
3.77206	0	3.77206	0	3.77206	0
3.7743	0	3.7743	0	3.7743	0
3.77655	0	3.77655	0	3.77655	0
3.77879	0	3.77879	0	3.77879	0
3.78104	0	3.78104	0	3.78104	0
3.78328	0	3.78328	0	3.78328	0
3.78553	0	3.78553	0	3.78553	0
3.78777	0	3.78777	0	3.78777	0
3.79002	0	3.79002	0	3.79002	0
3.79226	0	3.79226	0	3.79226	0
3.79451	0	3.79451	0	3.79451	0
3.79676	0	3.79676	0	3.79676	0
3.799	0	3.799	0	3.799	0
3.80125	0	3.80125	0	3.80125	0
3.80349	0	3.80349	0	3.80349	0
3.80574	0	3.80574	0	3.80574	0
3.80798	0	3.80798	0	3.80798	0
3.81023	0	3.81023	0	3.81023	0
3.81247	0	3.81247	0	3.81247	0
3.81472	0	3.81472	0	3.81472	0
3.81697	0	3.81697	0	3.81697	0
3.81921	0	3.81921	0	3.81921	0
3.82146	0	3.82146	0	3.82146	0
3.8237	0	3.8237	0	3.8237	0
3.82595	0	3.82595	0	3.82595	0
3.82819	0	3.82819	0	3.82819	0
3.83044	0	3.83044	0	3.83044	0
3.83268	0	3.83268	0	3.83268	0
3.83493	0	3.83493	0	3.83493	0
3.83718	0	3.83718	0	3.83718	0
3.83942	0	3.83942	0	3.83942	0
3.84167	0	3.84167	0	3.84167	0
3.84391	0	3.84391	0	3.84391	0
3.84616	0	3.84616	0	3.84616	0
3.8484	0	3.8484	0	3.8484	0
3.85065	0	3.85065	0	3.85065	0
3.85289	0	3.85289	0	3.85289	0
3.85514	0	3.85514	0	3.85514	0
3.85738	0	3.85738	0	3.85738	0
3.85963	0	3.85963	0	3.85963	0
3.86188	0	3.86188	0	3.86188	0
3.86412	0	3.86412	0	3.86412	0
3.86637	0	3.86637	0	3.86637	0
3.86861	0	3.86861	0	3.86861	0
3.87086	0	3.87086	0	3.87086	0
3.8731	0	3.8731	109128	3.8731	0
3.87535	0	3.87535	109128	3.87535	0
3.87759	0	3.87759	109128	3.87759	0
3.87984	0	3.87984	109128	3.87984	0
3.88209	0	3.88209	109128	3.88209	0
3.88433	0	3.88433	109128	3.88433	0
3.88658	0	3.88658	109128	3.88658	0
3.88882	0	3.88882	109128	3.88882	0
3.89107	0	3.89107	109128	3.89107	0
3.89331	0	3.89331	0	3.89331	0
3.89556	0	3.89556	0	3.89556	0
3.89781	0	3.89781	0	3.89781	0
3.90005	0	3.90005	0	3.90005	0
3.9023	0	3.9023	0	3.9023	0
3.90454	0	3.90454	95010.6	3.90454	0
3.90679	0	3.90679	95010.6	3.90679	0
3.90903	0	3.90903	95010.6	3.90903	0
3.91128	0	3.91128	95010.6	3.91128	0
3.91352	0	3.91352	95010.6	3.91352	0
3.91577	0	3.91577	95010.6	3.91577	0
3.91802	0	3.91802	95010.6	3.91802	0
3.92026	0	3.92026	95010.6	3.92026	0
3.9225	0	3.9225	95010.6	3.9225	0
3.92475	0	3.92475	0	3.92475	0
3.927	0	3.927	0	3.927	0
3.92924	0	3.92924	0	3.92924	0
3.93149	0	3.93149	0	3.93149	0
3.93373	0	3.93373	0	3.93373	0
3.93598	0	3.93598	0	3.93598	0
3.93822	0	3.93822	0	3.93822	0
3.94047	0	3.94047	0	3.94047	0
3.94272	0	3.94272	0	3.94272	0
3.94496	0	3.94496	0	3.94496	0
3.94721	0	3.94721	110356	3.94721	0
3.94945	0	3.94945	110356	3.94945	112794
3.9517	0	3.9517	110356	3.9517	227395
3.95394	0	3.95394	110356	3.95394	227395
3.95619	0	3.95619	110356	3.95619	227395
3.95843	0	3.95843	110356	3.95843	227395
3.96068	0	3.96068	110356	3.96068	227395
3.96293	0	3.96293	110356	3.96293	227395
3.96517	0	3.96517	110356	3.96517	227395
3.96742	0	3.96742	0	3.96742	227395
3.96966	0	3.96966	0	3.96966	114600
3.97191	0	3.97191	0	3.97191	0
3.97415	0	3.97415	0	3.97415	0
3.9764	0	3.9764	0	3.9764	0
3.97864	0	3.97864	0	3.97864	0
3.98089	0	3.98089	0	3.98089	0
3.98314	0	3.98314	0	3.98314	0
3.98538	0	3.98538	0	3.98538	0
3.98763	0	3.98763	0	3.98763	0
3.98987	0	3.98987	0	3.98987	0
3.99212	0	3.99212	0	3.99212	0
3.99436	0	3.99436	0	3.99436	0
3.99661	0	3.99661	74730.8	3.99661	0
3.99885	0	3.99885	74730.8	3.99885	0
4.0011	0	4.0011	74730.8	4.0011	0
4.00334	0	4.00334	74730.8	4.00334	0
4.00559	0	4.00559	74730.8	4.00559	0
4.00784	0	4.00784	74730.8	4.00784	0
4.01008	0	4.01008	74730.8	4.01008	0
4.01233	0	4.01233	74730.8	4.01233	0
4.01457	0	4.01457	74730.8	4.01457	0
4.01682	0	4.01682	0	4.01682	0
4.01906	0	4.01906	0	4.01906	0
4.02131	0	4.02131	0	4.02131	0
4.02355	0	4.02355	0	4.02355	0
4.0258	0	4.0258	0	4.0258	0
4.02805	0	4.02805	0	4.02805	0
4.03029	0	4.03029	0	4.03029	0
4.03254	0	4.03254	0	4.03254	90654
4.03478	0	4.03478	0	4.03478	90654
4.03703	0	4.03703	0	4.03703	90654
4.03927	0	4.03927	0	4.03927	90654
4.04152	0	4.04152	0	4.04152	90654
4.04376	0	4.04376	0	4.04376	90654
4.04601	0	4.04601	0	4.04601	90654
4.04826	0	4.04826	0	4.04826	90654
4.0505	0	4.0505	0	4.0505	90654
4.05275	0	4.05275	0	4.05275	0
4.05499	0	4.05499	0	4.05499	0
4.05724	0	4.05724	0	4.05724	0
4.05948	0	4.05948	0	4.05948	0
4.06173	0	4.06173	0	4.06173	0
4.06397	0	4.06397	0	4.06397	0
4.06622	0	4.06622	0	4.06622	0
4.06846	0	4.06846	0	4.06846	0
4.07071	0	4.07071	0	4.07071	0
4.07296	0	4.07296	0	4.07296	0
4.0752	0	4.0752	0	4.0752	0
4.07745	0	4.07745	0	4.07745	0
4.07969	0	4.07969	0	4.07969	0
4.08194	0	4.08194	119442	4.08194	0
4.08418	0	4.08418	119442	4.08418	92674
4.08643	0	4.08643	247329	4.08643	92674
4.08867	0	4.08867	247329	4.08867	92674
4.09092	0	4.09092	247329	4.09092	92674
4.09317	0	4.09317	356565	4.09317	92674
4.09541	0	4.09541	356565	4.09541	92674
4.09766	0	4.09766	356565	4.09766	92674
4.0999	0	4.0999	356565	4.0999	92674
4.10215	0	4.10215	237124	4.10215	92674
4.10439	0	4.10439	237124	4.10439	83970.5
4.10664	0	4.10664	109236	4.10664	83970.5
4.10888	0	4.10888	109236	4.10888	83970.5
4.11113	0	4.11113	243501	4.11113	192820
4.11338	0	4.11338	134265	4.11338	192820
4.11562	0	4.11562	134265	4.11562	192820
4.11787	0	4.11787	236543	4.11787	192820
4.12011	0	4.12011	236543	4.12011	192820
4.12236	0	4.12236	236543	4.12236	303975
4.1246	0	4.1246	328801	4.1246	220005
4.12685	0	4.12685	328801	4.12685	220005
4.1291	0	4.1291	431846	4.1291	220005
4.13134	0	4.13134	297581	4.13134	111156
4.13358	0	4.13358	385911	4.13358	111156
4.13583	0	4.13583	385911	4.13583	111156
4.13808	0	4.13808	283633	4.13808	180325
4.14032	93971.7	4.14032	283633	4.14032	180325
4.14257	93971.7	4.14257	415839	4.14257	69169.9
4.14481	93971.7	4.14481	323581	4.14481	69169.9
4.14706	197892	4.14706	323581	4.14706	69169.9
4.1493	197892	4.1493	220535	4.1493	153153
4.15155	197892	4.15155	220535	4.15155	153153
4.15379	197892	4.15379	132206	4.15379	153153
4.15604	197892	4.15604	261491	4.15604	299803
4.15829	197892	4.15829	261491	4.15829	230634
4.16053	103920	4.16053	337753	4.16053	230634
4.16278	199508	4.16278	205547	4.16278	230634
4.16502	199508	4.16502	396000	4.16502	230634
4.16727	95588.4	4.16727	396000	4.16727	338022
4.16951	95588.4	4.16951	500751	4.16951	254039
4.17176	95588.4	4.17176	604782	4.17176	407741
4.17401	95588.4	4.17401	604782	4.17401	407741
4.17625	95588.4	4.17625	557583	4.17625	261090
4.1785	95588.4	4.1785	677541	4.1785	365586
4.18074	237934	4.18074	723327	4.18074	489915
4.18299	142346	4.18299	723327	4.18299	489915
4.18523	236120	4.18523	630979	4.18523	594565
4.18748	236120	4.18748	630979	4.18748	600390
4.18972	236120	4.18972	526228	4.18972	600390
4.19197	236120	4.19197	512422	4.19197	567133
4.19422	236120	4.19422	512422	4.19422	666865
4.19646	236120	4.19646	430336	4.19646	666865
4.19871	236120	4.19871	404886	4.19871	670479
4.20095	93774.8	4.20095	282838	4.20095	546150
4.2032	93774.8	4.2032	353726	4.2032	713041
4.20544	0	4.20544	255621	4.20544	608391
4.20769	89350.9	4.20769	353017	4.20769	569220
4.20993	89350.9	4.20993	479179	4.20993	694786
4.21218	197968	4.21218	539412	4.21218	574342
4.21443	320070	4.21443	686111	4.21443	595915
4.21667	411235	4.21667	686111	4.21667	742321
4.21892	411235	4.21892	735387	4.21892	634211
4.22116	507805	4.22116	735387	4.22116	634211
4.22341	507805	4.22341	788054	4.22341	629157
4.22565	507805	4.22565	878517	4.22565	629157
4.2279	418454	4.2279	929677	4.2279	630263
4.23014	418454	4.23014	803516	4.23014	630706
4.23239	466960	4.23239	761899	4.23239	752800
4.23463	344858	4.23463	745449	4.23463	735209
4.23688	253692	4.23688	948774	4.23688	723828
4.23913	253692	4.23913	1.01341e+06	4.23913	880076
4.24137	157122	4.24137	1.23234e+06	4.24137	996408
4.24362	157122	4.24362	1.22412e+06	4.24362	929014
4.24586	288693	4.24586	1.32186e+06	4.24586	1.00675e+06
4.24811	404754	4.24811	1.33185e+06	4.24811	1.08289e+06
4.25035	404754	4.25035	1.5151e+06	4.25035	1.0501e+06
4.2526	247631	4.2526	1.56117e+06	4.2526	1.08389e+06
4.25484	326407	4.25484	1.5722e+06	4.25484	1.12965e+06
4.25709	421997	4.25709	1.51893e+06	4.25709	1.17044e+06
4.25934	507632	4.25934	1.43298e+06	4.25934	1.2007e+06
4.26158	605216	4.26158	1.36105e+06	4.26158	1.26753e+06
4.26383	738929	4.26383	1.48615e+06	4.26383	1.32236e+06
4.26607	607358	4.26607	1.41656e+06	4.26607	1.35309e+06
4.26832	638706	4.26832	1.43179e+06	4.26832	1.28005e+06
4.27056	715215	4.27056	1.40052e+06	4.27056	1.37357e+06
4.27281	817337	4.27281	1.38018e+06	4.27281	1.31275e+06
4.27505	843997	4.27505	1.39463e+06	4.27505	1.16327e+06
4.2773	847586	4.2773	1.39625e+06	4.2773	1.07887e+06
4.27955	837843	4.27955	1.41441e+06	4.27955	1.01009e+06
4.28179	740259	4.28179	1.4654e+06	4.28179	994671
4.28404	712347	4.28404	1.41872e+06	4.28404	1.00267e+06
4.28628	800460	4.28628	1.46553e+06	4.28628	1.00367e+06
4.28853	653051	4.28853	1.52656e+06	4.28853	1078425
4.29077	686009	4.29077	1.51186e+06	4.29077	1.00095e+06
4.29302	661569	4.29302	1.48845e+06	4.29302	1.0265e+06
4.29526	644789	4.29526	1.46364e+06	4.29526	1.16294e+06
4.29751	669600	4.29751	1.56702e+06	4.29751	1.07152e+06
4.29975	715469	4.29975	1.59345e+06	4.29975	1.1477e+06
4.302	862110	4.302	1.61502e+06	4.302	1.09954e+06
4.30425	878823	4.30425	1.53704e+06	4.30425	1.11163e+06
4.30649	790710	4.30649	1.48501e+06	4.30649	1.14896e+06
4.30874	879890	4.30874	1.36525e+06	4.30874	1.1372e+06
4.31098	854400	4.31098	1.39308e+06	4.31098	1.11806e+06
4.31323	918604	4.31323	1.41282e+06	4.31323	1.09289e+06
4.31547	921204	4.31547	1.4859e+06	4.31547	1.03709e+06
4.31772	797213	4.31772	1.38962e+06	4.31772	1.03709e+06
4.31996	675452	4.31996	1.38062e+06	4.31996	934734
4.32221	644223	4.32221	1.3029e+06	4.32221	940039
4.32446	521710	4.32446	1.36288e+06	4.32446	913808
4.3267	652115	4.3267	1.44451e+06	4.3267	862887
4.32895	701351	4.32895	1.56632e+06	4.32895	971355
4.33119	755839	4.33119	1.5194e+06	4.33119	1.01537e+06
4.33344	700128	4.33344	1.57578e+06	4.33344	1.02025e+06
4.33568	737449	4.33568	1.54276e+06	4.33568	1.03395e+06
4.33793	901098	4.33793	1.56822e+06	4.33793	1.28432e+06
4.34017	1.0118e+06	4.34017	1.53847e+06	4.34017	1.30721e+06
4.34242	1.02472e+06	4.34242	1.57202e+06	4.34242	1.37252e+06
4.34467	1.10437e+06	4.34467	1.55392e+06	4.34467	1.39381e+06
4.34691	1.12394e+06	4.34691	1.52258e+06	4.34691	1.50201e+06
4.34916	1.07103e+06	4.34916	1.50842e+06	4.34916	1.41103e+06
4.3514	1.07577e+06	4.3514	1.55733e+06	4.3514	1.41852e+06
4.35365	1.12949e+06	4.35365	1.46051e+06	4.35365	1.39327e+06
4.35589	1.00091e+06	4.35589	1.4317e+06	4.35589	1.39072e+06
4.35814	903895	4.35814	1.41415e+06	4.35814	1.36098e+06
4.36039	912189	4.36039	1.46229e+06	4.36039	1.4722e+06
4.36263	954428	4.36263	1.46114e+06	4.36263	1.3902e+06
4.36487	981138	4.36487	1.56544e+06	4.36487	1.35064e+06
4.36712	901404	4.36712	1.57175e+06	4.36712	1.24181e+06
4.36937	815902	4.36937	1.47511e+06	4.36937	1.08308e+06
4.37161	776788	4.37161	1.42791e+06	4.37161	1.04541e+06
4.37386	722395	4.37386	1.58967e+06	4.37386	1.04088e+06
4.3761	722395	4.3761	1.58538e+06	4.3761	1.10401e+06
4.37835	734839	4.37835	1.60536e+06	4.37835	1.05345e+06
4.38059	615843	4.38059	1.58735e+06	4.38059	939211
4.38284	570197	4.38284	1.59934e+06	4.38284	939155
4.38509	551273	4.38509	1.4811e+06	4.38509	999799
4.38733	558113	4.38733	1.51955e+06	4.38733	1.01533e+06
4.38958	636520	4.38958	1.5558e+06	4.38958	1.09993e+06
4.39182	623933	4.39182	1598913	4.39182	1.14701e+06
4.39407	624407	4.39407	1.50771e+06	4.39407	1.19127e+06
4.39631	736772	4.39631	1.5499e+06	4.39631	1.17616e+06
4.39856	657697	4.39856	1.54324e+06	4.39856	1.16564e+06
4.4008	737498	4.4008	1.56532e+06	4.4008	1.05423e+06
4.40305	680735	4.40305	1.63788e+06	4.40305	1.06587e+06
4.4053	706025	4.4053	1.61649e+06	4.4053	970954
4.40754	739046	4.40754	1.58727e+06	4.40754	992100
4.40979	745645	4.40979	1.50057e+06	4.40979	1.0814e+06
4.41203	654142	4.41203	1.52104e+06	4.41203	1.08725e+06
4.41428	568165	4.41428	1.54702e+06	4.41428	1.11926e+06
4.41652	543108	4.41652	1.60027e+06	4.41652	1.07041e+06
4.41877	690337	4.41877	1.65093e+06	4.41877	1.02038e+06
4.42101	705485	4.42101	1.69834e+06	4.42101	1.12244e+06
4.42326	729880	4.42326	1.61414e+06	4.42326	1.11012e+06
4.42551	744527	4.42551	1.70839e+06	4.42551	1.22305e+06
4.42775	732452	4.42775	1.71963e+06	4.42775	1.26142e+06
4.43	763539	4.43	1.81098e+06	4.43	1.25683e+06
4.43224	831983	4.43224	1.83319e+06	4.43224	1.26036e+06
4.43449	911819	4.43449	1.8033e+06	4.43449	1.23278e+06
4.43673	924482	4.43673	1.74694e+06	4.43673	1.30254e+06
4.43898	857455	4.43898	1.74381e+06	4.43898	1.3089e+06
4.44122	887658	4.44122	1.75737e+06	4.44122	1.40253e+06
4.44347	901521	4.44347	1.80956e+06	4.44347	1.43481e+06
4.44572	857437	4.44572	1.83166e+06	4.44572	1.32821e+06
4.44796	861960	4.44796	1.85562e+06	4.44796	1.26191e+06
4.45021	822826	4.45021	1.99369e+06	4.45021	1.21878e+06
4.45245	860540	4.45245	1.98575e+06	4.45245	1.23451e+06
4.4547	780704	4.4547	2.10109e+06	4.4547	1.26262e+06
4.45694	833387	4.45694	2.14473e+06	4.45694	1.24644e+06
4.45919	858883	4.45919	2.23955e+06	4.45919	1.29312e+06
4.46143	887669	4.46143	2.23047e+06	4.46143	1.26003e+06
4.46368	915710	4.46368	2.25393e+06	4.46368	1.31099e+06
4.46592	832424	4.46592	2.22544e+06	4.46592	1.3578e+06
4.46817	828293	4.46817	2.23949e+06	4.46817	1.40409e+06
4.47042	866645	4.47042	2.23467e+06	4.47042	1.44803e+06
4.47266	865176	4.47266	2.25204e+06	4.47266	1.35064e+06
4.47491	981325	4.47491	2.37689e+06	4.47491	1.41588e+06
4.47715	925936	4.47715	2.40089e+06	4.47715	1.44937e+06
4.4794	963772	4.4794	2.33718e+06	4.4794	1.4887e+06
4.48164	900179	4.48164	2.32397e+06	4.48164	1.53374e+06
4.48389	933331	4.48389	2.34001e+06	4.48389	1.54678e+06
4.48613	1.08049e+06	4.48613	2.34802e+06	4.48613	1.65116e+06
[truncated: 2,010 more rows]

## Sheet: figure 2c
Figure 2c: m/z data of representative single-cell MS spectra of ID-organic cytoMS and organic mass cytometry in negative mode.
ID organic cytoMS			organic mass cytometry
m/z	intensity		m/z	intensity
79.2073	0		79.2079	0
79.2076	0		79.2083	0
79.2079	0		79.2086	0
79.2083	0		79.2089	0
80.9628	0		80.9141	0
80.9631	0		80.9145	0
80.9635	0		80.9148	0
80.9638	0		80.9151	0
80.9642	10684.7		80.9155	17085.8
80.9645	16537.2		80.9158	46994.1
80.9649	18347.6		80.9162	114936
80.9652	15951		80.9165	170028
80.9656	11091.3		80.9169	157987
80.9659	0		80.9172	96151.9
80.9663	0		80.9176	38972.8
80.9666	0		80.9179	13970.2
80.9669	0		80.9184	0
80.9721	0		80.9187	0
80.9725	0		80.9191	0
80.9728	0		80.9194	0
80.9732	0		85.0266	0
80.9735	4096.05		85.0269	0
80.9739	13006.9		85.0273	0
80.9742	22674.2		85.0277	0
80.9745	26774.7		85.028	28118.4
80.9749	23584.8		85.0284	101354
80.9753	15954.7		85.0288	220766
80.9756	7704.4		85.0292	350421
80.976	0		85.0295	380330
80.9763	0		85.0299	257913
80.9767	0		85.0303	133963
80.977	0		85.0306	28842.8
82.9695	0		85.031	0
82.9699	0		85.0313	0
82.9702	0		85.0317	0
82.9706	0		85.0321	0
82.971	7952.78		86.0219	0
82.9713	19351.1		86.0223	0
82.9717	29009.5		86.0226	0
82.972	28140.1		86.023	0
82.9724	17772.6		86.0234	20569.4
82.9727	6747.45		86.0238	51318.8
82.9731	0		86.0242	113083
82.9735	0		86.0245	161022
82.9738	0		86.0249	139824
82.9742	0		86.0253	63821.8
83.0115	0		86.0257	27252.3
83.0118	0		86.026	0
83.0122	0		86.0264	0
83.0125	0		86.0268	0
83.0129	7816.68		86.0272	0
83.0132	14294.2		87.0044	0
83.0136	16688.4		87.0048	0
83.014	14604		87.0052	0
83.0143	11242.7		87.0056	0
83.0147	0		87.006	0
83.0151	0		87.0063	35477.1
83.0154	0		87.0067	56335.3
83.0158	0		87.0071	153029
83.0226	0		87.0075	524751
83.0229	0		87.0079	1.36466e+06
83.0233	0		87.0083	2.27413e+06
83.0237	0		87.0087	2.72782e+06
83.024	4794.57		87.009	1.98432e+06
83.0244	15724.7		87.0094	1.10299e+06
83.0247	28074.5		87.0098	334186
83.0251	32363.9		87.0102	85225.8
83.0255	25843.1		87.0106	41474.7
83.0258	14481.9		87.011	40964.2
83.0262	5438.07		87.0113	17688
83.0265	0		87.0117	0
83.0269	0		87.0121	0
83.0272	0		87.0125	0
83.0276	0		87.0129	0
83.0477	0		87.0402	0
83.0481	0		87.0406	0
83.0484	0		87.041	0
83.0488	0		87.0414	0
83.0491	9925.63		87.0418	4547.56
83.0495	20382.6		87.0422	38531.2
83.0499	30304.4		87.0425	95239.1
83.0502	33485.1		87.0429	128741
83.0506	27010.1		87.0433	182869
83.0509	14478.7		87.0437	544960
83.0513	3917.07		87.0441	1.79885e+06
83.0516	0		87.0445	3460935
83.052	0		87.0448	5.10452e+06
83.0523	0		87.0452	4703061
83.0527	0		87.0456	2918269
83.9281	0		87.046	1271750
83.9285	0		87.0464	326236
83.9288	0		87.0468	94040.3
83.9292	0		87.0472	86933.7
83.9296	3654.54		87.0475	51710.9
83.9299	13143.3		87.0479	101542
83.9303	23352.6		87.0483	23818.4
83.9307	25206.8		87.0487	0
83.931	17331.7		87.0491	0
83.9314	6906.55		87.0495	0
83.9318	0		87.0499	0
83.9321	0		88.0094	0
83.9325	0		88.0098	0
83.9329	0		88.0102	0
84.0066	0		88.0106	0
84.0069	0		88.011	25040.1
84.0073	0		88.0113	61341.9
84.0077	0		88.0117	92284.9
84.008	5696.21		88.0121	97591.3
84.0084	15036.9		88.0125	76828
84.0088	25584.2		88.0129	45631.3
84.0091	41169.6		88.0133	20315.2
84.0095	22516.7		88.0137	0
84.0099	10705.8		88.0141	0
84.0102	3198.47		88.0145	0
84.0106	0		88.0149	0
84.011	0		88.0454	0
84.0113	0		88.0458	0
84.0117	0		88.0462	0
84.987	0		88.0466	0
84.9874	0		88.047	25227.1
84.9878	0		88.0474	82872.2
84.9881	0		88.0478	168209
84.9885	7060.81		88.0482	257187
84.9889	10603.8		88.0486	246321
84.9893	31883.2		88.049	151975
84.9896	113634		88.0493	65021.3
84.99	273440		88.0497	8806.48
84.9904	448048		88.0502	0
84.9907	509215		88.0506	0
84.9911	353991		88.0509	0
84.9915	188361		88.0513	0
84.9919	53555.4		89.0192	0
84.9922	10787.8		89.0196	0
84.9926	2130.61		89.02	0
84.993	0		89.0204	0
84.9933	0		89.0208	0
84.9937	0		89.0212	87751.6
84.9941	0		89.0216	325490
85.0019	0		89.022	726215
85.0023	0		89.0224	881165
85.0026	0		89.0228	2222396
85.003	0		89.0231	7607512
85.0034	7722.89		89.0235	18637300
85.0037	17348.6		89.0239	30614200
85.0041	22335		89.0243	35487700
85.0045	18766.4		89.0247	25159400
85.0049	10611.3		89.0251	13671800
85.0052	0		89.0255	4097947
85.0056	0		89.0259	1.08942e+06
85.006	0		89.0263	577786
85.0063	0		89.0267	464905
85.0242	0		89.0271	176619
85.0246	0		89.0275	67531.7
85.0249	0		89.0279	0
85.0253	0		89.0283	0
85.0257	0		89.0287	0
85.026	27376.4		89.0291	0
85.0264	77506.9		89.0295	0
85.0268	123157		89.0299	0
85.0272	126499		89.0303	0
85.0275	87822.4		89.0307	0
85.0279	44308.7		89.0311	0
85.0283	37055.6		89.0315	0
85.0286	99924.2		89.0319	0
85.029	182334		89.0323	0
85.0294	253293		89.0327	0
85.0298	210196		89.0331	0
85.0301	121547		89.0335	0
85.0305	39280.1		89.0339	0
85.0309	4930.69		90.0241	0
85.0312	0		90.0245	0
85.0316	0		90.0249	0
85.032	0		90.0253	0
85.0324	0		90.0257	20296.4
85.0379	0		90.0261	78111.4
85.0383	0		90.0265	296913
85.0387	0		90.0269	671260
85.0391	0		90.0273	1.07406e+06
85.0394	5253.93		90.0277	1.1605e+06
85.0398	13586.2		90.0281	784960
85.0402	24385.4		90.0285	405949
85.0405	32351.3		90.0289	111615
85.0409	31754		90.0293	23867.4
85.0413	21795.4		90.0298	0
85.0417	9164.71		90.0302	0
85.0421	0		90.0306	0
85.0424	0		90.031	0
85.0428	0		91.0181	0
85.0432	0		91.0185	0
85.9961	0		91.019	0
85.9965	0		91.0194	0
85.9968	0		91.0198	23391.6
85.9972	0		91.0202	60451.1
85.9976	7376.2		91.0206	211975
85.998	17963.2		91.021	674396
85.9984	25572		91.0214	1.21268e+06
85.9987	24874.7		91.0218	1.66586e+06
85.9991	18205.3		91.0222	1.38228e+06
85.9995	11040.3		91.0227	822548
85.9999	0		91.0231	298993
86.0002	0		91.0235	68145.3
86.0006	0		91.0239	13905.6
86.001	0		91.0243	0
86.0222	0		91.0247	0
86.0226	0		91.0251	0
86.0229	0		91.0255	0
86.0233	0		91.0259	0
86.0237	8399.64		91.0263	0
86.0241	15316.4		91.0268	9955
86.0245	19651		91.0272	36582.5
86.0248	20304.5		91.0276	119718
86.0252	17045.2		91.028	203521
86.0256	10367.3		91.0284	249792
86.0259	0		91.0288	187260
86.0263	0		91.0292	106210
86.0267	0		91.0296	29160.9
86.0271	0		91.0301	0
87.0039	0		91.0305	0
87.0043	0		91.0309	0
87.0047	0		91.0313	0
87.0051	0		92.0191	0
87.0055	0		92.0195	0
87.0058	0		92.0199	0
87.0062	0		92.0203	0
87.0066	24606		92.0208	25506.5
87.007	32079.1		92.0212	50703
87.0074	90323		92.0216	62507
87.0078	301451		92.022	52341.9
87.0082	584559		92.0224	30110
87.0086	865543		92.0228	0
87.0089	798324		92.0232	0
87.0093	494750		92.0236	0
87.0097	215814		92.024	0
87.0101	55458.7		92.9978	0
87.0105	15840.2		92.9983	0
87.0109	15334.9		92.9987	0
87.0113	11131.2		92.9991	0
87.0116	18084.1		92.9995	21320.8
87.012	797.488		93	104473
87.0124	0		93.0004	227344
87.0128	0		93.0008	358513
87.0132	0		93.0013	361517
87.0135	0		93.0017	235277
87.017	0		93.0021	116860
87.0174	0		93.0025	33313.6
87.0178	0		93.003	21106.7
87.0182	0		93.0034	0
87.0186	6780.18		93.0039	0
87.0189	21130.3		93.0043	0
87.0193	41103.7		93.0047	0
87.0197	58987.6		93.0145	0
87.0201	54500.4		93.0149	0
87.0205	34982.9		93.0153	0
87.0209	16402.8		93.0158	0
87.0212	6170.62		93.0162	28225.5
87.0217	0		93.0166	66724.7
87.0221	0		93.017	110286
87.0225	0		93.0175	131747
87.0229	0		93.0179	114788
87.0417	0		93.0183	71901.7
87.0421	0		93.0187	30865.9
87.0425	0		93.0192	0
87.0429	0		93.0196	0
87.0433	1152.76		93.02	0
87.0437	8660.46		93.0205	0
87.044	33921.8		93.0294	0
87.0444	87359.1		93.0298	0
87.0448	145808		93.0302	0
87.0452	176551		93.0307	0
87.0456	128498		93.0311	27474.2
87.046	69507.1		93.0315	35595.8
87.0464	18193.1		93.0319	57902.3
87.0467	3059.82		93.0324	69005.4
87.0471	0		93.0328	202597
87.0474	0		93.0332	717193
87.0478	0		93.0336	1.62951e+06
87.0482	0		93.0341	2.61848e+06
88.0011	0		93.0345	2.87e+06
88.0015	0		93.0349	1959147
88.0019	0		93.0353	1.02278e+06
88.0022	0		93.0358	295883
88.0026	5291.61		93.0362	77617.3
88.003	16100.5		93.0366	41220.7
88.0034	37639.3		93.037	25405.3
88.0038	61457.8		93.0375	0
88.0042	60049.5		93.0379	0
88.0046	36358.4		93.0383	0
88.005	16164.2		93.0388	0
88.0054	6060.88		94.0271	0
88.0058	0		94.0275	0
88.0062	0		94.0279	0
88.0066	0		94.0284	0
88.0069	0		94.0288	33591.9
88.0093	0		94.0292	63206
88.0097	0		94.0297	79966.6
88.0101	0		94.0301	68464.2
88.0105	0		94.0305	36607.1
88.0109	3244.67		94.031	0
88.0112	14189.2		94.0314	0
88.0116	26970.2		94.0318	0
88.012	31910.3		94.0323	0
88.0124	26146.1		94.0344	0
88.0128	15509		94.0349	0
88.0132	6696.08		94.0353	0
88.0136	0		94.0357	0
88.014	0		94.0362	16612.6
88.0144	0		94.0366	47779.7
88.0148	0		94.037	90867
88.0375	0		94.0375	121100
88.0379	0		94.0379	117485
88.0383	0		94.0383	81570.2
88.0387	0		94.0387	37319
88.0391	4880.93		94.0393	0
88.0394	13959.9		94.0397	0
88.0398	25114.8		94.0401	0
88.0402	45789.8		94.0406	0
88.0406	36602.9		94.9769	0
88.041	18062.9		94.9773	0
88.0414	8561.02		94.9777	0
88.0418	3519.9		94.9782	0
88.0422	0		94.9786	16335.2
88.0426	0		94.9791	31569.1
88.043	0		94.9795	104361
88.0434	0		94.9799	225041
88.9744	0		94.9804	356140
88.9748	0		94.9808	380582
88.9752	0		94.9813	254968
88.9756	0		94.9817	128282
88.976	4743.47		94.9821	28934.2
88.9764	11405.7		94.9825	0
88.9768	30587.6		94.9829	0
88.9772	50196.3		94.9834	0
88.9776	57948.4		94.9838	0
88.978	40862.3		95.0106	0
88.9784	20558.1		95.011	0
88.9788	8063.4		95.0115	0
88.9792	0		95.0119	0
88.9796	0		95.0123	18829.2
88.98	0		95.0128	49827.6
88.9804	0		95.0132	111542
88.9848	0		95.0136	154630
88.9852	0		95.0141	123593
88.9856	0		95.0145	57812
88.986	0		95.015	24775.9
88.9864	3031.67		95.0155	0
88.9868	11444.5		95.0159	0
88.9872	40862.5		95.0164	0
88.9876	74429.7		95.0168	0
88.988	98382.3		95.9129	0
88.9884	74964.9		95.9133	0
88.9888	42530.4		95.9138	0
88.9892	12764.8		95.9142	0
88.9896	1026.46		95.9147	5920.9
88.99	0		95.9151	48717
88.9904	0		95.9156	166329
88.9908	0		95.916	309314
88.9912	0		95.9165	445323
88.9967	0		95.9169	401748
88.9971	0		95.9174	247568
88.9975	0		95.9178	104984
88.9979	0		95.9183	20715.9
88.9983	0		95.9186	0
88.9987	0		95.9191	0
88.9991	0		95.9195	0
88.9995	0		95.92	0
88.9999	0		95.9485	0
89.0003	0		95.9489	0
89.0007	0		95.9494	0
89.0011	0		95.9498	0
89.0015	0		95.9503	10924.6
89.0135	0		95.9507	68871.1
89.0139	0		95.9512	230908
89.0143	0		95.9516	403424
89.0147	0		95.9521	535669
89.0151	0		95.9525	427812
89.0154	0		95.953	250728
89.0158	0		95.9534	84096.1
89.0162	0		95.9539	14344.3
89.0166	0		95.9543	0
89.017	0		95.9548	0
89.0174	0		95.9552	0
89.0178	0		95.9556	0
89.0182	0		96.0056	0
89.0186	0		96.006	0
89.019	0		96.0065	0
89.0194	0		96.0069	0
89.0198	153167		96.0074	16617.9
89.0202	12294.4		96.0078	54965
89.0206	0		96.0083	110006
89.0211	93281.8		96.0087	146674
89.0215	168003		96.0092	138676
89.0218	412813		96.0096	93801.8
89.0222	607414		96.01	43398.9
89.0226	894719		96.0105	0
89.023	2.64494e+06		96.0109	0
89.0234	8637931		96.0113	0
89.0238	16592200		96.0118	0
89.0242	24477800		96.9551	0
89.0246	22586600		96.9555	0
89.025	14055400		96.956	0
89.0254	6169924		96.9565	0
89.0258	1.6262e+06		96.9569	26703.4
89.0262	517162		96.9574	46196.2
89.0266	496114		96.9578	60106.3
89.027	328243		96.9583	194107
89.0274	163562		96.9587	689198
89.0278	34796.2		96.9592	1.43594e+06
89.0282	0		96.9596	2.23507e+06
89.0286	0		96.9601	2.26167e+06
89.029	0		96.9605	1.4683e+06
89.0294	0		96.961	719875
89.0298	0		96.9614	197916
89.0302	0		96.9619	46705.9
89.0306	0		96.9623	25225.5
89.031	0		96.9628	0
89.0314	0		96.9632	0
89.0318	0		96.9637	0
89.0322	0		96.9642	0
89.0326	0		97.0262	0
89.033	0		97.0267	0
89.0334	0		97.0271	0
89.0338	0		97.0276	0
89.0342	0		97.028	40448
89.0345	0		97.0285	80448.1
89.0349	0		97.0289	112845
89.0353	0		97.0294	115838
89.0357	0		97.0298	85955.5
90.0235	0		97.0303	43269.9
90.0239	0		97.0307	0
90.0243	0		97.0312	0
90.0247	0		97.0317	0
90.0251	6535.12		97.0321	0
90.0255	14868.1		97.7005	0
90.0259	30683.6		97.7009	0
90.0264	105129		97.7014	0
90.0268	334057		97.7018	0
90.0272	613070		97.7023	30809
90.0276	867457		97.7028	47686.3
90.028	759894		97.7032	58394.4
90.0284	465826		97.7037	58166.6
90.0288	192861		97.7041	45604.4
90.0292	47622.5		97.7046	25683.3
90.0296	10457		97.705	0
90.03	10706		97.7055	0
90.0304	7143.4		97.706	0
90.0308	0		97.7064	0
90.0312	0		97.997	0
90.0316	0		97.9974	0
90.032	0		97.9979	0
90.9719	0		97.9984	0
90.9723	0		97.9988	16309.5
90.9727	0		97.9993	36788.2
90.9731	0		97.9997	105448
90.9735	9426.52		98.0002	182477
90.9739	20114.7		98.0007	242546
90.9743	27185.1		98.0011	192736
90.9747	24842		98.0016	108546
90.9751	15686.4		98.002	26658.4
90.9755	6689.67		98.0025	0
90.976	0		98.003	0
90.9764	0		98.0034	0
90.9768	0		98.0039	0
90.9772	0		98.0214	0
90.9818	0		98.0218	0
90.9822	0		98.0223	0
90.9826	0		98.0228	0
90.983	0		98.0232	20154.7
90.9834	4858.13		98.0237	110675
90.9838	16948		98.0241	201365
90.9842	64892.1		98.0246	267052
90.9846	212214		98.025	210072
90.9851	404258		98.0255	124368
90.9855	596090		98.026	48111.3
90.9859	549292		98.0264	11375.2
90.9863	341269		98.0269	0
90.9867	149742		98.0274	0
90.9871	38968.7		98.0278	0
90.9875	9833.19		98.0283	0
90.9879	6017.74		98.953	0
90.9883	0		98.9534	0
90.9887	0		98.9539	0
90.9892	0		98.9544	0
90.9896	0		98.9548	38756.5
90.999	0		98.9553	75225.9
90.9994	0		98.9558	94868.9
90.9999	0		98.9562	82581.7
91.0003	0		98.9567	47592.8
91.0007	0		98.9572	16285.1
91.0011	19774.4		98.9577	0
91.0015	32290.1		98.9581	0
91.0019	87829		98.9586	0
91.0023	294784		98.9591	0
91.0027	884193		99.0053	0
91.0032	1.52975e+06		99.0058	0
91.0036	2.01942e+06		99.0062	0
91.004	1.59986e+06		99.0067	0
91.0044	940193		99.0071	22795.7
91.0048	320046		99.0076	99807.1
91.0052	78501.8		99.0081	184939
91.0056	21238.7		99.0085	255910
91.006	18936.4		99.009	208307
91.0064	4023.46		99.0095	121927
91.0068	0		99.01	44300
91.0072	0		99.0104	13291.9
91.0077	0		99.0109	0
91.0081	0		99.0114	0
91.0085	0		99.0119	0
91.0089	0		99.0123	0
91.0093	0		99.0413	0
91.0097	0		99.0418	0
91.0101	0		99.0423	0
91.0188	0		99.0427	0
91.0192	0		99.0432	23585.9
91.0196	0		99.0437	81322.8
91.02	0		99.0441	203015
91.0204	5709.67		99.0446	334471
91.0208	13391.8		99.0451	381474
91.0212	34293.8		99.0455	264004
91.0216	58501.9		99.046	136422
91.0221	66280.6		99.0465	31489.6
91.0225	45039.9		99.0469	172.829
91.0229	22895.3		99.0473	0
91.0233	7567.8		99.0478	0
91.0237	0		99.0483	0
91.0241	0		99.0487	0
91.0245	0		99.0787	0
91.0249	0		99.0791	0
91.0253	0		99.0796	0
91.0257	0		99.0801	0
91.0261	0		99.0805	38691.1
91.0265	0		99.081	76468.8
91.0269	6175.12		99.0815	96555.9
91.0273	32204.4		99.0819	82733.2
91.0278	81321.8		99.0824	46813.8
91.0282	135726		99.0829	17112.4
91.0286	152309		99.0833	0
91.029	104580		99.0838	0
91.0294	54707.6		99.0843	0
91.0298	19399.6		99.0847	0
91.0302	10431.8		99.5824	0
91.0306	9504.12		99.5829	0
91.0311	7141.61		99.5833	0
91.0317	0		99.5838	0
91.0321	0		99.5843	26216.3
91.0325	0		99.5847	46570.2
91.0329	0		99.5852	55056.1
91.037	0		99.5857	45699.4
91.0374	0		99.5862	26278.3
91.0378	0		99.5866	0
91.0383	0		99.5871	0
91.0387	6867.47		99.5876	0
91.0391	24374.9		99.5881	0
91.0395	51051.4		100.013	0
91.0399	80891		100.013	0
91.0403	78893.8		100.014	0
91.0407	47704.3		100.014	0
91.0411	19566.4		100.015	18845.1
91.0415	3544.01		100.015	40630.2
91.0419	0		100.015	108052
91.0423	0		100.016	183236
91.0427	0		100.016	208015
91.0431	0		100.017	143987
91.9821	0		100.017	74634.9
91.9825	0		100.018	22261.3
91.9829	0		100.018	0
91.9834	0		100.019	0
91.9838	4512.59		100.019	0
91.9842	15592.6		100.02	0
91.9846	31423.8		100.037	0
91.985	41174.6		100.038	0
91.9854	36893.8		100.038	0
91.9859	22797.3		100.039	0
91.9863	9586.39		100.039	33724.8
91.9867	0		100.04	66216.6
91.9871	0		100.04	87490.6
91.9875	0		100.041	81563.8
91.9879	0		100.041	52330.3
92.0038	0		100.042	19727.4
92.0043	0		100.042	0
92.0047	0		100.042	0
92.0051	0		100.043	0
92.0055	2583.39		100.043	0
92.0059	9887.52		101.02	0
92.0064	22078.6		101.021	0
92.0068	44786.8		101.021	0
92.0072	40547.1		101.022	0
92.0076	19463		101.022	19325
92.008	8991.42		101.023	111047
92.0085	3052.72		101.023	289934
92.0087	0		101.024	485382
92.0092	0		101.024	567306
92.0096	0		101.025	405475
92.01	0		101.025	222995
92.9241	0		101.026	68936.2
92.9245	0		101.026	14672.8
92.9249	0		101.027	0
92.9254	0		101.027	0
92.9258	0		101.028	0
92.9262	9479.16		101.028	0
92.9266	58791.6		101.051	0
92.9271	149290		101.051	0
92.9275	247598		101.052	0
92.9279	276317		101.052	0
92.9283	190517		101.053	0
92.9288	102833		101.053	0
92.9292	34491.9		101.054	0
92.9296	12799.7		101.054	0
92.93	8536.25		101.055	0
92.9306	28866.5		101.055	0
92.931	17010.3		101.056	0
92.9314	4853.87		101.056	0
92.9318	0		101.057	14369.1
92.9323	0		101.057	61722.9
92.9327	0		101.058	162487
92.9331	0		101.058	242739
92.9616	0		101.058	363130
92.962	0		101.059	1.08513e+06
92.9624	0		101.059	3563697
92.9629	0		101.06	6876143
92.9633	3062.17		101.06	10184800
92.9637	9338.82		101.061	9477529
92.9641	20607.7		101.061	5.92044e+06
92.9646	45361.6		101.062	2.63725e+06
92.965	50766.7		101.062	699474
92.9654	32615.4		101.063	198472
92.9658	14338.3		101.063	165308
92.9663	5446.98		101.064	83442.3
92.9667	0		101.064	23201.5
92.9671	0		101.065	0
92.9675	0		101.065	0
92.968	0		101.066	0
92.9718	0		101.066	0
92.9722	0		101.523	0
92.9726	0		101.524	0
92.9731	0		101.524	0
92.9735	7369.89		101.524	0
92.9739	16947.4		101.525	32013.8
92.9743	27111.8		101.525	49051.9
92.9748	32073.1		101.526	56068.1
92.9752	27439.8		101.526	48188.1
92.9756	15786.5		101.527	29448
92.976	5425.81		101.527	0
92.9765	0		101.528	0
92.9769	0		101.528	0
92.9773	0		101.529	0
92.9777	0		102.029	0
92.9794	0		102.03	0
92.9799	0		102.03	0
92.9803	0		102.031	0
92.9807	0		102.031	34042.3
92.9811	9366.19		102.032	55946.3
92.9816	21556.6		102.032	62147.3
92.982	32465.3		102.033	47359.9
92.9824	33474.1		102.033	21898.2
92.9828	24480.7		102.034	0
92.9833	12894.3		102.034	0
92.9837	4716.86		102.035	0
92.9841	0		102.035	0
92.9845	0		102.06	0
92.985	0		102.06	0
92.9854	0		102.061	0
92.9981	0		102.061	0
92.9986	0		102.062	3453.48
92.999	0		102.062	33827.5
92.9994	0		102.063	125675
92.9998	7141.32		102.063	287837
93.0003	17133.2		102.064	465792
93.0007	25403.7		102.064	507205
93.0011	25288.6		102.065	344677
93.0015	17743.9		102.065	179014
93.002	9141.98		102.066	53499.8
93.0024	0		102.066	20174.8
93.0029	0		102.067	0
93.0033	0		102.067	0
93.0037	0		102.068	0
93.0309	0		102.068	0
93.0314	0		103.036	0
93.0318	0		103.037	0
93.0322	0		103.037	0
93.0326	5770.59		103.038	0
93.0331	28303.1		103.038	21605.9
93.0335	96141.4		103.039	75469.3
93.0339	183141		103.039	142949
93.0343	270842		103.04	205102
93.0348	250882		103.04	186228
93.0352	155015		103.041	115840
93.0356	67074.1		103.041	46330.2
93.0361	15362.3		103.042	17982.1
93.0365	1450.96		103.042	0
93.0368	0		103.043	0
93.0373	0		103.043	0
93.0377	0		103.044	0
93.0381	0		107.013	0
93.0419	0		107.014	0
93.0424	0		107.014	0
93.0428	0		107.015	0
93.0432	0		107.015	39937
93.0436	3459.82		107.016	89157.3
93.0441	14505.1		107.017	128081
93.0445	58019.2		107.017	129974
93.0449	140431		107.018	94583.5
93.0453	228362		107.018	47889.7
93.0458	256958		107.019	18453.4
93.0462	180108		107.019	0
93.0466	96944.4		107.02	0
93.0471	28936.9		107.02	0
93.0475	6976.76		107.021	0
93.048	0		107.046	0
93.0485	0		107.046	0
93.0489	0		107.047	0
93.0493	0		107.047	0
94.0265	0		107.048	20861.9
94.0269	0		107.049	47870.7
94.0274	0		107.049	140252
94.0278	0		107.05	240277
94.0282	7660.66		107.05	291903
94.0287	21538.4		107.051	213399
94.0291	46374.4		107.051	118480
94.0295	74680.1		107.052	35466.7
94.03	81364.4		107.052	15302.1
94.0304	54363.3		107.053	0
94.0308	26531.8		107.053	0
94.0313	6319.21		107.054	0
94.0316	0		107.054	0
94.0321	0		108.017	0
94.0325	0		108.017	0
94.0329	0		108.018	0
94.9169	0		108.018	0
94.9173	0		108.019	25306.3
94.9178	0		108.019	85301.5
94.9182	0		108.02	318375
94.9186	3727.93		108.021	852535
94.9191	12312.3		108.021	1427518
94.9195	25642		108.022	1.73877e+06
94.92	35656		108.022	1.28176e+06
94.9204	33384.1		108.023	721023
94.9208	20197.4		108.023	221907
94.9213	6928.39		108.024	49129.9
94.9217	0		108.024	7999.69
94.9221	0		108.025	0
94.9226	0		108.025	0
94.923	0		108.026	0
94.9235	9432.71		108.026	0
94.9239	42679.2		108.993	0
94.9243	92348.3		108.993	0
94.9248	148142		108.994	0
94.9252	152991		108.994	0
94.9256	99126.1		108.995	21013.5
94.9261	47695.2		108.995	47762.3
94.9265	12544.1		108.996	62420.8
94.927	3322.18		108.996	52685.9
94.9274	0		108.997	27128.3
94.9279	0		108.998	0
94.9283	0		108.998	0
94.9287	0		108.999	0
94.9757	0		108.999	0
94.9761	0		109.021	0
94.9766	0		109.021	0
94.977	0		109.022	0
94.9774	0		109.022	0
94.9779	28682.5		109.023	20702.3
94.9783	41680.6		109.023	53389
94.9788	122995		109.024	96797.6
94.9792	429078		109.025	126466
94.9796	1.26269e+06		109.025	129108
94.9801	2.14913e+06		109.026	109703
94.9805	2.76139e+06		109.026	79423.3
94.981	2.12901e+06		109.027	36530.5
94.9814	1.24482e+06		109.027	20952.5
94.9818	406510		109.028	59704.4
94.9823	102462		109.028	151612
94.9827	27303.8		109.029	253349
94.9831	25224.6		109.029	294584
94.9836	2319.22		109.03	202677
94.9841	0		109.03	103538
94.9845	0		109.031	20579.2
94.985	0		109.032	0
94.9854	0		109.032	0
94.9867	0		109.033	0
94.9872	0		109.033	0
94.9876	0		110.021	0
94.9881	0		110.022	0
94.9885	5521.6		110.022	0
94.9889	15972.7		110.023	0
94.9894	37776.1		110.024	21048.3
94.9898	67524.8		110.024	41719.4
94.9903	99743.6		110.025	51734.4
94.9907	88391.2		110.025	42866.4
94.9911	49504.5		110.026	22386.7
94.9916	15754.7		110.026	0
94.992	0		110.027	0
94.9924	0		110.027	0
94.9928	0		110.028	0
94.9932	0		110.972	0
94.9937	0		110.972	0
95.0099	0		110.973	0
95.0104	0		110.973	0
95.0108	0		110.974	20167
95.0113	0		110.974	51462.9
95.0117	2870.87		110.975	114127
95.0121	9959.41		110.975	159933
95.0126	36521.1		110.976	131630
95.013	87526.6		110.977	58585
95.0134	142050		110.977	22844.8
95.0139	158841		110.978	0
95.0143	110855		110.978	0
95.0148	60001.9		110.979	0
95.0152	16480.9		110.979	0
95.0156	995.519		111.004	0
95.0161	0		111.005	0
95.0165	0		111.005	0
95.0169	0		111.006	0
95.0174	0		111.007	6261.57
95.0218	0		111.007	46139.7
95.0222	0		111.008	140664
95.0226	0		111.008	241993
95.0231	0		111.009	293342
95.0235	6145.85		111.009	208122
95.024	16191.7		111.01	108945
95.0244	39526		111.01	23140.1
95.0249	52935.6		111.011	0
95.0253	41577.6		111.011	0
95.0257	22199.8		111.012	0
95.0262	2562.03		111.013	0
95.0266	9360.62		111.016	0
95.027	13614.7		111.016	0
95.0275	16274		111.017	0
95.0279	12339.8		111.018	0
95.0284	6554.28		111.018	25330.9
95.0288	0		111.019	90827.9
95.0293	0		111.019	156594
95.0297	0		111.02	198917
95.0301	0		111.02	147950
95.9135	0		111.021	80563.7
95.914	0		111.021	13835.6
95.9144	0		111.022	0
95.9149	0		111.023	0
95.9153	8839.73		111.023	0
95.9157	18684.8		111.024	0
95.9162	27706.9		111.041	0
95.9166	31260.5		111.041	0
95.9171	26787.9		111.042	0
95.9175	15939.4		111.043	0
95.918	5482.76		111.043	15398.6
95.9184	0		111.044	42643.8
95.9189	0		111.044	79099.6
95.9193	0		111.045	147351
95.9197	0		111.045	94219.6
95.9492	0		111.046	60602
95.9496	0		111.046	25786.7
95.9501	0		111.047	0
95.9505	0		111.048	0
95.9509	9999.38		111.048	0
95.9514	17526.7		111.049	0
95.9518	20692.5		111.943	0
95.9523	18206		111.944	0
95.9527	12099.8		111.944	0
95.9531	0		111.945	0
95.9535	0		111.945	14244
95.954	0		111.946	42445.5
95.9544	0		111.946	74334.8
95.9767	0		111.947	86907.7
95.9772	0		111.948	69003.7
95.9776	0		111.948	33966.4
95.978	0		111.949	0
95.9785	8111.86		111.949	0
95.9789	35983.5		111.95	0
95.9794	77497.4		111.95	0
95.9798	120432		112.013	0
95.9803	116501		112.013	0
95.9807	73938		112.014	0
95.9812	35109.9		112.014	0
95.9816	9238.49		112.015	19310.1
95.9821	597.272		112.016	45402.5
95.9826	0		112.016	69222.4
95.983	0		112.017	77205.6
95.9835	0		112.017	63912
95.9839	0		112.018	37912.4
96.0058	0		112.018	0
96.0062	0		112.019	0
96.0067	0		112.019	0
96.0071	0		112.02	0
96.0076	7642.04		112.037	0
96.008	25170.1		112.037	0
96.0085	45992.9		112.038	0
96.0089	60063.4		112.039	0
96.0093	47352.8		112.039	28474.9
96.0098	27641		112.04	51562.5
96.0102	7367.99		112.04	60636.8
96.0106	0		112.041	49411.3
96.0111	0		112.041	26052.3
96.0115	0		112.042	0
96.012	0		112.043	0
96.9186	0		112.043	0
96.9191	0		112.044	0
96.9195	0		112.982	0
96.92	0		112.983	0
96.9204	5088.62		112.983	0
96.9209	14022.4		112.984	0
96.9213	25610.8		112.984	38922
96.9218	32488.9		112.985	70046.8
96.9222	30669.9		112.985	84884.8
96.9227	21716.6		112.986	71126
96.9231	10658.1		112.987	39253.3
96.9236	0		112.987	0
96.9241	0		112.988	0
96.9245	0		112.988	0
96.925	0		112.989	0
96.9548	0		113.02	0
96.9553	0		113.02	0
96.9557	0		113.021	0
96.9562	0		113.021	0
96.9567	881.073		113.022	20264.6
96.9571	10962.6		113.023	39705.4
96.9576	19839.6		113.023	124035
96.958	39226.6		113.024	237241
96.9585	147328		113.024	345209
96.9589	498382		113.025	307191
96.9594	951359		113.025	180579
96.9598	1.39404e+06		113.026	63297.8
96.9603	1.27921e+06		113.027	1811.22
96.9607	798588		113.027	0
96.9612	353477		113.028	0
96.9616	92150.7		113.028	0
96.9621	24858.9		113.029	0
96.9625	27608.4		113.057	0
96.963	22375.9		113.057	0
96.9634	17310.7		113.058	0
96.9639	2975.04		113.058	0
96.9643	0		113.059	20346.8
96.9648	0		113.059	64479.3
96.9652	0		113.06	135401
96.9657	0		113.061	202978
96.9662	8280.87		113.061	182460
96.9666	10852.6		113.062	110084
96.9671	18080.4		113.062	42009
96.9676	29320.2		113.063	15394.7
96.968	103502		113.063	0
96.9685	340105		113.064	0
96.9689	669852		113.065	0
96.9694	1.01532e+06		113.065	0
96.9698	995298		113.094	0
96.9703	639106		113.094	0
96.9707	302845		113.095	0
96.9712	78758.2		113.095	0
96.9716	17307.2		113.096	39268.6
96.9721	11593.9		113.097	59417.7
96.9725	4814.11		113.097	63425.3
96.9729	0		113.098	47939
96.9734	0		113.098	23310
96.9738	0		113.099	0
96.9743	5605.69		113.099	0
96.9748	8655.11		113.1	0
96.9752	18503.7		113.1	0
96.9757	40668.5		114.079	0
96.9761	64310.5		114.08	0
96.9766	74136.4		114.08	0
96.977	77653.4		114.081	0
96.9775	69058.1		114.082	22997.1
96.9779	42598.3		114.082	44634.6
96.9784	16581.2		114.083	56543.4
96.9788	0		114.083	51999
96.9793	0		114.084	36573.2
96.9797	0		114.084	0
96.9802	0		114.085	0
96.9806	0		114.086	0
97.0259	0		114.086	0
97.0264	0		115.033	0
97.0268	0		115.034	0
97.0273	0		115.035	0
97.0277	4757.43		115.035	0
97.0282	12991		115.036	24144.8
97.0287	31613.7		115.036	49874.5
97.0291	51426.3		115.037	55720.1
97.0296	59026.4		115.037	127987
97.03	41136.3		115.038	431290
97.0305	20492.4		115.039	1.29679e+06
97.0309	5622.89		115.039	2232521
97.0312	0		115.04	2.92966e+06
97.0317	0		115.04	2.31184e+06
97.0322	0		115.041	1.35802e+06
97.0326	0		115.042	457684
97.0621	0		115.042	106364
97.0625	0		115.043	20478.3
97.063	0		115.043	0
97.0634	0		115.044	0
97.0639	309.483		115.045	0
97.0643	25795.1		115.045	0
97.0648	74789.5		115.069	0
97.0652	126914		115.07	0
97.0657	150594		115.07	0
97.0661	107877		115.071	0
97.0666	58154.4		115.071	7420.32
97.0671	19594.2		115.072	33391.2
97.0675	9295.59		115.073	138308
97.068	9227.65		115.073	197730
97.0684	5708.97		115.074	374730
97.069	0		115.074	1.24162e+06
97.0695	0		115.075	3.95382e+06
97.07	0		115.076	7213360
97.0704	0		115.076	10128600
97.9273	0		115.077	8719986
97.9277	0		115.077	5.28886e+06
97.9282	0		115.078	2.12412e+06
97.9287	0		115.078	554953
97.9291	3415.57		115.079	159017
97.9296	11380.2		115.08	130650
97.93	42618.2		115.08	42832.8
97.9305	91208.1		115.081	104226
97.9309	142905		115.081	0
97.9314	148648		115.082	0
97.9319	97542.7		115.083	0
97.9323	47060.3		115.083	0
97.9328	11543.3		115.084	0
97.9333	2284.18		116.039	0
97.9337	0		116.039	0
97.9342	0		116.04	0
97.9346	0		116.04	0
97.9351	0		116.041	10695.5
97.9567	0		116.042	33830.2
97.9571	0		116.042	94849.6
97.9576	0		116.043	162111
97.9581	0		116.043	188556
97.9585	4073.55		116.044	131760
97.959	12341.2		116.045	69276.1
97.9594	16490.7		116.045	22591.3
97.9599	12300.2		116.046	0
97.9604	4472.05		116.046	0
97.9609	0		116.047	0
97.9614	0		116.048	0
97.9618	0		116.075	0
97.9623	0		116.075	0
98.0212	0		116.076	0
98.0216	0		116.077	0
98.0221	0		116.077	20247.6
98.0225	0		116.078	97638.6
98.023	7241.03		116.078	302845
98.0235	26849.4		116.079	527118
98.0239	60614.4		116.08	697279
98.0244	95354.1		116.08	554806
98.0249	103152		116.081	323232
98.0253	71433.3		116.081	106281
98.0258	37699.9		116.082	12795.3
98.0262	8757.87		116.083	0
98.0267	0		116.083	0
98.0271	0		116.084	0
98.0275	0		116.084	0
98.028	0		117.051	0
98.0285	0		117.052	0
98.9354	0		117.052	0
98.9359	0		117.053	0
98.9363	0		117.054	22091.8
98.9368	0		117.054	83853.8
98.9373	5706.92		117.055	157938
98.9377	12963.2		117.055	220717
98.9382	32808		117.056	178983
98.9387	54163.6		117.057	99961.4
98.9391	62049.1		117.057	22656.3
98.9396	43330.7		117.058	0
98.9401	21811.9		117.058	0
98.9405	6491.63		117.059	0
98.941	0		117.06	0
98.9415	0		119.046	0
98.9419	0		119.047	0
98.9424	0		119.047	0
98.9522	0		119.048	0
98.9527	0		119.048	34497.6
98.9531	0		119.049	74012.4
98.9536	0		119.05	108103
98.9541	5302.21		119.05	114624
98.9545	16483.4		119.051	90026.8
98.955	37376		119.052	51009.6
98.9555	59324.8		119.052	19033.1
98.9559	67853.1		119.053	0
98.9564	48390		119.053	0
98.9569	25259.5		119.054	0
98.9573	5476.77		119.055	0
98.9578	0		120.04	0
98.9583	0		120.041	0
98.9587	0		120.041	0
98.9592	0		120.042	0
98.9616	0		120.043	11720.4
98.962	0		120.043	31849.6
98.9625	0		120.044	67147
98.963	0		120.045	141876
98.9634	10703.8		120.045	171641
98.9639	19815.4		120.046	126941
98.9643	20671.3		120.046	58635.4
98.9648	14399.8		120.047	26316.1
98.9654	21172.4		120.048	0
98.9659	62829.2		120.048	0
98.9663	111182		120.049	0
98.9668	150569		120.05	0
98.9673	124898		121.022	0
98.9677	73130.3		121.022	0
98.9682	23360.8		121.023	0
98.9687	0		121.023	0
98.969	0		121.024	0
98.9695	0		121.025	0
98.9699	0		121.025	0
98.9704	0		121.026	78147.3
98.9709	8897.52		121.027	153731
98.9714	16932.4		121.027	513396
98.9718	18394.1		121.028	1.63542e+06
98.9723	12688.4		121.029	2981751
98.9728	5786.25		121.029	4.17218e+06
98.9732	0		121.03	3569525
98.9737	0		121.03	2157839
98.9741	0		121.031	853315
98.9746	0		121.032	216204
99.0012	0		121.032	60373.9
99.0017	0		121.033	53842.1
99.0021	0		121.034	26197.4
99.0026	0		121.034	0
99.0031	2510.65		121.035	0
99.0035	18962.4		121.035	0
99.004	23584.9		121.036	0
99.0045	78714.9		122.021	0
99.0049	310450		122.021	0
99.0054	750459		122.022	0
99.0059	1.22607e+06		122.023	0
99.0063	1370952		122.023	43068.6
99.0068	949753		122.024	66520
99.0073	500275		122.025	69425.2
99.0078	168642		122.025	50089.1
99.0082	88162.9		122.026	22228.5
99.0087	87293.1		122.027	0
99.0092	64130.8		122.027	0
99.0096	23625.5		122.028	0
99.0101	0		122.028	0
99.0106	0		122.029	0
99.011	0		122.03	0
99.0115	0		122.03	14328
99.012	0		122.031	105785
99.0167	0		122.032	248842
99.0171	0		122.032	397178
99.0176	0		122.033	390546
99.0181	0		122.034	248659
99.0185	6907.43		122.034	116529
99.019	17050.7		122.035	45147.4
99.0195	40249.3		122.036	104894
99.0199	49135.5		122.036	239337
99.0204	34590.9		122.037	383625
99.0209	15023.3		122.037	401882
99.0213	5795.31		122.038	257254
99.0218	0		122.039	114973
99.0222	0		122.039	28369.6
99.0227	0		122.04	0
99.0232	0		122.041	0
99.0414	0		122.041	0
99.0419	0		122.042	0
99.0423	0		123.004	0
99.0428	0		123.005	0
99.0433	5251.15		123.005	0
99.0437	35365		123.006	0
99.0442	92835.9		123.007	31303.8
99.0447	153453		123.007	80120.2
99.0451	176603		123.008	129442
99.0456	125705		123.009	145511
99.0461	69057.2		123.009	115857
99.0465	18893		123.01	63064.5
99.047	1131.8		123.011	22221.4
99.0475	0		123.011	0
99.048	0		123.012	0
99.0484	0		123.012	0
99.0489	0		123.013	0
99.0784	0		123.029	0
99.0788	0		123.029	0
99.0793	0		123.03	0
99.0798	0		123.031	0
99.0802	6958.28		123.031	27497.1
99.0807	15894.3		123.032	48247.2
99.0812	25211.8		123.033	57768.2
99.0816	27612.4		123.033	47509.7
99.0821	20057		123.034	24037.8
99.0826	8566.15		123.034	0
99.0831	0		123.035	0
99.0836	0		123.036	0
99.084	0		123.036	0
99.0845	0		123.04	0
99.9204	0		123.041	0
99.9209	0		123.042	0
99.9213	0		123.042	0
99.9218	0		123.043	30076.2
99.9223	0		123.044	73198.9
99.9227	25562.4		123.044	123578
99.9232	64983		123.045	148760
99.9237	126408		123.045	131125
99.9242	399132		123.046	83506.2
99.9246	1.27168e+06		123.047	36305.6
99.9251	2.38067e+06		123.047	0
99.9256	3434654		123.048	0
99.9261	3.07396e+06		123.049	0
99.9265	1.89386e+06		123.049	0
99.927	803898		124.012	0
99.9275	209144		124.012	0
99.928	62049		124.013	0
99.9284	59147.3		124.014	0
99.9289	37571.7		124.014	26152
99.9294	16894.1		124.015	59493.2
99.9299	0		124.016	78333.5
99.9303	0		124.016	96790.5
99.9308	0		124.017	112349
99.9312	0		124.018	230384
99.9317	0		124.018	635450
99.9739	0		124.019	1.11293e+06
99.9744	0		124.02	1.48305e+06
99.9748	0		124.02	1.18901e+06
99.9753	0		124.021	693480
99.9758	3832.84		124.022	222190
99.9763	10993.1		124.022	32326.9
99.9767	31423.5		124.023	0
99.9772	54317.3		124.023	0
99.9777	73238.5		124.024	0
99.9782	58834		124.025	0
99.9786	32621.2		124.025	0
99.9791	6243.28		124.033	0
99.9796	0		124.033	0
99.9801	0		124.034	0
99.9805	0		124.034	0
99.981	0		124.035	16520.6
100	0		124.036	45165.2
100.001	0		124.036	107211
100.001	0		124.037	162777
100.002	0		124.038	148890
100.002	7629.24		124.038	90514
100.003	25739.2		124.039	34837.8
100.003	48915		124.04	12301.9
100.004	70190.7		124.04	0
100.004	65165.8		124.041	0
100.005	40093		124.042	0
100.005	16161		124.042	0
100.006	276.446		125.015	0
100.006	0		125.016	0
100.007	0		125.016	0
100.007	0		125.017	0
100.008	0		125.018	33919.6
100.008	6129.01		125.018	60310
100.008	15185.8		125.019	74816
100.009	22657.4		125.02	69197.8
100.009	24222.8		125.02	47545.6
100.01	19940.5		125.021	22869.1
100.01	12194.8		125.022	0
100.011	0		125.022	22287.5
100.011	0		125.023	53875.6
100.012	0		125.024	86114.1
100.012	0		125.024	95876.3
100.922	0		125.025	75985.8
100.922	0		125.026	41070.6
100.923	0		125.026	0
100.923	0		125.027	0
100.923	4155.65		125.028	0
100.924	16452.6		125.028	0
100.924	54202.1		125.056	0
100.925	158417		125.057	0
100.925	271835		125.057	0
100.926	358133		125.058	0
100.926	286202		125.059	17558.7
100.927	166690		125.059	56115.5
100.927	53974.2		125.06	98256.8
100.928	8434.73		125.061	114854
100.928	0		125.061	94007.4
100.929	0		125.062	52825.6
100.929	0		125.063	19257.6
100.93	0		125.063	0
100.93	0		125.064	0
100.931	8036.8		125.065	0
100.931	15263.8		125.065	0
100.932	44253.6		125.092	0
100.932	158606		125.093	0
100.932	474571		125.093	0
100.933	808310		125.094	0
100.933	1.04448e+06		125.095	15079.7
100.934	810903		125.095	74270.2
100.934	475534		125.096	175554
100.935	160943		125.097	281694
100.935	41193.9		125.097	294071
100.936	6973.72		125.098	190087
100.936	0		125.099	89519.2
100.937	0		125.099	15877.8
100.937	0		125.1	0
100.938	0		125.101	0
100.961	0		125.101	0
100.962	0		125.102	0
100.962	0		126.012	0
100.963	0		126.013	0
100.963	9442.28		126.013	0
100.964	20867.3		126.014	0
100.964	27438.7		126.015	28800.4
100.965	24315.1		126.015	58914.7
100.965	15140.7		126.016	77498.6
100.966	6486.49		126.017	68477.6
100.966	0		126.017	37397.2
100.967	0		126.018	0
100.967	0		126.019	0
100.968	0		126.019	0
100.982	0		126.02	0
100.983	0		126.028	0
100.983	0		126.029	0
100.983	0		126.029	0
100.984	7747.71		126.03	0
100.984	20713.9		126.031	44292.4
100.985	40134.6		126.031	67324.7
100.985	51536.1		126.032	71532.1
100.986	36080.2		126.033	53904.8
100.986	14808.1		126.033	26725.9
100.987	5113.07		126.034	0
100.987	0		126.035	0
100.988	0		126.035	0
100.988	0		126.036	0
100.989	0		126.9	0
100.998	0		126.901	0
100.998	0		126.901	0
100.999	0		126.902	0
100.999	0		126.903	22802.8
101	8520.37		126.903	58242.4
101	18026.3		126.904	132047
101.001	22515.8		126.905	169934
101.001	18867.7		126.905	125954
101.002	11196		126.906	59534.4
101.002	0		126.907	24442
101.003	0		126.908	0
101.003	0		126.908	0
101.004	0		126.909	0
101.02	0		126.91	0
101.021	0		127.034	0
101.021	0		127.035	0
101.022	0		127.036	0
101.022	7289.42		127.036	0
101.022	23550.1		127.037	7564.84
101.023	92962.6		127.038	42474.9
101.023	224194		127.038	152051
101.024	365631		127.039	277419
101.024	413028		127.04	381767
101.025	288290		127.041	311470
101.025	155057		127.041	181195
101.026	44794.2		127.042	59290.1
101.026	7666.05		127.043	7240.36
101.027	0		127.044	0
101.027	0		127.044	0
101.028	0		127.045	0
101.028	0		127.046	0
101.056	0		127.071	0
101.057	0		127.072	0
101.057	0		127.073	0
101.058	0		127.073	0
101.058	6349.7		127.074	20372.4
101.059	17624.2		127.075	85992.4
101.059	59767		127.075	177900
101.06	192716		127.076	278002
101.06	357311		127.077	287435
101.061	507233		127.077	182325
101.061	441168		127.078	82303.7
101.062	268234		127.079	7359.02
101.062	108347		127.079	0
101.062	25442.4		127.08	0
101.063	4922.53		127.081	0
101.063	0		127.081	0
101.064	0		127.108	0
101.064	0		127.109	0
101.065	0		127.11	0
101.92	0		127.11	0
101.921	0		127.111	22066.8
101.921	0		127.112	47422.2
101.922	0		127.112	61517.6
101.922	4450.55		127.113	53499
101.923	13150		127.114	29351.9
101.923	36898.4		127.115	0
101.924	62030.7		127.115	0
101.924	73287.3		127.116	0
101.925	52550.7		127.117	0
101.925	28113.6		127.885	0
101.926	4998.96		127.885	0
101.926	0		127.886	0
101.927	0		127.887	0
101.927	0		127.887	32792.5
101.927	0		127.888	59549.1
101.928	0		127.889	69213.9
101.928	0		127.889	54701.9
101.929	8338.66		127.89	27613.4
101.929	17595.6		127.891	0
101.93	24230.4		127.891	0
101.93	26098.4		127.892	0
101.931	22265.2		127.893	0
101.931	5182.55		129.049	0
101.932	4032.37		129.05	0
101.932	23646.3		129.051	0
101.933	54809		129.052	0
101.933	87824.8		129.052	12953.1
101.934	87422.2		129.053	66446.1
101.934	56039.5		129.054	275866
101.935	27012.7		129.054	647350
101.935	8056.12		129.055	1.04814e+06
101.936	0		129.056	1.15336e+06
101.936	0		129.056	789389
101.937	0		129.057	411702
101.937	0		129.058	120473
101.977	0		129.058	36668.9
101.978	0		129.059	28372
101.978	0		129.06	0
101.979	0		129.061	0
101.979	7875.76		129.061	0
101.98	23038.5		129.062	0
101.98	40580.1		129.085	0
101.981	48180.6		129.086	0
101.981	34345.2		129.086	0
101.982	15342.6		129.087	0
101.982	6117.57		129.088	29313.4
101.983	0		129.088	66036.6
101.983	0		129.089	194252
101.984	0		129.09	648103
101.984	0		129.091	1.90779e+06
102.016	0		129.091	3.26645e+06
102.017	0		129.092	4.26759e+06
102.017	0		129.093	3360830
102.018	0		129.093	1.97475e+06
102.018	11160.8		129.094	672909
102.019	20971.7		129.095	161432
102.019	25074.7		129.095	22301.2
102.02	20257.6		129.096	0
102.02	11451.5		129.097	0
102.021	0		129.097	0
102.021	0		129.098	0
102.022	0		130.09	0
102.022	0		130.091	0
102.053	0		130.092	0
102.053	0		130.092	0
102.053	0		130.093	22847.9
102.054	0		130.094	94533.6
102.054	7517.97		130.094	177787
102.055	17756.6		130.095	253864
102.055	29949		130.096	227023
102.056	36374.5		130.096	141780
102.056	31015.8		130.097	62744.8
102.057	17510.2		130.098	20907.9
102.057	6081.72		130.099	0
102.058	0		130.099	0
102.058	0		130.1	0
102.059	0		130.101	0
102.059	0		131.067	0
102.06	0		131.067	0
102.061	0		131.068	0
102.061	0		131.069	0
102.062	0		131.069	27939.8
102.062	4513.3		131.07	66320.3
102.063	11694.4		131.071	98392.2
102.063	26729.3		131.072	135957
102.064	46110.3		131.072	79424.5
102.064	47436.8		131.073	38105.8
102.065	29074.7		131.074	15100.1
102.065	10308.1		131.074	0
102.066	2951.93		131.075	0
102.066	0		131.076	0
102.067	0		131.077	0
102.067	0		132.044	0
102.068	0		132.045	0
102.928	0		132.045	0
102.929	0		132.046	0
102.929	0		132.047	26022.6
102.93	0		132.048	67922.6
102.93	4639.79		132.048	105918
102.931	13314.8		132.049	111243
102.931	25963.5		132.05	79942.6
102.932	34531		132.05	36532.2
102.932	31248.1		132.051	0
102.933	18212.4		132.052	0
102.933	5600.6		132.053	0
102.934	0		132.053	0
102.934	0		133.061	0
102.935	0		133.062	0
102.935	0		133.062	0
102.952	0		133.063	0
102.953	0		133.064	30375.2
102.953	0		133.064	58082.2
102.954	0		133.065	73488.8
102.954	6838.11		133.066	66474.2
102.955	9978.03		133.067	41995.2
102.955	39388.8		133.067	0
102.956	139950		133.068	0
102.956	268515		133.069	0
102.957	391632		133.07	0
102.957	355661		135.038	0
102.958	220777		135.039	0
102.958	95285		135.04	0
102.959	23761.9		135.041	0
102.959	6234.33		135.041	13747.6
102.96	0		135.042	41575.2
102.96	0		135.043	162863
102.961	0		135.044	451849
102.961	0		135.044	764505
102.999	0		135.045	940160
103	0		135.046	690822
103	0		135.047	384266
103.001	0		135.047	109684
103.001	1110.34		135.048	17734.3
103.002	8526.93		135.049	0
103.002	39165.8		135.049	0
103.003	111468		135.05	0
103.003	191438		135.051	0
103.004	233551		136.044	0
103.004	168167		136.045	0
103.005	91661.3		136.045	0
103.005	26168		136.046	0
103.006	6413.07		136.047	34547.1
103.006	0		136.048	79048.5
103.007	0		136.048	73490.6
103.007	0		136.049	62191.9
103.008	0		136.05	66715.8
103.012	0		136.051	210102
103.012	0		136.052	481582
103.013	0		136.052	770266
103.013	0		136.053	834311
103.014	9807.13		136.054	559744
103.014	17712.5		136.055	282894
103.015	24039.6		136.055	69917.5
103.015	24513.2		136.056	4814.85
103.016	17505.7		136.057	0
103.016	7535.62		136.058	0
103.017	0		136.058	0
103.017	0		136.059	0
103.018	0		137.018	0
103.018	0		137.019	0
103.036	0		137.02	0
103.036	0		137.021	0
103.037	0		137.021	4023.42
103.037	0		137.022	63198.1
103.038	3379		137.023	147682
103.038	18060.4		137.024	241712
103.039	64439.9		137.024	252471
103.039	119396		137.025	166894
103.04	167006		137.026	83154.7
103.04	143659		137.027	23933.6
103.041	87736.1		137.027	0
103.041	35333.9		137.028	0
103.042	7372.95		137.029	0
103.042	0		137.03	0
103.043	0		137.031	0
103.043	0		137.031	0
103.044	0		137.032	0
104.031	0		137.033	32559.9
104.032	0		137.034	136713
104.032	0		137.034	272880
104.033	0		137.035	411991
104.033	5945.16		137.036	390251
104.034	27932.3		137.037	247295
104.034	59143.4		137.037	115150
104.035	89867.5		137.038	31418
104.035	88003.4		137.039	6996.36
104.036	57507.6		137.04	0
104.036	27712.3		137.04	0
104.037	6795.3		137.041	0
104.038	0		137.042	0
104.038	0		137.434	0
104.039	0		137.435	0
104.039	0		137.435	0
104.95	0		137.436	0
104.95	0		137.437	40555.3
104.951	0		137.438	59664.3
104.951	0		137.438	65717.3
104.952	4601.34		137.439	53829
104.952	19766.5		137.44	30781.4
104.953	53843.4		137.441	0
104.953	91504.1		137.442	0
104.954	119231		137.442	0
104.954	93217.4		137.443	0
104.955	53334.4		138.011	0
104.956	14945.2		138.012	0
104.956	848.123		138.013	0
104.956	0		138.013	0
104.957	0		138.014	18302
104.957	0		138.015	55067.5
104.958	0		138.016	71524.8
104.983	0		138.016	207919
104.983	0		138.017	730574
104.984	0		138.018	2173304
104.984	0		138.019	3706842
104.985	4773.67		138.019	4.79564e+06
104.985	10530.1		138.02	3.71675e+06
104.986	33946.6		138.021	2.17207e+06
104.986	60996.5		138.022	711632
104.987	77925.1		138.023	171808
104.987	55849.4		138.023	34375.8
104.988	29187.4		138.024	18168.3
104.988	6986.7		138.025	0
104.989	0		138.026	0
104.989	0		138.026	0
104.99	0		138.027	0
104.991	0		138.028	0
105.016	0		138.029	0
105.016	0		138.029	0
105.017	0		138.03	0
105.017	0		138.031	0
105.018	7542.19		138.032	0
105.018	22422.2		138.032	0
105.019	43932.3		138.033	0
105.019	66187.5		138.034	0
105.02	59218.7		138.035	0
105.02	34222.1		138.036	0
105.021	11195.8		138.036	0
105.021	5301.8		138.037	0
105.022	0		139.017	0
105.022	0		139.017	0
105.023	0		139.018	0
105.023	0		139.019	0
105.052	0		139.02	133.453
105.053	0		139.021	41645.8
105.053	0		139.021	133882
105.054	0		139.022	232581
105.054	10923.4		139.023	280364
105.055	18613.5		139.024	199773
105.055	24118.3		139.024	106441
105.056	24890.1		139.025	26679.3
105.056	19536.2		139.026	0
105.057	10391.5		139.027	0
105.057	0		139.028	0
105.058	0		139.028	0
105.058	0		139.035	0
105.059	0		139.035	0
107.047	0		139.036	0
107.047	0		139.037	0
107.048	0		139.038	26426
107.048	0		139.038	56939.3
107.049	10803.3		139.039	84983.8
107.049	23785		139.04	93559.6
107.05	34567.4		139.041	76588.1
107.05	35890.6		139.042	44775.3
107.051	28017.7		139.042	0
107.051	16403.8		139.043	0
107.052	6662.1		139.044	0
107.052	0		139.045	0
107.053	0		141.05	0
107.053	0		141.05	0
107.054	0		141.051	0
107.637	0		141.052	0
107.637	0		141.053	13319.4
107.638	0		141.054	47568.4
107.638	0		141.054	94809.3
107.639	9355.71		141.055	129212
107.639	15557.6		141.056	125747
107.64	18293.7		141.057	86447.9
107.64	14290.8		141.058	39562.5
107.641	6520.72		141.059	0
107.641	0		141.059	0
107.642	0		141.06	0
107.643	0		141.061	0
107.643	0		141.086	0
108.017	0		141.086	0
108.017	0		141.087	0
108.018	0		141.088	0
108.018	0		141.089	17157.9
108.019	840.199		141.089	31877.3
108.02	9643.49		141.09	111400
108.02	37614.9		141.091	208891
108.021	110565		141.092	299603
108.021	189540		141.093	264834
108.022	249904		141.093	159133
108.022	200087		141.094	62230.2
108.023	117856		141.095	7938.74
108.023	39336.4		141.096	0
108.024	7827.39		141.096	0
108.024	0		141.097	0
108.025	0		141.098	0
108.025	0		143.029	0
108.026	0		143.03	0
108.042	0		143.031	0
108.043	0		143.031	0
108.043	0		143.032	37776.2
108.044	0		143.033	74273.2
108.045	11954.6		143.034	102924
108.045	18254.5		143.035	103935
108.046	19939.3		143.036	75464.3
108.046	14220		143.036	36464.2
108.047	5424.84		143.037	0
108.047	0		143.038	0
108.048	0		143.039	0
108.048	0		143.04	0
108.049	0		143.064	0
108.99	0		143.065	0
108.99	0		143.066	0
108.991	0		143.066	0
108.991	0		143.067	9407.19
108.992	8407.03		143.068	34439.8
108.992	10474.9		143.069	133226
108.993	51675.7		143.07	343070
108.993	87574.6		143.071	570276
108.994	146520		143.071	683039
108.994	451587		143.072	494109
108.995	1.45651e+06		143.073	270083
108.995	2.74052e+06		143.074	71591.2
108.996	3.96789e+06		143.075	4160.18
108.997	3.5604e+06		143.075	0
108.997	2.19199e+06		143.076	0
108.998	929252		143.077	0
108.998	242572		143.078	0
108.999	74171.8		143.097	0
108.999	69856.3		143.098	0
109	39775.4		143.099	0
109	13674.5		143.1	0
109.001	0		143.1	22812.6
109.001	0		143.101	59782.4
109.002	0		143.102	84031.8
109.002	0		143.103	157934
109.003	0		143.104	186703
109.022	0		143.105	495098
109.022	0		143.105	1.73369e+06
109.023	0		143.106	4.04726e+06
109.024	0		143.107	6.55721e+06
109.024	10241.9		143.108	7320374
109.025	14339.4		143.109	5054122
109.025	17220.1		143.109	2.67134e+06
109.026	18651.4		143.11	784906
109.026	16524.1		143.111	216031
109.027	11565.8		143.112	125324
109.027	1403.84		143.113	89441.3
109.028	9708.65		143.113	20194.8
109.028	32154.7		143.114	0
109.029	54708		143.115	0
109.029	72395		143.116	0
109.03	57655.6		143.117	0
109.031	33085.1		144.104	0
109.031	9391.18		144.105	0
109.032	5503.59		144.106	0
109.032	0		144.107	0
109.033	0		144.107	14614.5
109.033	0		144.108	84455.9
109.034	0		144.109	279045
109.062	0		144.11	503916
109.062	0		144.111	692865
109.063	0		144.112	579930
109.063	0		144.112	349966
109.064	9277.26		144.113	137680
109.065	19742.9		144.114	40144.4
109.065	28172.6		144.115	11466
109.066	29430.5		144.116	0
109.066	24132.8		144.117	0
109.067	15945.4		144.117	0
109.067	7858.73		144.118	0
109.068	0		145.045	0
109.068	0		145.046	0
109.069	0		145.046	0
109.069	0		145.047	0
109.989	0		145.048	30276.2
109.989	0		145.049	63484
109.99	0		145.05	119847
109.99	0		145.051	154450
109.991	7534.69		145.051	87527.3
109.991	16138.4		145.052	52355.7
109.992	26396.3		145.053	22149.9
109.992	17960.7		145.054	0
109.993	12888.5		145.055	0
109.994	10152.4		145.056	0
109.994	29971.7		145.056	0
109.995	96236.4		145.082	0
109.995	170124		145.083	0
109.996	225623		145.084	0
109.996	175719		145.085	0
109.997	102437		145.085	47284
109.997	33307.9		145.086	73150.9
109.998	12212		145.087	78367.6
109.998	17642.6		145.088	57466.2
109.999	31467.8		145.089	25022.7
110	36877.2		145.09	0
110	22103.3		145.09	0
110.001	9382.52		145.091	0
110.001	2807.06		145.092	0
110.002	0		145.118	0
110.002	0		145.119	0
110.003	0		145.119	0
110.004	0		145.12	0
110.971	0		145.121	23654.9
110.972	0		145.122	54566.2
110.972	0		145.123	76382.4
110.973	0		145.124	70837.4
110.973	6095.12		145.124	42067.5
110.974	10805.6		145.125	0
110.974	35574.4		145.126	0
110.975	68657.5		145.127	0
110.976	102880		145.128	0
110.976	95635.1		146.018	0
110.977	57826.4		146.019	0
110.977	22921.6		146.02	0
110.978	3399.28		146.021	0
110.978	0		146.022	14041.7
110.979	0		146.022	74687.5
110.979	0		146.023	190367
110.98	0		146.024	317417
110.988	0		146.025	368277
110.988	0		146.026	260886
110.989	0		146.027	139781
110.989	0		146.027	35056.4
110.99	0		146.028	4947.96
110.991	16642.1		146.029	0
110.991	57800.1		146.03	0
110.992	115077		146.031	0
110.992	173699		146.031	0
110.993	196617		148.011	0
110.993	152514		148.012	0
110.994	92305.6		148.013	0
110.994	34181.1		148.014	0
110.995	0		148.015	39006.3
110.995	0		148.016	71202.6
110.996	0		148.016	92130.2
110.996	0		148.017	87190.9
110.997	0		148.018	60041.7
110.998	0		148.019	28497.3
110.998	0		148.02	0
110.999	7394.06		148.021	0
110.999	16931.4		148.021	0
111	39403		148.022	0
111	53486		149.003	0
111.001	43087		149.004	0
111.001	24272.3		149.005	0
111.002	8578.81		149.006	0
111.003	0		149.007	28883.1
111.003	0		149.008	92571.1
111.004	0		149.008	166080
111.004	0		149.009	222313
111.005	0		149.01	183523
111.006	0		149.011	111447
111.006	0		149.012	35829
111.007	6156.32		149.013	11600.9
111.007	14818.1		149.014	0
111.008	41574.6		149.014	0
111.008	71191.2		149.015	0
111.009	91797.7		149.016	0
111.009	69126.3		149.04	0
111.01	37270.7		149.041	0
111.011	8749.76		149.042	0
111.011	962.03		149.043	0
111.011	0		149.044	22469.3
111.012	0		149.045	49775.1
111.013	0		149.046	66782.4
111.013	0		149.046	60617
111.015	0		149.047	36049.3
111.016	0		149.048	0
111.016	0		149.049	0
111.017	0		149.05	0
111.018	2270.08		149.051	0
111.018	11369.1		149.054	0
111.019	42993.4		149.055	0
111.019	85441.2		149.056	0
111.02	127686		149.057	0
111.02	116048		149.058	11182
111.021	70032.9		149.058	35864
111.021	28172.1		149.059	92603.6
111.022	5862.67		149.06	154574
111.023	0		149.061	155093
111.023	0		149.062	93535.7
111.024	0		149.063	34434.4
111.024	0		149.064	10636.4
111.041	0		149.065	0
111.041	0		149.065	0
111.042	0		149.066	0
111.043	0		149.067	0
111.043	6358.12		151.022	0
111.044	23915.8		151.023	0
111.044	57361.2		151.024	0
111.045	93683.6		151.025	0
111.045	99990.4		151.025	20207.5
111.046	66098.1		151.026	49917.5
111.046	33466.5		151.027	68157
111.047	8008.04		151.028	59483.8
111.048	0		151.029	32544.3
111.048	0		151.03	0
111.049	0		151.031	0
111.049	0		151.032	0
111.077	0		151.033	0
111.078	0		151.033	0
111.079	0		151.034	0
111.079	0		151.035	0
111.08	8318.61		151.036	20926.3
111.08	23236		151.037	43591.5
111.081	42930.1		151.038	137590
111.081	61357.3		151.039	248349
111.082	55725.8		151.04	348885
111.082	34494		151.041	305175
111.083	13791.9		151.041	187021
111.084	4980.43		151.042	76969.4
111.084	0		151.043	17480.2
111.085	0		151.044	0
111.085	0		151.045	0
111.086	0		151.046	0
112.036	0		151.047	0
112.037	0		151.07	0
112.037	0		151.071	0
112.038	0		151.072	0
112.039	6386.68		151.073	0
112.039	15498.7		151.074	23497.7
112.04	35164.8		151.075	56697.2
112.04	50939.1		151.076	81522.8
112.041	46177.2		151.077	78713.8
112.041	27793.4		151.077	50104.7
112.042	9668.54		151.078	18343.2
112.042	4867.83		151.079	0
112.043	0		151.08	0
112.044	0		151.081	0
112.044	0		151.082	0
112.045	0		152.027	0
112.045	0		152.028	0
112.046	0		152.029	0
112.046	0		152.03	0
112.047	6642.85		152.03	30413.8
112.048	15999		152.031	44284.7
112.048	21577.8		152.032	124485
112.049	17950		152.033	405466
112.049	8647.29		152.034	789174
112.05	0		152.035	1.17517e+06
112.05	0		152.036	1098024
112.051	0		152.037	679400
112.051	0		152.038	293425
112.974	0		152.038	61953.6
112.975	0		152.039	6051.57
112.975	0		152.04	0
112.976	0		152.041	0
112.976	0		152.042	0
112.977	0		152.043	0
112.977	0		153.033	0
112.978	0		153.034	0
112.979	0		153.034	0
112.979	97415.9		153.035	0
112.98	18025.5		153.036	41036.2
112.98	0		153.037	80717.4
112.981	52024.2		153.038	109163
112.981	96385.4		153.039	102872
112.982	255227		153.04	64522.5
112.983	394735		153.041	21794.1
112.983	551733		153.042	0
112.984	1.61756e+06		153.043	0
112.984	5.38714e+06		153.043	0
112.985	10622500		153.044	0
112.985	15996400		153.051	0
112.986	15250100		153.052	0
112.987	9625463		153.052	0
112.987	4410737		153.053	0
112.988	1.19578e+06		153.054	46509.9
112.988	379270		153.055	74183.9
112.989	336452		153.056	81167.7
112.989	221942		153.057	62255.5
112.99	104825		153.058	31714.3
112.99	31329.1		153.059	0
112.991	0		153.06	0
112.992	0		153.06	0
112.992	0		153.061	0
112.993	0		153.086	0
112.993	0		153.087	0
112.994	0		153.087	0
112.994	0		153.088	0
112.995	0		153.089	24892.3
112.996	0		153.09	63959.9
112.996	0		153.091	108965
112.997	0		153.092	130768
112.997	0		153.093	113842
112.998	0		153.094	70168
112.998	0		153.095	28105.7
112.999	0		153.096	0
113	0		153.096	0
113	0		153.097	0
113.001	0		153.098	0
113.001	0		154.008	0
113.002	0		154.009	0
113.002	0		154.01	0
113.019	0		154.01	0
113.02	0		154.011	28212
113.021	0		154.012	57460.4
113.021	0		154.013	88676.4
113.022	3075.82		154.014	161117
113.022	13258.3		154.015	90561.8
113.023	55311.4		154.016	58096.1
113.023	121394		154.017	26124.9
113.024	192683		154.018	0
113.025	194122		154.019	0
113.025	124533		154.02	0
113.026	60454.1		154.02	0
113.026	16363.6		154.059	0
113.027	4242.31		154.059	0
113.027	0		154.06	0
113.028	0		154.061	0
113.029	0		154.062	45999.9
113.029	0		154.063	72632.3
113.056	0		154.064	74410.4
113.057	0		154.065	50587.1
113.057	0		154.066	20381.6
113.058	0		154.067	0
113.058	1444.99		154.068	0
113.059	17412.5		154.068	0
113.059	69658		154.069	0
113.06	134762		154.094	0
113.061	196817		154.095	0
113.061	173576		154.096	0
113.062	104720		154.097	0
113.062	42993.9		154.098	23316.9
113.063	10500.2		154.098	58218.5
113.063	1546.36		154.099	86335.9
113.064	0		154.1	86108.4
113.065	0		154.101	56956.9
113.065	0		154.102	22653.9
113.066	0		154.103	0
[truncated: 18,361 more rows]

## Sheet: figure 3a
Figure 3a: Typical EIC data of PC (18:0_16:1) within two single cells with acquisition mode of Full MS-ddMS2 (Top7).
time / min	intensity
0.00123	243473
0.00343	309431
0.00511	285103
0.0068	315002
0.00848	307600
0.01025	0
0.01086	0
0.01195	0
0.01303	0
0.01411	0
0.01525	0
0.01633	0
0.01747	0
0.01855	0
0.01908	335261
0.02085	0
0.02198	0
0.02307	0
0.02416	0
0.02524	0
0.02638	0
0.02746	0
0.0286	0
0.02967	0
0.0302	324198
0.03198	0
0.03306	0
0.03415	0
0.03523	0
0.03632	0
0.03741	0
0.0385	0
0.03959	0
0.04067	0
0.04119	340991
0.04296	0
0.04406	0
0.04515	0
0.04623	0
0.04737	0
0.04845	0
0.04958	0
0.05068	0
0.05176	0
0.05228	307103
0.05405	0
0.05518	0
0.05627	0
0.05735	0
0.05849	0
0.05958	0
0.06066	0
0.06179	0
0.06287	0
0.0634	377285
0.06517	0
0.06632	0
0.06741	0
0.06849	0
0.06957	0
0.07071	0
0.07179	0
0.07293	0
0.07401	0
0.07453	275678
0.0763	0
0.07744	0
0.07853	0
0.07961	0
0.08075	0
0.08183	0
0.08297	0
0.08406	0
0.08514	0
0.08566	323715
0.0887	0
0.08984	0
0.09092	0
0.09207	0
0.09317	0
0.09426	0
0.09534	0
0.09648	0
0.09755	0
0.09808	285478
0.09986	0
0.10095	0
0.10204	0
0.10313	0
0.10413	0
0.10521	0
0.1063	0
0.1074	0
0.10848	0
0.109	308460
0.11078	0
0.11187	0
0.11296	0
0.11404	0
0.11513	0
0.11622	0
0.11731	0
0.11839	0
0.11947	0
0.11999	287106
0.12177	0
0.12285	0
0.12395	0
0.12503	0
0.12612	0
0.1272	0
0.12834	0
0.12942	0
0.13055	0
0.13107	351347
0.13285	0
0.13395	0
0.13504	0
0.13613	0
0.13722	0
0.1383	0
0.13939	0
0.14047	0
0.14155	0
0.14208	417714
0.14385	0
0.14493	0
0.14607	0
0.14715	0
0.14829	0
0.14938	0
0.15046	0
0.1516	0
0.15268	0
0.1532	433382
0.15497	0
0.15606	0
0.15716	0
0.15824	0
0.15938	0
0.16046	0
0.16155	0
0.16264	0
0.16372	0
0.16424	478057
0.16602	0
0.16711	0
0.1682	0
0.16928	0
0.17042	0
0.17151	0
0.1726	0
0.17369	0
0.17477	0
0.17529	423079
0.17834	0
0.17942	0
0.18052	0
0.1816	0
0.18269	0
0.18377	0
0.1849	0
0.18598	0
0.18711	0
0.18764	304419
0.18941	0
0.19055	0
0.19164	0
0.19272	0
0.19386	0
0.19494	0
0.19607	0
0.19715	0
0.19828	0
0.19881	342583
0.20059	0
0.20167	0
0.20281	0
0.20389	0
0.20502	0
0.20611	0
0.20719	0
0.20833	0
0.20941	0
0.20993	319482
0.21171	0
0.21279	0
0.21393	0
0.21501	0
0.21615	0
0.21723	0
0.21838	0
0.21946	0
0.22059	0
0.22111	300680
0.22289	0
0.22397	0
0.22511	0
0.2262	0
0.22728	0
0.22841	0
0.22949	0
0.23063	0
0.23171	0
0.23224	301831
0.23402	0
0.2351	0
0.23619	0
0.23727	0
0.2384	0
0.23948	0
0.24062	0
0.24171	0
0.24284	0
0.24336	203754
0.24513	0
0.24627	0
0.24736	0
0.24844	0
0.24958	0
0.25066	0
0.25179	0
0.25288	0
0.25396	0
0.25448	289013
0.25626	0
0.25734	0
0.25848	0
0.25956	0
0.26069	0
0.26178	0
0.26287	0
0.26394	0
0.26509	0
0.26561	181878
0.26739	0
0.26847	0
0.26961	0
0.27069	0
0.27182	0
0.2729	0
0.27405	0
0.27514	0
0.27622	0
0.27674	245255
0.27852	0
0.2796	0
0.28074	0
0.28183	0
0.28292	0
0.284	0
0.28513	0
0.28623	0
0.28731	0
0.28783	216683
0.2896	0
0.2907	0
0.29179	0
0.29287	0
0.29401	0
0.29509	0
0.29623	0
0.29732	0
0.2984	0
0.29892	205565
0.30069	0
0.30184	0
0.30293	0
0.30402	0
0.3051	0
0.30618	0
0.30732	0
0.3084	0
0.30953	0
0.31005	211693
0.31183	0
0.31291	0
0.31404	0
0.31513	0
0.31621	0
0.31735	0
0.31843	0
0.31957	0
0.32065	0
0.32117	261552
0.32295	0
0.32403	0
0.32513	0
0.3262	0
0.32735	0
0.32843	0
0.32952	0
0.3306	0
0.33168	0
0.33221	164098
0.33398	0
0.33506	0
0.33616	0
0.33724	0
0.33837	0
0.33946	0
0.34054	0
0.34163	0
0.34271	0
0.34323	200293
0.34626	0
0.34736	0
0.34845	0
0.34954	0
0.35063	0
0.35171	0
0.35284	0
0.35392	0
0.35506	0
0.35558	278519
0.35735	0
0.35796	0
0.35905	0
0.36014	0
0.36122	0
0.36235	0
0.36345	0
0.36453	0
0.36561	0
0.36613	247084
0.36791	0
0.36899	0
0.37012	0
0.3712	0
0.37234	0
0.37342	0
0.37458	0
0.37566	0
0.37679	0
0.37731	218149
0.37908	0
0.38016	0
0.3813	0
0.38238	0
0.38352	0
0.3846	0
0.38574	0
0.38682	0
0.38795	0
0.38847	231468
0.39025	0
0.39133	0
0.39246	0
0.39355	0
0.39463	0
0.39577	0
0.39685	0
0.39799	0
0.39907	0
0.39959	208140
0.40136	0
0.40245	0
0.40354	0
0.40462	0
0.40576	0
0.40684	0
0.40798	0
0.40906	0
0.41019	0
0.41072	203788
0.4125	0
0.41359	0
0.41468	0
0.41576	0
0.4169	0
0.41798	0
0.41907	0
0.42015	0
0.42128	0
0.4218	213032
0.42358	0
0.42466	0
0.4258	0
0.42688	0
0.42801	0
0.4291	0
0.43018	0
0.43132	0
0.4324	0
0.43292	203447
0.43469	0
0.43583	0
0.43692	0
0.438	0
0.43914	0
0.44023	0
0.4413	0
0.44244	0
0.44352	0
0.44404	238172
0.44582	0
0.4469	0
0.44802	0
0.44911	0
0.4502	0
0.45129	0
0.45238	0
0.45345	0
0.45459	0
0.45511	214713
0.45689	0
0.45797	0
0.45911	0
0.46019	0
0.46133	0
0.46241	0
0.46355	0
0.46463	0
0.46576	0
0.46628	204348
0.46805	0
0.46919	0
0.47028	0
0.47136	0
0.4725	0
0.47358	0
0.47472	0
0.4758	0
0.47693	0
0.47745	266602
0.47922	0
0.48036	0
0.48145	0
0.48253	0
0.48366	0
0.48476	0
0.48583	0
0.48697	0
0.48805	0
0.48857	159485
0.49034	0
0.49149	0
0.49258	0
0.49366	0
0.4948	0
0.49588	0
0.49702	0
0.49811	0
0.49919	0
0.49971	217400
0.50148	0
0.50263	0
0.50372	0
0.5048	0
0.50594	0
0.50704	0
0.50812	0
0.50925	0
0.51033	0
0.51085	234795
0.51388	0
0.51502	0
0.51611	0
0.51719	0
0.51827	0
0.51941	0
0.5205	0
0.52159	0
0.52267	0
0.52319	243679
0.52496	0
0.52609	0
0.52719	0
0.52826	0
0.52941	0
0.53049	0
0.53165	0
0.53273	0
0.53388	0
0.5344	262173
0.53618	0
0.53726	0
0.5384	0
0.53948	0
0.54062	0
0.54171	0
0.54279	0
0.54394	0
0.54502	0
0.54554	266831
0.54732	0
0.54841	0
0.54949	0
0.55057	0
0.55171	0
0.55279	0
0.55394	0
0.55502	0
0.55615	0
0.55667	236967
0.55846	0
0.55954	0
0.56068	0
0.56176	0
0.5629	0
0.56399	0
0.56507	0
0.56615	0
0.56728	0
0.5678	325840
0.56958	0
0.57067	0
0.57176	0
0.57283	0
0.57398	0
0.57506	0
0.57619	0
0.57728	0
0.57836	0
0.57888	343979
0.58065	0
0.5818	0
0.58288	0
0.58397	0
0.58505	0
0.58619	0
0.58727	0
0.5884	0
0.58948	0
0.59001	254956
0.59178	0
0.59292	0
0.594	0
0.59508	0
0.59622	0
0.5973	0
0.59845	0
0.59953	0
0.60067	0
0.60119	326386
0.60296	0
0.60404	0
0.60518	0
0.60627	0
0.60735	0
0.60849	0
0.60956	0
0.6107	0
0.61178	0
0.6123	241983
0.61407	0
0.61521	0
0.6163	0
0.61738	0
0.61852	0
0.61961	0
0.62069	0
0.62183	0
0.62291	0
0.62343	211460
0.6252	0
0.62635	0
0.62743	0
0.62851	0
0.62965	0
0.63073	0
0.63188	0
0.63296	0
0.63404	0
0.63456	187547
0.63633	0
0.63747	0
0.63855	0
0.63964	0
0.64072	0
0.64186	0
0.64295	0
0.64403	0
0.64511	0
0.64563	183536
0.64742	0
0.64849	0
0.64963	0
0.65071	0
0.65186	0
0.65295	0
0.65404	0
0.65513	0
0.65621	0
0.65673	202473
0.6585	0
0.65964	0
0.66072	0
0.66181	0
0.66289	0
0.66397	0
0.66513	0
0.66621	0
0.66734	0
0.66786	88155.6
0.66964	0
0.67072	0
0.67186	0
0.67293	0
0.67408	0
0.67516	0
0.67629	0
0.67737	0
0.6785	0
0.67903	113177
0.68207	0
0.68315	0
0.68429	0
0.68537	0
0.68651	0
0.68759	0
0.68875	0
0.68983	0
0.69096	0
0.69148	137655
0.69326	0
0.69434	0
0.69548	0
0.69656	0
0.6977	0
0.69878	0
0.69992	0
0.701	0
0.70208	0
0.70261	80709.8
0.70438	0
0.70549	0
0.70658	0
0.70766	0
0.7088	0
0.70988	0
0.71103	0
0.71211	0
0.71324	0
0.71377	160223
0.71554	0
0.71662	0
0.71776	0
0.71884	0
0.71998	0
0.72105	0
0.72219	0
0.72327	0
0.7244	0
0.72492	137852
0.7267	0
0.72778	0
0.72887	0
0.72995	0
0.73109	0
0.73217	0
0.73331	0
0.7344	0
0.73548	0
0.736	124640
0.73777	0
0.73891	0
0.73999	0
0.74107	0
0.74222	0
0.7433	0
0.74444	0
0.74552	0
0.7466	0
0.74713	181501
0.7489	0
0.75003	0
0.75112	0
0.7522	0
0.75335	0
0.75443	0
0.75557	0
0.75666	0
0.75774	0
0.75826	112697
0.76003	0
0.76117	0
0.76227	0
0.76335	0
0.76449	0
0.76557	0
0.76671	0
0.76779	0
0.76892	0
0.76944	173865
0.77121	0
0.7723	0
0.77338	0
0.77446	0
0.7756	0
0.77668	0
0.77782	0
0.77891	0
0.77999	0
0.78051	144635
0.78228	0
0.78344	0
0.78453	0
0.78561	0
0.78675	0
0.78782	0
0.78897	0
0.79005	0
0.79118	0
0.7917	196613
0.79347	0
0.79461	0
0.79555	0
0.79663	0
0.79777	0
0.79885	0
0.80001	0
0.80109	0
0.80222	0
0.80274	214116
0.80452	0
0.8056	0
0.80674	0
0.80782	0
0.80896	0
0.81003	0
0.81118	0
0.81226	0
0.81339	0
0.81391	173174
0.81569	0
0.81676	0
0.81791	0
0.81899	0
0.82012	0
0.8212	0
0.82234	0
0.82342	0
0.82455	0
0.82507	184777
0.82685	0
0.82793	0
0.82906	0
0.83014	0
0.83128	0
0.83236	0
0.8335	0
0.83458	0
0.83571	0
0.83623	181669
0.83927	0
0.84036	0
0.84145	0
0.84253	0
0.84362	0
0.8447	0
0.84579	0
0.84689	0
0.84796	0
0.84849	160243
0.85027	0
0.85136	0
0.85245	0
0.85354	0
0.85463	0
0.85571	0
0.8568	0
0.85788	0
0.85901	0
0.85953	201395
0.86131	0
0.8624	0
0.86348	0
0.86456	0
0.8657	0
0.86678	0
0.86793	0
0.86901	0
0.87015	0
0.87067	114925
0.87245	0
0.87353	0
0.87467	0
0.87575	0
0.87689	0
0.87798	0
0.87907	0
0.88015	0
0.88128	0
0.8818	181195
0.88358	0
0.88466	0
0.8858	0
0.88688	0
0.88802	0
0.8891	0
0.89025	0
0.89133	0
0.89246	0
0.89298	112942
0.89477	0
0.89586	0
0.89694	0
0.89802	0
0.89916	0
0.90025	0
0.90134	0
0.90242	0
0.9035	0
0.90403	98789
0.9058	0
0.90689	0
0.90798	0
0.90905	0
0.91019	0
0.91128	0
0.91237	0
0.91345	0
0.91458	0
0.91511	73421.4
0.91688	0
0.91796	0
0.9191	0
0.92018	0
0.92132	0
0.92241	0
0.92349	0
0.92462	0
0.9257	0
0.92623	93284.6
0.928	0
0.92914	0
0.93023	0
0.93132	0
0.93241	0
0.93349	0
0.93463	0
0.93572	0
0.9368	0
0.93732	75111
0.93909	0
0.94024	0
0.94132	0
0.9424	0
0.94354	0
0.94462	0
0.94576	0
0.94684	0
0.94797	0
0.94849	103468
0.95026	0
0.95134	0
0.95249	0
0.95357	0
0.95471	0
0.9558	0
0.95689	0
0.95797	0
0.95905	0
0.95957	82718.5
0.96135	0
0.96243	0
0.96357	0
0.96465	0
0.96579	0
0.96687	0
0.96801	0
0.96909	0
0.97024	0
0.97077	55970.4
0.97254	0
0.97362	0
0.97476	0
0.97585	0
0.97694	0
0.97803	0
0.97912	0
0.9802	0
0.98133	0
0.98185	61332.4
0.98363	0
0.98471	0
0.98584	0
0.98692	0
0.98806	0
0.98916	0
0.99024	0
0.99132	0
0.99245	0
0.99297	78299.9
0.99476	0
0.99583	0
0.99697	0
0.99805	0
0.99919	0
1.00027	0
1.00141	0
1.00249	0
1.00362	0
1.00414	58880.1
1.00718	0
1.00826	0
1.0094	0
1.01048	0
1.01161	0
1.01269	0
1.01383	0
1.01491	0
1.01604	0
1.01656	114037
1.01834	0
1.01942	0
1.02056	0
1.02164	0
1.02279	0
1.02387	0
1.02501	0
1.02609	0
1.02722	0
1.02774	106043
1.02951	0
1.03065	0
1.03174	0
1.03282	0
1.03396	0
1.03504	0
1.03618	0
1.03726	0
1.03839	0
1.03891	110265
1.04069	0
1.04178	0
1.04286	0
1.04394	0
1.04509	0
1.04618	0
1.04726	0
1.0484	0
1.04948	0
1.05	135764
1.05178	0
1.05286	0
1.054	0
1.05508	0
1.05621	0
1.0573	0
1.05839	0
1.05947	0
1.06055	0
1.06108	144620
1.06285	0
1.06398	0
1.06507	0
1.06615	0
1.06723	0
1.06837	0
1.06945	0
1.07054	0
1.07162	0
1.07214	208856
1.07392	0
1.075	0
1.07614	0
1.07722	0
1.07836	0
1.07946	0
1.08055	0
1.08164	0
1.08272	0
1.08324	192457
1.08501	0
1.08615	0
1.08723	0
1.08832	0
1.0894	0
1.09054	0
1.09163	0
1.09271	0
1.09379	0
1.09432	134485
1.09736	0
1.09844	0
1.09959	0
1.10068	0
1.10176	0
1.10289	0
1.10398	0
1.10506	0
1.10619	0
1.10671	186577
1.10849	0
1.10957	0
1.11071	0
1.1118	0
1.11288	0
1.11401	0
1.1151	0
1.11618	0
1.11731	0
1.11783	134365
1.1196	0
1.12068	0
1.12182	0
1.1229	0
1.12404	0
1.12512	0
1.12626	0
1.12734	0
1.12847	0
1.12899	103295
1.13077	0
1.13185	0
1.13298	0
1.13406	0
1.13521	0
1.13629	0
1.13743	0
1.13851	0
1.13964	0
1.14016	180758
1.14194	0
1.14303	0
1.14412	0
1.14505	0
1.14619	0
1.14728	0
1.14836	0
1.14945	0
1.15053	0
1.15106	173915
1.15283	0
1.15397	0
1.15505	0
1.15614	0
1.15723	0
1.15831	0
1.15945	0
1.16053	0
1.16166	0
1.16218	128438
1.16396	0
1.16505	0
1.16614	0
1.16721	0
1.16836	0
1.16944	0
1.17057	0
1.17165	0
1.17278	0
1.17331	230635
1.17508	0
1.17616	0
1.1773	0
1.17839	0
1.17947	0
1.18055	0
1.1817	0
1.18278	0
1.18391	0
1.18443	237747
1.18621	0
1.18729	0
1.18843	0
1.18951	0
1.19065	0
1.19174	0
1.19283	0
1.19392	0
1.195	0
1.19552	189487
1.1973	0
1.19838	0
1.19953	0
1.20061	0
1.20174	0
1.20282	0
1.20397	0
1.20505	0
1.20613	0
1.20665	171246
1.20843	0
1.20951	0
1.21066	0
1.21174	0
1.21288	0
1.21396	0
1.2151	0
1.21617	0
1.21731	0
1.21783	144939
1.21961	0
1.22069	0
1.22182	0
1.2229	0
1.22405	0
1.22515	0
1.22623	0
1.22732	0
1.2284	0
1.22892	161131
1.2307	0
1.23178	0
1.23292	0
1.23401	0
1.2351	0
1.23618	0
1.23727	0
1.23835	0
1.23949	0
1.24001	97261.4
1.24179	0
1.24287	0
1.24401	0
1.24509	0
1.24623	0
1.24733	0
1.24842	0
1.24952	0
1.2506	0
1.25112	116252
1.25289	0
1.25402	0
1.25511	0
1.25619	0
1.25733	0
1.25841	0
1.25955	0
1.26063	0
1.26171	0
1.26223	90038.3
1.26527	0
1.26635	0
1.26749	0
1.26857	0
1.26966	0
1.27075	0
1.27184	0
1.27292	0
1.27406	0
1.27458	124499
1.27635	0
1.27744	0
1.27853	0
1.27962	0
1.2807	0
1.28179	0
1.28287	0
1.28395	0
1.28508	0
1.28561	156510
1.28739	0
1.28847	0
1.28956	0
1.29064	0
1.29173	0
1.29281	0
1.29395	0
1.29504	0
1.29612	0
1.29664	178395
1.29842	0
1.29951	0
1.3006	0
1.30169	0
1.30278	0
1.30386	0
1.30495	0
1.30603	0
1.30711	0
1.30763	179553
1.30941	0
1.31049	0
1.31163	0
1.31271	0
1.31385	0
1.31494	0
1.31603	0
1.31711	0
1.31819	0
1.31871	171417
1.32049	0
1.32157	0
1.32271	0
1.32379	0
1.32493	0
1.32602	0
1.32711	0
1.32824	0
1.32932	0
1.32985	223170
1.33163	0
1.33272	0
1.33381	0
1.33489	0
1.33603	0
1.33712	0
1.33821	0
1.3393	0
1.34038	0
1.3409	269343
1.34267	0
1.34376	0
1.34485	0
1.34594	0
1.34703	0
1.34811	0
1.34925	0
1.35034	0
1.35142	0
1.35194	234691
1.35372	0
1.35481	0
1.3559	0
1.35698	0
1.35808	0
1.35917	0
1.36025	0
1.36134	0
1.36242	0
1.36295	202687
1.36472	0
1.36581	0
1.3669	0
1.36799	0
1.36908	0
1.37017	0
1.37126	0
1.37235	0
1.37343	0
1.37395	233282
1.37573	0
1.37682	0
1.3779	0
1.37899	0
1.38007	0
1.3812	0
1.38229	0
1.38339	0
1.38446	0
1.38499	174206
1.38677	0
1.38785	0
1.38898	0
1.39006	0
1.3912	0
1.39229	0
1.39337	0
1.39446	0
1.39554	0
1.39606	210666
1.39783	0
1.39896	0
1.40006	0
1.40114	0
1.40223	0
1.40331	0
1.4044	0
1.40548	0
1.40656	0
1.40708	249376
1.40886	0
1.40995	0
1.41104	0
1.41212	0
1.41321	0
1.41429	0
1.41543	0
1.41651	0
1.41764	0
1.41816	248448
1.41993	0
1.42102	0
1.42211	0
1.4232	0
1.42428	0
1.42542	0
1.42651	0
1.42759	0
1.42867	0
1.4292	170912
1.43222	0
1.43336	0
1.43444	0
1.43558	0
1.43667	0
1.43776	0
1.43885	0
1.43994	0
1.44102	0
1.44154	231808
1.44332	0
1.4444	0
1.44554	0
1.44663	0
1.44772	0
1.44881	0
1.4499	0
1.45099	0
1.45207	0
1.45259	209484
1.45437	0
1.45545	0
1.45654	0
1.45762	0
1.45871	0
1.4598	0
1.46088	0
1.46202	0
1.4631	0
1.46362	230892
1.4654	0
1.46648	0
1.46757	0
1.46865	0
1.46979	0
1.47088	0
1.47196	0
1.47304	0
1.47417	0
1.4747	206493
1.47647	0
1.47756	0
1.47865	0
1.47974	0
1.48083	0
1.48192	0
1.48301	0
1.48409	0
1.48517	0
1.48569	184140
1.48747	0
1.48851	0
1.4896	0
1.49069	0
1.49177	0
1.49291	0
1.494	0
1.49508	0
1.49621	0
1.49674	176036
1.49852	0
1.49961	0
1.5007	0
1.50178	0
1.50291	0
1.504	0
1.50509	0
1.50617	0
1.5073	0
1.50782	132049
1.5096	0
1.51069	0
1.51178	0
1.51286	0
1.51396	0
1.51505	0
1.51613	0
1.51726	0
1.51834	0
1.51886	119102
1.52063	0
1.52179	0
1.52288	0
1.52397	0
1.52506	0
1.52615	0
1.52724	0
1.52832	0
1.5294	0
1.52992	145735
1.5317	0
1.53278	0
1.53387	0
1.53496	0
1.53605	0
1.53714	0
1.53824	0
1.53933	0
1.54041	0
1.54093	107009
1.5427	0
1.54379	0
1.54488	0
1.54597	0
1.54705	0
1.54813	0
1.54927	0
1.55036	0
1.55144	0
1.55196	121579
1.55374	0
1.55483	0
1.55592	0
1.55701	0
1.55809	0
1.55923	0
1.56031	0
1.56145	0
1.56253	0
1.56305	108078
1.56483	0
1.56592	0
1.567	0
1.56808	0
1.56922	0
1.5703	0
1.57138	0
1.57253	0
1.5736	0
1.57413	110237
1.5759	0
1.57705	0
1.57813	0
1.57923	0
1.58031	0
1.5814	0
1.58248	0
1.58362	0
1.5847	0
1.58522	83073.1
1.58699	0
1.58813	0
1.58922	0
1.59031	0
1.59139	0
1.59248	0
1.59357	0
1.59466	0
1.59574	0
1.59626	72121.8
1.59928	0
1.60043	0
1.60152	0
1.60261	0
1.6037	0
1.60477	0
1.60591	0
1.607	0
1.60808	0
1.6086	80662.4
1.61039	0
1.61146	0
1.61261	0
1.61369	0
1.61477	0
1.61591	0
1.617	0
1.61809	0
1.61917	0
1.61969	151741
1.62147	0
1.62256	0
1.62365	0
1.62473	0
1.62581	0
1.62695	0
1.62804	0
1.62912	0
1.63026	0
1.63078	100706
1.63256	0
1.63364	0
1.63473	0
1.63582	0
1.6369	0
1.63803	0
1.63912	0
1.64021	0
1.64129	0
1.64181	124774
1.64359	0
1.64468	0
1.64577	0
1.64685	0
1.64794	0
1.64902	0
1.6501	0
1.65124	0
1.65232	0
1.65284	158947
1.65461	0
1.65575	0
1.65684	0
1.65792	0
1.65906	0
1.66014	0
1.66123	0
1.66231	0
1.66339	0
1.66392	182154
1.6657	0
1.66679	0
1.66788	0
1.66897	0
1.67005	0
1.67114	0
1.67223	0
1.67332	0
1.6744	0
1.67492	148356
1.6767	0
1.67779	0
1.67887	0
1.67996	0
1.68104	0
1.68213	0
1.68322	0
1.68431	0
1.68539	0
1.68591	173142
1.68768	0
1.68877	0
1.68985	0
1.69093	0
1.69207	0
1.69315	0
1.69424	0
1.69532	0
1.6964	0
1.69693	135149
1.69869	0
1.69985	0
1.70094	0
1.70204	0
1.70312	0
1.70421	0
1.7053	0
1.70638	0
1.70751	0
1.70803	132769
1.70981	0
1.7109	0
1.71199	0
1.71308	0
1.71417	0
1.71524	0
1.71638	0
1.71747	0
1.71855	0
1.71908	95969
1.72085	0
1.72194	0
1.72303	0
1.72412	0
1.7252	0
1.72634	0
1.72743	0
1.72852	0
1.7296	0
1.73012	133811
1.7319	0
1.73299	0
1.73407	0
1.73516	0
1.73624	0
1.73732	0
1.73848	0
1.73957	0
1.74065	0
1.74117	127322
1.74295	0
1.74404	0
1.74513	0
1.74622	0
1.74731	0
1.7484	0
1.74949	0
1.75057	0
1.75165	0
1.75217	146863
1.75521	0
1.75635	0
1.75743	0
1.75852	0
1.75961	0
1.76069	0
1.76177	0
1.76291	0
1.76399	0
1.76451	167574
1.76629	0
1.76737	0
1.76851	0
1.7696	0
1.77069	0
1.77177	0
1.77286	0
1.77394	0
1.77507	0
1.77559	132719
1.77737	0
1.77845	0
1.77958	0
1.78066	0
1.7818	0
1.78288	0
1.78403	0
1.78512	0
1.7862	0
1.78672	166207
1.7885	0
1.78958	0
1.79072	0
1.79181	0
1.7929	0
1.79398	0
1.79512	0
1.79621	0
1.79729	0
1.79782	155101
1.7996	0
1.80068	0
1.80182	0
1.80291	0
1.80399	0
1.80513	0
1.80621	0
1.8073	0
1.80838	0
1.8089	209548
1.81067	0
1.81177	0
1.81286	0
1.81394	0
1.81503	0
1.81612	0
1.8172	0
1.81828	0
1.81941	0
1.81993	149682
1.82171	0
1.82279	0
1.82393	0
1.82501	0
1.82615	0
1.82723	0
1.82836	0
1.82944	0
1.83057	0
1.8311	209502
1.83288	0
1.83397	0
1.83505	0
1.83613	0
1.83722	0
1.83829	0
1.83943	0
1.84052	0
1.8416	0
1.84212	154962
1.84389	0
1.84497	0
1.84612	0
1.84721	0
1.8483	0
1.84938	0
1.85047	0
1.85156	0
1.85263	0
1.85316	147127
1.85493	0
1.85602	0
1.85711	0
1.85819	0
1.85933	0
1.86041	0
1.86155	0
1.86264	0
1.86372	0
1.86424	168192
1.86603	0
1.86712	0
1.8682	0
1.86928	0
1.87042	0
1.87151	0
1.87259	0
1.87373	0
1.87481	0
1.87533	192048
1.87711	0
1.87821	0
1.87929	0
1.88039	0
1.88148	0
1.88256	0
1.88365	0
1.88473	0
1.88581	0
1.88633	177309
1.88811	0
1.8892	0
1.89029	0
1.89137	0
1.8925	0
1.89359	0
1.89468	0
1.89577	0
1.89685	0
1.89737	189559
1.89915	0
1.90023	0
1.90137	0
1.90245	0
1.90359	0
1.90467	0
1.90576	0
1.90685	0
1.90793	0
1.90845	181106
1.91022	0
1.91136	0
1.91245	0
1.91354	0
1.91462	0
1.91571	0
1.9168	0
1.91789	0
1.91897	0
1.91949	162139
1.92253	0
1.92361	0
1.9247	0
1.9258	0
1.92689	0
1.92797	0
1.92911	0
1.9302	0
1.93128	0
1.9318	151124
1.93358	0
1.93467	0
1.93576	0
1.93684	0
1.93793	0
1.93902	0
1.94011	0
1.94119	0
1.94227	0
1.9428	107872
1.94457	0
1.94566	0
1.94675	0
1.94783	0
1.94897	0
1.95005	0
1.95119	0
1.95228	0
1.95336	0
1.95388	99870.8
1.95566	0
1.95675	0
1.95784	0
1.95893	0
1.96001	0
1.96115	0
1.96224	0
1.96333	0
1.96441	0
1.96493	88445.7
1.96671	0
1.96779	0
1.96888	0
1.96996	0
1.9711	0
1.97218	0
1.97333	0
1.97442	0
1.9755	0
1.97602	177022
1.97779	0
1.97887	0
1.98001	0
1.9811	0
1.98219	0
1.98328	0
1.98437	0
1.98545	0
1.98658	0
1.9871	115169
1.98888	0
1.98997	0
1.99106	0
1.99215	0
1.99323	0
1.99437	0
1.99546	0
1.99655	0
1.99763	0
1.99815	142077
1.99992	0
2.00106	0
2.00216	0
2.00325	0
2.00433	0
2.00542	0
2.00651	0
2.0076	0
2.00868	0
2.0092	122952
2.01098	0
2.01206	0
2.0132	0
2.01429	0
2.01537	0
2.01651	0
2.01759	0
2.01873	0
2.01981	0
2.02033	120705
2.02211	0
2.02319	0
2.02428	0
2.02536	0
2.0265	0
2.02758	0
2.02872	0
2.0298	0
2.03093	0
2.03145	82949.2
2.03322	0
2.0343	0
2.03544	0
2.03652	0
2.03766	0
2.03876	0
2.03984	0
2.04093	0
2.04201	0
2.04253	125804
2.0443	0
2.04544	0
2.04652	0
2.0476	0
2.04874	0
2.04982	0
2.05096	0
2.05204	0
2.05317	0
2.05369	122480
2.05546	0
2.05657	0
2.05766	0
2.05876	0
2.05984	0
2.06098	0
2.06206	0
2.0632	0
2.06428	0
2.0648	146023
2.06657	0
2.0677	0
2.06879	0
2.06987	0
2.07101	0
2.07209	0
2.07324	0
2.07432	0
2.07545	0
2.07597	138961
2.07775	0
2.07883	0
2.07997	0
2.08105	0
2.08219	0
2.08327	0
2.0844	0
2.08548	0
2.08662	0
2.08714	159027
2.09014	0
2.09122	0
2.09237	0
2.09345	0
2.0946	0
2.09568	0
2.09682	0
2.0979	0
2.09903	0
2.09955	252256
2.10132	0
2.1024	0
2.10354	0
2.10462	0
2.10576	0
2.10684	0
2.10798	0
2.10908	0
2.11015	0
2.11068	254574
2.11245	0
2.11354	0
2.11463	0
2.11572	0
2.11679	0
2.11794	0
2.11902	0
2.12016	0
2.12123	0
2.12176	236838
2.12354	0
2.12462	0
2.12571	0
2.1268	0
2.12789	0
2.12898	0
2.13006	0
2.1312	0
2.13228	0
2.1328	249791
2.13458	0
2.13566	0
2.13676	0
2.13785	0
2.13894	0
2.14002	0
2.14111	0
2.1422	0
2.14328	0
2.1438	235636
2.14558	0
2.14667	0
2.14775	0
2.14884	0
2.14992	0
2.15106	0
2.15215	0
2.15323	0
2.15431	0
2.15483	254478
2.15661	0
2.15769	0
2.15878	0
2.15987	0
2.16096	0
2.16204	0
2.16313	0
2.16421	0
2.16529	0
2.16582	224729
2.16759	0
2.16868	0
2.16976	0
2.17085	0
2.17193	0
2.17302	0
2.1741	0
2.17523	0
2.17631	0
2.17683	280897
2.17862	0
2.1797	0
2.18083	0
2.18191	0
2.18298	0
2.18406	0
2.18515	0
2.18623	0
2.18736	0
2.18788	243154
2.18966	0
2.19074	0
2.19188	0
2.19297	0
2.19406	0
2.19515	0
2.19624	0
2.19732	0
2.19845	0
2.19897	171815
2.20075	0
2.20184	0
2.20293	0
2.20401	0
2.20515	0
2.20623	0
2.20737	0
2.20846	0
2.20954	0
2.21006	201487
2.21183	0
2.21292	0
2.21401	0
2.21511	0
2.2162	0
2.21728	0
2.21837	0
2.21946	0
2.22054	0
2.22106	181059
2.22284	0
2.22392	0
2.22501	0
2.22609	0
2.22718	0
2.22827	0
2.22936	0
2.23044	0
2.23152	0
2.23205	174366
2.23382	0
2.2349	0
2.23604	0
[truncated: 34,992 more rows]

## Sheet: figure 4a-f
Figure 4a-4c: Obtained MS/MS data of ions of a (PC (15:1_18:1) and PE (18:1_18:1)); b (5-aminovaleric acid and valine); c (4-hydroxybutanoic acid and 3-hydroxybutanoic acid)															Figure 4d-4f Relative abundance distribution of the three isomers among 60 single cells
Figure 4a			Figure 4b			Figure 4c										Figure 4d							Figure 4e						Figure 4f
PC/PE			5-aminovaleric acid/varine			BHB/GHB								PC/PE	intensity of fragment 184	intensity of fragment 603	184/603				5-aminovaleric acid/valine	intensity of fragment 101	intensity of fragment 72	101/72			BHB/GHB	intensity of fragment 59	intensity of fragment 57	59/57
Mass	Intensity		Mass	Intensity		Mass	Intensity								76425.2	89916.3	0.849959					11986.1	17791.9	0.673681				28007.3	7522.43	3.72317
77.1877	0		39.6016	0		49.5046	0								46485.7	43499.3	1.06865					16056.3	21056.5	0.762535				34645.1	8377.88	4.1353
77.1885	0		39.6019	0		49.505	0								37706.2	23524.4	1.60286					12955.2	17260.5	0.750565				31023.6	4136.66	7.49966
77.1893	0		39.6022	0		49.5053	0								38236.4	33320.4	1.14754					12112.3	27584	0.439105				23057.8	6832.68	3.37464
77.1901	0		39.6025	0		49.5056	0								80477.1	104627	0.769182					14073.4	24549.9	0.573255				33042.2	9793.95	3.37373
79.049	0		40.6788	0		57.0316	0								90207.4	66214.3	1.36235					11482.3	22500.9	0.510303				37099.4	6453.12	5.74906
79.0499	0		40.6791	0		57.032	0								81393.5	60730.7	1.34024					12587.5	18696.4	0.673254				29371.8	5296.12	5.54591
79.0507	0		40.6794	0		57.0325	0								90477.1	95494.1	0.947462					20501.8	21442.8	0.95612				30481	9082.36	3.35607
79.0516	0		40.6797	0		57.0329	0								97752.5	146799	0.665893					9689.93	21443.9	0.451873				23747.4	8067.49	2.94359
79.0524	3114.95		40.6801	2567.03		57.0333	3220.95								43734.5	34710.6	1.25998					15737.9	27771.6	0.566692				28536.5	7459.13	3.82572
79.0533	5559.2		40.6804	5227.36		57.0337	7756.82								74038.6	52569.1	1.40841					9570.88	27216.6	0.351656				28809.9	5422.99	5.31256
79.0541	6441.75		40.6807	6469.91		57.0341	18025								54227.9	52044.9	1.04195					11525.8	19499.6	0.591077				32611.5	7129.59	4.5741
79.055	4972.41		40.681	5423.76		57.0345	17013.8								37853.1	55300.4	0.6845					10528.5	25083.6	0.419736				29292.1	7220.71	4.05668
79.0558	2345.4		40.6813	3014.38		57.0349	9454.03								54092.5	41928.8	1.2901					13648.1	19309.4	0.706809				31286.2	6532.88	4.78904
79.0566	0		40.6816	0		57.0353	3370.18								55433.1	61036.8	0.908191					13481.6	23135.7	0.582716				33020.7	4555.77	7.2481
79.0574	0		40.6819	0		57.0357	1616.93								106532	93647.5	1.13758					9362.48	19204.5	0.487516				32204.2	9086.25	3.54427
79.0582	0		40.6822	0		57.0361	0								91614.8	66027.1	1.38753					13289.5	25228.3	0.526771				33063.6	7719.04	4.28338
79.0591	0		40.6825	0		57.0366	0								38117.8	41819.1	0.911493					7295.42	19093.9	0.382082				35718.2	6421.93	5.56192
80.9409	0		43.2542	0		57.037	0								56024.6	40892.5	1.37005					11829.8	23063.9	0.512914				30310.1	5294.9	5.72439
80.9418	0		43.2545	0		57.0374	0								97162.1	121216	0.801565					11642.7	21849.7	0.532853				25090.1	11542.8	2.17366
80.9427	0		43.2549	0		57.0378	0								61125.5	76289.6	0.80123					9234.61	23634.5	0.390726				46345.1	9639.71	4.80773
80.9435	0		43.2552	0		57.9938	0								56754.5	46781.9	1.21317					11912.2	21155.1	0.563089				39052.7	5436.88	7.18293
80.9444	1510.58		43.2556	3735.96		57.9942	0								25076.5	26451.4	0.948023					16887.2	22569.7	0.748225				41998.3	10412.3	4.03355
80.9453	6780.76		43.2559	5807.05		57.9946	0								53778.5	40504.1	1.32773					8664.69	20181.3	0.429343				24088	4309.83	5.58907
80.9462	15888.9		43.2563	6404.09		57.995	2772.27								69261.1	73580	0.941303					15019.9	22562.9	0.665692				31234.4	4772.67	6.54443
80.947	25818.7		43.2566	5154.71		57.9955	5424.39								61157.6	55767.3	1.09666					6677.31	23016	0.290115				29875.7	11160	2.67703
80.9479	27773.3		43.2569	2865.8		57.9959	6763.04								94006.4	60934.1	1.54276					13406.9	24159.4	0.554935				35247.4	5663.61	6.22349
80.9488	18469.5		43.2573	0		57.9963	5805.69								33717.7	39089.2	0.862585					9546.23	23555.8	0.405261				39275.2	6780.23	5.79261
80.9497	9218.96		43.2576	0		57.9967	3267.84								96608.1	108727	0.888542					7118.03	25346.7	0.280827				41103.3	7930.74	5.18278
80.9505	2530.45		43.258	0		57.9971	0								102520	77734.8	1.31884					12653	20221.8	0.625711				26644.5	9369.07	2.84388
80.9514	1602.37		43.2583	0		57.9976	0								54023.9	39802.7	1.35729					10172.9	20922.8	0.486213				32636.6	6941.15	4.7019
80.9523	0		44.7357	0		57.998	0								21068.2	19844.9	1.06165					8741.35	22310	0.391813				37184.7	10372.2	3.58505
80.9531	0		44.7361	0		57.9984	0								69155.3	51307.3	1.34787					11765.9	25171	0.467437				32583.6	5825.25	5.59352
80.954	0		44.7364	0		57.9988	0								69619.7	30320.8	2.2961					8217.73	21658.8	0.379417				39845.7	8379.28	4.75526
80.9549	0		44.7368	0		59.011	0								125580	128580	0.976673					10473.4	17280.1	0.606095				32037.7	10092.8	3.17433
81.0625	0		44.7371	2388.01		59.0114	0								101203	90275.3	1.12105					12551.3	19373.9	0.647848				34411.4	8196.86	4.19812
81.0634	0		44.7375	4576.75		59.0119	0								58477.9	57311.9	1.02035					7282.54	18076.5	0.402873				34028.8	4811.96	7.07171
81.0643	0		44.7379	5685.64		59.0123	4491.83								91584.5	100007	0.915786					10598.8	20893.1	0.507287				33562.6	5325.98	6.30167
81.0652	0		44.7382	4841.92		59.0127	9478.1								81329.2	75395.4	1.0787					10484.4	23164	0.452617				25581.4	8235.79	3.10612
81.066	1080.31		44.7386	2722.88		59.0132	13963								173271	98354.5	1.76169					13666.9	20087	0.680384				17162.3	8069.72	2.12675
81.0669	4674.65		44.7389	0		59.0136	14824.2								64650.8	30577.7	2.11431					8422.56	21837	0.385701				23321.6	5757.49	4.05066
81.0678	15708.9		44.7393	0		59.014	11245.6								82242.6	70605.8	1.16481					13398.4	21532.9	0.622232				28154	7979.65	3.52822
81.0687	27608.9		44.7396	0		59.0144	5687.13								60517.9	62852.6	0.962853					11810.6	23227.9	0.508466				26157.7	7222.48	3.6217
81.0695	36705.4		44.74	0		59.0149	1654.79								102063	76931.4	1.32668					9578.1	24982.5	0.383392				28063.2	6003.41	4.67454
81.0704	29098.3		58.0606	0		59.0153	0								36598.9	23462.6	1.55989					11283.6	30015.4	0.375926				23835.5	5886.38	4.04926
81.0713	16922.2		58.0611	0		59.0158	0								44912.9	40441.9	1.11055					14285.1	22167.2	0.644425				29360.3	7596.04	3.86522
81.0722	5719.56		58.0616	0		59.0162	0								72421.4	83741.2	0.864825					9486.47	23922.3	0.396553				30412.9	5937.47	5.1222
81.073	1224.22		58.0622	0		59.0166	0								40869.6	33422.4	1.22282					8130.96	26609.2	0.305569				42586.7	30929.9	1.37688
81.0742	0		58.0627	0		59.0171	0								34367.2	31517.9	1.0904					17229.3	24278.4	0.709655				26145.8	26411.6	0.989938
81.0751	0		58.0632	3600.01		68.0319	0								58697	37599.7	1.5611					11921	24940.8	0.477973				40484.2	21812.5	1.85601
81.0759	0		58.0638	16970.8		68.0324	0								65812.4	43310.9	1.51953					13550.5	23087.7	0.586916				44929.3	27119.2	1.65673
81.0768	0		58.0643	35231.8		68.0329	0								51205.7	57278.7	0.893974					7677.12	24568.4	0.31248				33072.9	18055.3	1.83175
83.0788	0		58.0648	54189.1		68.0335	2946.93								184960	150260	1.23093					17744.9	26210.7	0.677008				39266.2	35746.4	1.09847
83.0797	0		58.0654	52116.4		68.034	5604.06								63189.2	71905.3	0.878784					8183.84	21033.8	0.389081				38326.2	30346.7	1.26294
83.0806	0		58.0659	32972.4		68.0345	6744.31								25308.2	17089.6	1.48091					11205.1	23296.6	0.480975				39447.3	28991.3	1.36066
83.0815	0		58.0664	15298		68.0351	5520.74								34679.1	34452.7	1.00657					13023.9	18116.1	0.718913				29650.4	21331.2	1.39
83.0824	2000.53		58.0669	4187.77		68.0356	2870.51								49638.4	54734.5	0.906894					9414.13	22816.3	0.412606				27440.5	24842	1.1046
83.0833	7942.82		58.0675	1314.53		68.0361	0								61037.4	70833.4	0.861704					9364.33	22137.2	0.423013				37752	33302.3	1.13361
83.0843	16394.5		58.0681	0		68.0367	0								61142.8	42834.4	1.42742					9655.45	19694.9	0.490251				34420.6	37829.6	0.909884
83.0852	25415		58.0686	0		68.0372	0								199084	219498	0.906996					9037.13	31458.8	0.287269				512566	80072.5	6.40127
83.0861	25540.3		58.0692	0		68.0378	0															9727.74	17717.2	0.549056
83.087	16392.8		58.0697	0		68.0383	0															11205.1	23296.6	0.480975
83.0879	7793.55		59.0672	0		70.7036	0
83.0888	1499.3		59.0678	0		70.7041	0
83.0896	0		59.0683	0		70.7047	0
83.0905	0		59.0688	0		70.7053	2000.34
83.0914	0		59.0694	1123.96		70.7058	8607.43
83.0923	0		59.0699	3060.85		70.7064	17692.2
85.0587	0		59.0705	4760.52		70.707	27457.4
85.0596	0		59.071	14113.8		70.7075	27345.8
85.0606	0		59.0716	46687.9		70.7081	16248.3
85.0615	0		59.0721	91609.7		70.7087	5992.17
85.0624	2801.22		59.0727	136931		70.7092	0
85.0634	4464.98		59.0732	128761		70.7098	0
85.0643	5083.35		59.0738	80362.9		70.7104	0
85.0653	4248.97		59.0743	35480.9		70.7109	0
85.0662	2529.16		59.0748	8597.67		70.7115	0
85.0671	0		59.0754	1935.78		70.7121	0
85.0681	0		59.0759	0		71.6864	0
85.069	0		59.0765	0		71.6869	0
85.07	0		59.077	0		71.6875	0
86.0887	0		59.0775	0		71.6881	5025.71
86.0897	0		67.1579	0		71.6887	7337.55
86.0907	0		67.1586	0		71.6892	7650.75
86.0916	0		67.1592	0		71.6898	5704.72
86.0926	974.886		67.1599	0		71.6904	2688.04
86.0935	2644.28		67.1605	2173.59		71.691	0
86.0945	7356.8		67.1612	4269.95		71.6916	0
86.0954	12414		67.1619	5477.61		71.6922	0
86.0964	14686.2		67.1625	4905.35		71.6928	0
86.0974	10320.9		67.1632	2953.88		71.6934	0
86.0983	5333.05		67.1638	0		97.8409	0
86.0993	1903.07		67.1645	0		97.8418	0
86.1003	0		67.1652	0		97.8427	0
86.1012	0		67.1658	0		97.8436	3184.05
86.1022	0		72.0395	0		97.8446	5945.75
86.1031	0		72.0402	0		97.8455	7147.56
93.0626	0		72.041	0		97.8464	6003.28
93.0637	0		72.0417	0		97.8473	3411.99
93.0647	0		72.0424	2763.05		97.8482	0
93.0658	0		72.0432	6542.55		97.8492	0
93.0669	2103.26		72.0439	9401.22		97.8501	0
93.068	5433.85		72.0446	9155.31		97.851	0
93.0691	9910.32		72.0454	6052.75		97.8519	0
93.0701	11928		72.0461	2409.41		98.7839	0
93.0712	8228.83		72.0468	0		98.7848	0
93.0723	3377.37		72.0476	0		98.7858	0
93.0734	1138.68		72.0483	0		98.7867	3008.32
93.0743	0		72.049	0		98.7876	5444.52
93.0753	0		72.0747	0		98.7886	6539.05
93.0764	0		72.0755	0		98.7895	5530.19
93.0775	0		72.0762	0		98.7904	3120.69
95.0764	0		72.0769	0		98.7913	0
95.0775	0		72.0777	1031.11		98.7923	0
95.0786	0		72.0784	2941.35		98.7932	0
95.0798	0		72.0791	8781.91		98.7942	0
95.0809	936.669		72.0799	15251.2		98.7951	0
95.082	5828.82		72.0806	19694.9		103.033	0
95.0831	18558.4		72.0814	15470.3		103.034	0
95.0842	31937.2		72.0821	8788.98		103.035	0
95.0853	40618.5		72.0828	2494.07		103.036	2649.92
95.0864	30834.5		72.0836	0		103.037	6335.47
95.0875	17745.7		72.0843	0		103.038	13984.5
95.0887	6093.19		72.085	0		103.039	19612.6
95.0898	1790.29		72.0858	0		103.04	11427.3
95.0911	0		72.1608	0		103.041	7267.46
95.0922	0		72.1615	0		103.042	3070.69
95.0933	0		72.1622	0		103.043	0
95.0944	0		72.163	0		103.044	0
96.9146	0		72.1637	2846.16		103.045	0
96.9157	0		72.1644	4574.84		103.046	0
96.9169	0		72.1652	5352.19		103.047	0
96.918	0		72.1659	4744.34		103.059	0
96.9192	3041.06		72.1667	3167.8		103.06	0
96.9203	4983.69		72.1674	0		103.061	0
96.9215	5545.58		72.1681	0		103.062	3127.94
96.9226	4205.71		72.1689	0		103.063	6754.39
96.9238	1937.94		72.1696	0		103.064	10225.6
96.9245	0		73.0475	0		103.065	11337.5
96.9257	0		73.0482	0		103.066	9551.46
96.9268	0		73.049	0		103.067	6182.87
96.928	0		73.0497	0		103.068	2972.63
97.092	0		73.0504	1678.61		103.069	0
97.0931	0		73.0512	4359.45		103.07	0
97.0943	0		73.052	6826.23		103.071	0
97.0954	0		73.0527	7051.33		103.072	0
97.0966	486.185		73.0534	4794.27		103.073	0
97.0978	5424.53		73.0542	1868.26		108.57	0
97.0989	13315.7		73.055	0		108.571	0
97.1	21861.1		73.0557	0		108.572	0
97.1012	22347.6		73.0565	0		108.573	3687.49
97.1023	14243.5		73.0572	0		108.574	5981.51
97.1035	6596.07		82.1029	0		108.575	6836.39
97.1046	1674.12		82.1038	0		108.577	5714.3
97.1061	0		82.1047	0		108.578	3310.88
97.1073	0		82.1055	0		108.579	0
97.1085	0		82.1064	2482.15		108.58	0
97.1096	0		82.1073	4652.79		108.581	0
107.075	0		82.1082	5848.97		108.582	0
107.077	0		82.1091	5293.63		108.583	0
107.078	0		82.11	3337.83		110.363	0
107.079	0		82.1109	0		110.364	0
107.081	1703.99		82.1118	0		110.366	0
107.082	4163.46		82.1127	0		110.367	2856.48
107.083	7360.81		82.1136	0		110.368	5587.54
107.085	9423.96		84.9852	0		110.369	6759.88
107.086	8829.51		84.9862	0		110.37	5499.51
107.087	5939.8		84.9871	0		110.371	2853.24
107.089	2677.78		84.9881	0		110.372	0
107.09	0		84.989	3225.93		110.373	0
107.092	0		84.9899	5207.14		110.374	0
107.093	0		84.9909	6427.7		110.375	0
107.094	0		84.9918	6048.65		110.377	0
109.091	0		84.9928	4092.07		126.262	0
109.092	0		84.9938	0		126.264	0
109.093	0		84.9948	0		126.265	0
109.095	0		84.9957	0		126.266
109.096	1298.34		84.9967	0
109.098	5564.49		86.0879	0
109.099	13194.6		86.0888	0
109.1	21668.1		86.0898	0
109.102	23620.6		86.0908	0
109.103	15699.2		86.0917	2045.29
109.104	7816.71		86.0927	4552
109.106	1869.3		86.0936	15331.3
109.107	0		86.0946	41011.2
109.108	0		86.0956	68651.7
109.11	0		86.0965	82962.5
109.111	0		86.0975	60168.5
111.107	0		86.0984	32654.3
111.108	0		86.0994	8964.13
111.11	0		86.1004	2049.59
111.111	0		86.1012	0
111.113	1596.6		86.1021	0
111.114	4397.66		86.1031	0
111.115	7407.31		86.1041	0
111.117	8602.8		88.2804	0
111.118	7061.36		88.2814	0
111.12	3918.46		88.2824	0
111.121	1240.16		88.2834	0
111.122	0		88.2844	3137.79
111.124	0		88.2854	4683.19
111.125	0		88.2864	5285.03
111.127	0		88.2874	4433.33
121.089	0		88.2884	2577.4
121.091	0		88.2894	0
121.092	0		88.2904	0
121.094	0		88.2914	0
121.095	0		88.2924	0
121.097	3349.8		100.031	0
121.099	10146.5		100.032	0
121.1	17428.9		100.033	0
121.102	19603.8		100.034	0
121.103	13288.4		100.036	1738.2
121.105	6780.71		100.037	4970.44
121.107	1972.09		100.038	8455.36
121.108	0		100.039	9782.9
121.11	0		100.04	7945.46
121.111	0		100.042	4382.65
121.113	0		100.043	1555.98
128.942	0		100.044	0
128.944	0		100.045	0
128.946	0		100.046	0
128.947	0		100.048	0
128.949	1402.13		100.068	0
128.951	3456.4		100.069	0
128.953	4694.85		100.07	0
128.954	4163.33		100.072	0
128.956	2325.8		100.073	1682.39
128.958	0		100.074	4141.84
128.96	0		100.075	5922.82
128.961	0		100.076	5468.01
128.963	0		100.078	3015.28
135.102	0		100.079	0
135.104	0		100.08	0
135.106	0		100.081	0
135.108	0		100.083	0
135.11	1123.99		100.103	0
135.112	2518.76		100.104	0
135.114	7551.32		100.105	0
135.115	12944.2		100.107	0
135.117	15239.6		100.108	1647.86
135.119	10555.2		100.109	4383.22
135.121	5337.7		100.11	7492.17
135.123	1902.55		100.111	8975.07
135.125	0		100.113	7734.97
135.127	0		100.114	4691.95
135.129	0		100.115	1803.88
135.13	0		100.116	0
137.121	0		100.117	0
137.123	0		100.119	0
137.125	0		100.12	0
137.127	0		101.052	0
137.129	2236.19		101.053	0
137.13	4176.58		101.055	0
137.132	5080.43		101.056	0
137.134	4215.59		101.057	3925.94
137.136	2214.84		101.058	7435.41
137.138	0		101.06	9655.45
137.14	0		101.061	8839.73
137.142	0		101.062	5541.42
137.144	0		101.063	2166.38
141.075	0		101.064	0
141.077	0		101.065	0
141.079	0		101.067	0
141.081	0		101.068	0
141.083	2287.45		101.111	0
141.085	3955.7		101.112	0
141.087	4498.73		101.113	0
141.089	3500.81		101.114	0
141.091	1748.45		101.115	1794.93
141.093	0		101.117	9637.67
141.095	0		101.118	21041.5
141.097	0		101.119	32725.4
141.099	0		101.12	32046.7
149.119	0		101.122	20673.8
149.121	0		101.123	9760.97
149.124	0		101.124	3097.96
149.126	0		101.125	2116.47
149.128	2431.98		101.127	0
149.13	4999.45		101.128	0
149.132	6471.14		101.129	0
149.135	5702.16		101.13	0
149.137	3332.91		117.061	0
149.139	1177.51		117.062	0
149.141	0		117.064	0
149.143	0		117.065	0
149.145	0		117.067	1690.98
149.148	0		117.068	4347.44
165.148	0		117.07	6017.85
165.151	0		117.071	5497.54
165.153	0		117.073	3376.07
165.156	0		117.074	0
165.158	1551.63		117.076	0
165.161	3409.12		117.077	0
165.163	4565.05		117.079	0
165.166	4311.11		118	0
165.168	2904.76		118.001	0
165.171	0		118.003	0
165.173	0		118.004	0
165.176	0		118.006	1364
165.178	0		118.008	2985.98
184.048	0		118.009	9949.67
184.051	0		118.011	17590.2
184.054	0		118.012	22598.4
184.057	0		118.014	16866.5
184.06	1346.16		118.015	9094.01
184.063	7105.13		118.017	2321.14
184.066	27477.6		118.018	0
184.069	54040.8		118.02	0
184.072	80477.1		118.021	0
184.075	74581		118.023	0
184.078	46616.5		118.024	0
184.081	20911.5		118.026	0
184.084	5888.81		118.028	0
184.087	1872.15		118.029	0
184.09	0		118.031	0
184.093	0		118.032	0
184.096	0		118.034	0
184.099	0		118.035	0
192.227	0		118.037	0
192.23	0		118.038	0
192.234	0		118.04	0
192.237	0		118.041	0
192.24	2285.42		118.043	0
192.243	3889.18		118.044	0
192.246	4397.28		118.046	0
192.25	3454.98		118.048	0
192.253	1796.37		118.049	0
192.256	0		118.051	0
192.259	0		118.052	0
192.262	0		118.054	0
192.266	0		118.055	0
227.172	0		118.057	0
227.176	0		118.058	0
227.18	0		118.06	0
227.184	0		118.061	0
227.188	1682.03		118.063	0
227.192	4641.12		118.065	0
227.196	8183.93		118.066	0
227.2	10113.4		118.068	0
227.205	9041.34		118.069	0
227.209	5789.97		118.071	0
227.213	2553.99		118.072	1521.93
227.217	0		118.074	28295.1
227.221	0		118.075	31131.8
227.225	0		118.077	42509.2
227.229	0		118.078	45389.2
244.84	0		118.08	106345
244.844	0		118.081	387806
244.849	0		118.083	1.21221e+06
244.853	0		118.085	2.12438e+06
244.858	2131.03		118.086	2.84407e+06
244.863	4816.47		118.088	2291383
244.867	10250.1		118.089	1.35884e+06
244.872	11475		118.091	489865
244.876	7659.38		118.092	136199
244.881	3583.43		118.094	49894.5
244.886	1412.69		118.095	42737.9
244.89	0		118.097	14729.1
244.895	0		118.098	6729.5
244.899	0		118.1	0
244.904	0		118.101	0
245.651	0		118.103	0
245.656	0		118.104	0
245.66	0		118.106	0
245.665	0		118.109	0
245.67	2969.9		118.11	0
245.674	4295.32		118.112	0
245.679	4408.86		118.113	0
245.683	3383.46		118.115	2288.26
245.688	1945.14		118.116	9565.19
245.693	0		118.118	38770.3
245.697	0		118.119	94663.8
245.702	0		118.121	155224
245.707	0		118.123	173004
246.132	0		118.124	120505
246.137	0		118.126	66367.8
246.142	0		118.127	23160.6
246.146	0		118.129	8332.84
246.151	1979.48		118.13	3884.55
246.156	3798.48		118.132	2408.56
246.16	4609.21		118.133	0
246.165	3727.37		118.135	0
246.17	1851.45		118.136	0
246.174	0		118.138	0
246.179	0		142.067	0
246.183	0		142.069	0
246.188	0		142.071	0
247.211	0		142.073	0
247.216	0
247.221	0
247.225	0
247.23	2395.14
247.235	4524.18
247.239	5872.63
247.244	5326.71
247.249	3144.68
247.253	0
247.258	0
247.263	0
247.267	0
261.061	0
261.066	0
261.071	0
261.076	0
261.081	1830.25
261.086	3359.05
261.091	4291
261.096	4065.35
261.101	2825.35
261.106	0
261.111	0
261.116	0
261.121	0
265.211	0
265.216	0
265.221	0
265.227	0
265.232	1317.93
265.237	2326.24
265.242	8567.94
265.247	15154.3
265.252	19965.5
265.258	15518.2
265.263	8841.21
265.268	2702.77
265.273	1270.44
265.278	0
265.284	0
265.289	0
265.294	0
302.792	0
302.798	0
302.804	0
302.811	0
302.817	2612.81
302.823	4851.96
302.83	6001.82
302.836	5323.47
302.842	3395.51
302.849	1437.68
302.855	0
302.861	0
302.868	0
302.874	0
308.247	0
308.253	0
308.26	0
308.266	0
308.273	1188.41
308.279	3240.33
308.286	7383.07
308.292	11415.4
308.299	10836
308.305	4719.54
308.312	1932.53
308.318	0
308.325	0
308.331	0
308.338	0
339.25	0
339.258	0
339.265	0
339.273	0
339.28	2854.35
339.288	5458.93
339.295	7057.47
339.303	6588.52
339.31	4438.2
339.318	2089.73
339.325	0
339.333	0
339.34	0
339.348	0
603.312	0
603.329	0
603.347	0
603.365	0
603.383	237.975
603.401	4998.3
603.418	4976.03
603.436	4267.2
603.454	3186.67
603.47	7507.54
603.487	30355.7
603.505	65204.5
603.523	102444
603.541	104627
603.559	68379.9
603.576	33857.8
603.594	10145.5
603.612	3295.26
603.63	1808.02
603.648	0
603.665	0
603.683	0
603.701	0
787.499	0
787.526	0
787.552	0
787.579	0

## Sheet: figure 5c
Figure 5c: Box plot data of BHB/GHB isomers relative abundance distribution among 3 clusters.
isomer ratio
cluster 1	cluster 2	cluster 3
0.17429	0.19501	0.92198
0.17469	0.19448	0.93595
0.17381	0.19295	0.75564
0.17394	0.19214	1.46106
0.17268	0.19288	0.64051
0.17263	0.19167	0.52957
0.17006	0.19306	0.55417
0.17455	0.1912	0.46005
0.16802	0.18881	0.43008
0.16743	0.18823	0.37355
0.16709	0.18679	0.36916
0.16354	0.18484	0.35163
0.1609	0.18391	0.33972
0.1528	0.18031	0.32541
0.15768	0.18129	0.3495
0.15038	0.17986	0.32075
0.16068	0.17832	0.31262
0.15793	0.1779	0.31615
0.14141	0.17979	0.31503
0.15869	0.17793	0.30815
0.14346	0.17892	0.29633
0.13797	0.17645	0.29641
0.15891	0.17857	0.29476
0.13756	0.17878	0.29797
0.13922		0.28215
0.12579		0.28557
0.13334		0.28277
0.11434		0.28556
0.12895		0.27894
		0.28189
		0.27905
		0.279
		0.27184
		0.26684
		0.27075
		0.26859
		0.2611
		0.25872
		0.26139
		0.25385
		0.25128
		0.24792
		0.25298
		0.24711
		0.24651
		0.24136
		0.2382
		0.24182
		0.23346
		0.23626
		0.24108
		0.23297
		0.23253
		0.22854
		0.23205
		0.22687
		0.22648
		0.22539
		0.22579
		0.22003
		0.22131
		0.21862
		0.22194
		0.21889
		0.21877
		0.21506
		0.215
		0.21422
		0.21268
		0.21029
		0.20962
		0.208
		0.20881
		0.20701
		0.20615
		0.20534
		0.20417
		0.2038
		0.20214
		0.2006
		0.20136
		0.20035
		0.19869
		0.20006
		0.19785

## Sheet: figure 6b-d
Figure 6b: Box plot data of normalized expression level of MT2A and hnRNP A1 among clusters c.									Figure 6c: Box plot data of BHB relative abundance among cell populations with different fluorescence intensity of GFP (MT2A).					Figure 6d. Box plot data of BHB relative abundance among cell populations with fluorescence intensity of Mcherry (hnRNP A1).
normalized expression value									GFP fluorescence intensity	59/57 isomer ratio			Mcherry	59/57 isomer ratio
cluster 1	cluster 1	cluster 2	cluster 2	cluster 3	cluster 3				35.2	0.40904			106	0.40904
MT2A	hnRNP A1	MT2A	hnRNP A1	MT2A	hnRNP A1				35.2	0.28763			106	0.28763
	3		1	9	3				35.2	0.26973			106	0.26973
		1	3	29	2				35.2	0.32544			106	0.32544
1		2	3	7	13				35.2	0.33045			106	0.33045
1		4	5	7	2				35.2	0.50216			106	0.50216
		2	1	5	2				35.2	0.36472			106	0.36472
	1	2		7	1				35.2	0.36944			106	0.36944
	1	11	1	3					35.2	0.32743			106	0.32743
		3	2	14	9				35.2	0.37861			106	0.37861
	1	4	5	8	4				35.2	0.24102			106	0.24102
		2		20	2				35.2	0.28012			106	0.28012
		3		8	1				35.2	0.35014			106	0.35014
		2	1	14	4				35.2	0.4357			106	0.4357
				4	2				35.2	0.22299			106	0.22299
1		9	5	22	11				35.2	0.49951			106	0.49951
		6	2	29					35.2	0.38887			106	0.38887
1			2	1	1				35.2	0.43097			106	0.43097
1		6	1	3					35.2	0.45236			106	0.45236
1	1	7	1	75	6				35.2	0.31762			106	0.31762
1									35.2	0.24846			106	0.24846
			1	9	1				35.2	0.39103			106	0.39103
	1	2	1	12	3				35.2	0.2275			106	0.2275
		1	1	50	2				35.2	0.39627			106	0.39627
1		8	2		1				35.2	0.45518			106	0.45518
1	1	2	5	18	3				35.2	0.34257			106	0.34257
		2	1	22	9				35.2	0.28637			106	0.28637
	1	1			3				35.2	0.23969			106	0.23969
		16		4	2				35.2	0.42309			106	0.42309
		3	1	7	1				35.2	0.3545			106	0.3545
		22	8	9	1				35.2	0.29619			106	0.29619
			1	5					35.2	0.40725			106	0.40725
		3	5		5				35.2	0.43855			106	0.43855
		1	1	4	2				35.2	0.40671			106	0.40671
1		13	2		3				35.2	0.40045			106	0.40045
	1	3	5		7				35.2	0.36699			106	0.36699
		24	3	18	3				35.2	0.42453			106	0.42453
		6	3	2	1				35.2	0.30918			106	0.30918
		11	1	18	6				35.2	0.36133			106	0.36133
		1	3	73	4				35.2	0.3853			106	0.3853
		1	1	36	5				35.2	0.36207			106	0.36207
		2	3	26	4				35.2	0.37036			106	0.37036
1		2	3	1	1				35.2	0.35132			106	0.35132
		4	2	36	3				35.2	0.37303			106	0.37303
		8	2		2				35.2	0.48313			106	0.48313
		4	2	10	2				35.2	0.37067			106	0.37067
		15	3	7	1				35.2	0.33195			106	0.33195
		10	2	3	5				35.2	0.44715			106	0.44715
1	2	1		7	2				35.2	0.35038			106	0.35038
	1		2		4				35.2	0.51567			106	0.51567
		1	2	8	1				35.2	0.28806			106	0.28806
		1	1	4	5				35.2	0.40458			106	0.40458
			1	1	2				35.2	0.37421			106	0.37421
	1	15	5	5	1				35.2	0.31714			106	0.31714
			1	8	3				35.2	0.37295			106	0.37295
	1	1		20	11				35.2	0.42921			106	0.42921
			1	2	6				35.2	0.27557			106	0.27557
1		2	5	8	3				35.2	0.35531			106	0.35531
			1	12	7				35.2	0.38893			106	0.38893
		2		18	5				35.2	0.51935			106	0.51935
2			1	23	6				35.2	0.43583			106	0.43583
1	2	5	1	4	10				35.2	0.2949			106	0.2949
		1	4	1					35.2	0.45995			106	0.45995
	1	4		12	7				35.2	0.48493			106	0.48493
2		6		9	7				35.2	0.40079			106	0.40079
		22	3	3	4				35.2	0.42814			106	0.42814
		1	2	22	4				35.2	0.3398			106	0.3398
1	1	1	1	24	3				35.2	0.45847			106	0.45847
2		6	3	3					35.2	0.40558			106	0.40558
1	1	2		1	3				35.2	0.4163			106	0.4163
		4	2	2	1				35.2	0.34397			106	0.34397
	1		1	19	2				35.2	0.28928			106	0.28928
				36	11				35.2	0.38433			106	0.38433
1		3	2	39	2				65.9	0.41677			202	0.41677
1	1	1	3	3	2				65.9	0.3053			202	0.3053
		9	1	1	4				65.9	0.40364			202	0.40364
		4	4	4					65.9	0.44126			202	0.44126
1			3	9	1				65.9	0.35144			202	0.35144
2	1	1	1	10	6				65.9	0.27288			202	0.27288
		30	10						65.9	0.37707			202	0.37707
1	1	2	3	3	1				65.9	0.36009			202	0.36009
1		6		6	2				65.9	0.40642			202	0.40642
	1	13	1	1	7				65.9	0.29582			202	0.29582
		13	1	1	11				65.9	0.46546			202	0.46546
		10	4	4	1				65.9	0.27567			202	0.27567
1	1	18	4		4				65.9	0.40828			202	0.40828
		4	2	17	3				65.9	0.47065			202	0.47065
	1		1						65.9	0.37167			202	0.37167
1	2	1		1	5				65.9	0.31438			202	0.31438
	1	4	1	5	4				65.9	0.37169			202	0.37169
		5	3	1	12				65.9	0.39785			202	0.39785
		3	4	14					65.9	0.33057			202	0.33057
		8		1	1				65.9	0.41478			202	0.41478
3		3	1	4	2				65.9	0.25961			202	0.25961
2	1	2		22	5				65.9	0.63434			202	0.63434
	1		1	3					65.9	0.38856			202	0.38856
		1		22					65.9	0.47791			202	0.47791
	2	3		2	3				65.9	0.40818			202	0.40818
		2		13	6				65.9	0.45803			202	0.45803
		3	1	1	1				65.9	0.44964			202	0.44964
		1	1	6	5				65.9	0.45697			202	0.45697
1		6		2	2				65.9	0.53515			202	0.53515
		1	1	3	10				65.9	0.47115			202	0.47115
		6	5	2	2				65.9	0.47784			202	0.47784
	1	1		2					65.9	0.44333			202	0.44333
1	1	12		8	3				65.9	0.43906			202	0.43906
		1	5	1	1				65.9	0.50737			202	0.50737
			13	8	11				65.9	0.40684			202	0.40684
	1	6	3		1				65.9	0.43233			202	0.43233
			1	6	5				65.9	0.5245			202	0.5245
	1		3		2				65.9	0.40225			202	0.40225
1	1	5		1	4				65.9	0.36199			202	0.36199
1		2	2	1	1				65.9	0.34654			202	0.34654
1		3	4	4	1				65.9	0.43331			202	0.43331
	1	2	2	2	2				65.9	0.37882			202	0.37882
1			1	30	6				65.9	0.37917			202	0.37917
		11	3	2					65.9	0.48459			202	0.48459
2	1		2	3	3				65.9	0.43028			202	0.43028
					1				65.9	0.39245			202	0.39245
2		3		2	1				65.9	0.5341			202	0.5341
		7	3	2	1				65.9	0.337			202	0.337
		3	1	6	2				65.9	0.31246			202	0.31246
		4	6	4					65.9	0.44518			202	0.44518
		1	2	32					65.9	0.433			202	0.433
	1	2	1	37	4				65.9	0.41643			202	0.41643
			1	2	2				65.9	0.39657			202	0.39657
		14		31	3				65.9	0.47228			202	0.47228
		7	1	2	4				65.9	0.42518			202	0.42518
		9	1	3	1				65.9	0.45302			202	0.45302
2	1	4	1	16	2				65.9	0.40703			202	0.40703
	1	8		15	1				65.9	0.36728			202	0.36728
	1	9	2	7	3				65.9	0.31302			202	0.31302
		8		38	3				65.9	0.39829			202	0.39829
				15					65.9	0.45632			202	0.45632
	1	1	2	1	2				65.9	0.27127			202	0.27127
1	1	10	4	5	6				65.9	0.36868			202	0.36868
		1	6		4				65.9	0.37332			202	0.37332
1		1	1	32	2				65.9	0.46016			202	0.46016
		4	1	6	2				120	0.54729			367	0.54729
2	1	9	1	5	4				120	0.52965			367	0.52965
1	1	3	5	8	6				120	0.55731			367	0.55731
1		32	7	6	4				120	0.38488			367	0.38488
		2	1	22	1				120	0.56877			367	0.56877
	1	7	3	11					120	0.38444			367	0.38444
1	1		4	4					120	0.56636			367	0.56636
3		11	1		1				120	0.58122			367	0.58122
1			4	18	8				120	0.44144			367	0.44144
	1		5	13	1				120	0.52523			367	0.52523
		6	5	5	1				120	0.46102			367	0.46102
		36	7	1					120	0.45875			367	0.45875
		6	3	33	11				120	0.57175			367	0.57175
	2	2	4	2	6				120	0.33879			367	0.33879
	1	10	4		4				120	0.43263			367	0.43263
1	1		1	4	3				120	0.49301			367	0.49301
1			1	41	5				120	0.50627			367	0.50627
3	1	4	4	2	7				120	0.47243			367	0.47243
		6	2	36	5				120	0.41051			367	0.41051
	1	3	1	1	10				120	0.47149			367	0.47149
3		5	1	1	2				120	0.42704			367	0.42704
		3		2	4				120	0.54068			367	0.54068
		11		13	3				120	0.41919			367	0.41919
1			3	7	2				120	0.36403			367	0.36403
				2	3				120	0.5067			367	0.5067
	2	12	1	7	4				120	0.41787			367	0.41787
1		4	1	21	12				120	0.35797			367	0.35797
		1	3	28	4				120	0.46128			367	0.46128
		12		17	14				120	0.49554			367	0.49554
2			3	3	7				120	0.58345			367	0.58345
	2	6	6	1	2				120	0.50776			367	0.50776
		7	4	8					120	0.42929			367	0.42929
				3	4				120	0.53456			367	0.53456
	2	9	1	1	2				120	0.37537			367	0.37537
		2	4	2	6				120	0.27567			367	0.27567
		6	5	4					120	0.42824			367	0.42824
1			1	1	2				120	0.41505			367	0.41505
		16	5		6				120	0.45822			367	0.45822
	1	37	4	2	1				120	0.50367			367	0.50367
		3	4	5	6				120	0.63742			367	0.63742
		4	4	43	10				120	0.41838			367	0.41838
			1	12	5				120	0.52508			367	0.52508
1		1	1	23	4				120	0.65829			367	0.65829
	2	2	1	3	1				120	0.44404			367	0.44404
		1	4	22	5				120	0.40519			367	0.40519
		5		12	8				120	0.35239			367	0.35239
		6	2	1	3				120	0.33854			367	0.33854
		2			4				120	0.45478			367	0.45478
1		1	3	16					120	0.51198			367	0.51198
		23	2	5	6				120	0.5119			367	0.5119
		2	1	3	2				120	0.60424			367	0.60424
		7	1	3					120	0.44909			367	0.44909
	1		4	15	3				120	0.56307			367	0.56307
1		3		1	5				120	0.50111			367	0.50111
1		4	1	5					120	0.31383			367	0.31383
		1	2	2	4				120	0.39931			367	0.39931
2	1	1	2	2	7				120	0.34412			367	0.34412
		19	1	8	5				120	0.4954			367	0.4954
1	1		1	2	1				120	0.43103			367	0.43103
		5		18	2				120	0.402			367	0.402
		1	3	25					120	0.4565			367	0.4565
1		11		4	4				120	0.63829			367	0.63829
		4	1	23	4				120	0.68313			367	0.68313
		3	2	5	1				120	0.51876			367	0.51876
		5	2	2	2				120	0.43092			367	0.43092
	1			28	8				120	0.51652			367	0.51652
1	1	1	1	6	3				120	0.45937			367	0.45937
	1	4		19	1				120	0.62562			367	0.62562
		5	6	8	1				120	0.50719			367	0.50719
		6		3	14				120	0.4617			367	0.4617
1		1	3	10	14
		3	1	3	3
					1
		9	3	21	2
	1	4	2	5	1
		2		5	4
1			4	1
	1	4			3
1	1		1	8	1
		9		2	6
2		7	3	13	3
	1	1	1	16	6
		4		1	6
1			3	5	7
	1	2	1	16	4
		12	7	5	2
1		7	3	7	9
1	1	10		11	5
		4	2	8	6
		4	1	35	8
1	3	8	2	1	3
		3	5	1	1
		6		6	3
2		10	4	15	4
	1				2
1		1	2	8	2
	1	1	2	20	2
			2	4	3
	1	20	2	20	5
		18	2	6	1
1		4	3	11	4
	1	7	4	9	7
		2	3	13	3
		1	6	3	5
		1	2	30	3
		5	2	10	2
		9	2	19	5
	1	9	3	3
		1		19	3
		3		1	3
		6	1	2	3
1	1	7	6	4	3
		6	1	5	1
		1	4	1	3
	2		4	3	4
		1
	2	1	1	28	4
		23	5	13	3
1		3	3	8	2
	3	1	2	2	3
	3	7		5	3
				4	4
1	1	4	1	16	5
	1			1	5
			2	17	7
		22	2	3	13
1				1	1
1	1		1	6	2
			1	4	7
		2		15	7
1	2	7	1	2	1
		5		12	3
	1	3	2	10
		64	1	19	7
	2	5		10	19
		2	3	11	7
		1	1	4	3
		3	2	8	1
1	1	2		7	1
		12	1	4	1
1		1	2
		1	1	6	5
		6	6	7	1
1	1			67	2
	1	11		6	2
2		1	5	16	1
1		4	3		1
		4		3	3
		3	3	4	13
	1	5	3		1
		4	1	3
			1	9	4
		1	3	8	6
	1	6	1	1	3
1		7		19	1
	1		7	14	5
	1		3	2	9
		4		3	4
		3		2	2
		10	2	27	3
1		5		1	1
		7		4	2
1	1	2	2	14	1
1	1		6	14	8
	1	6	3	3	1
		5		19	5
	1	2		2	1
	1	17	2	6	5
1	1	6			3
				9
		2	1		4
1		6	3
		4	1	1	13
1		4	1	3	1
	1	1		2	1
1	2	2	1	4
		7	1	17	5
			1	32	10
		1	4	23	7
		5	5	5	6
1		4	1		2
	1			11	2
1	1	13	4	10	1
1		1	1	10	1
			2	9	3
		1	1	10	2
	1	7	1	2	5
1		8	4	3	4
		4	1	3	6
1				2	2
				6	6
1		32	5	56
		2		15	5
1		4	2	19	4
1		12	3	15	6
		14	2	6	2
	2	1		79	2
		32	5	11
2	1	3	2		2
	1				3
			1	4	6
	1	5	1	8	3
1				16	4
		2	3	10	2
			1	36
		1	2	2	4
		2		2	2
		9		16	1
1	1	3	1	9	11
	2	7	6	1
		3	3
1	2	5	4	12	1
		2		3
		6		8	2
	2	1		8	2
1	2	2		11	3
		7	2	55	3
				1	4
		4	3	3
1		10		46	4
	1		1	3	2
	1	3	1	1	12
1	1		2		3
1		8	1	4	6
	1	1	1	6	4
	1	47	4	64	2
	1	1	1	6	3
	1	7	1	2	3
		1	1	7	1
			2	9	4
	1			2
		4	3	3
				3
		2		8
1	1	5	4		7
		4		6	7
1		2	2	4	4
		3	3	5	1
	1	8	1	11	11
1
1	2	21	3	1	2
		15	2	4	2
			3	15	6
				55
	1		3	1	4
1			2		1
	2	1		13
1		12		3	6
		5	1	5	6
		4	3	21	2
		32	3	26	9
	1	10	2		3
		8	3	20	11
			1	3	1
	1	1	3	9	6
	1	7	2	17	5
		1		8	3
1		3	2	7	1
	1	15	6	21	5
	1	8		3	4
1		10	1	1
	1	8	1	1	1
	1	4	2	10	7
		4		1	4
	1		1	64	4
	1	6	1	4	5
		7	4	14	1
	1	3		12	1
		8	6	21	7
1		10	2		7
		4		1
1	1	3			2
		1		6	5
		7	4	6	12
1	1		1	31	1
		1		35	8
		1	1	2	3
1	1	1	1	4
				51	8
1	2				2
1	1			12	9
				13	1
				1	2
				6	1
				5	5
	1			5	7
1				7	3
				4	4
1				2	4
				3	1
1	1			10	6
1				13	3
2				4	2
1				36	6
	3			4
				18
2				24	6
	1			4	2
1				4	4
	2			3	3
					4
				20	6
				16	6
2	1			14	6
				21	8
					6
	1			31	6
				2	2
	1			3	1
				3	3
					3
					1
				20	6
				13	8
				4	3
				32	6
	1			11	2
				10	2
	1
1				7	4
				3	2
				1
1				18	4
				3	3
					3
				33	5
					4
1				4	1
				11	1
	1			5	5
1	1			49	3
1				21	5
	1			11	2
	1			5
2	1			1	2
				65	7
1				4	14
				2
					1
					1
				7	1
1				8	7
				5	8
1				7	8
1	1			1	7
	1
	1			7	2
				10	4
				2
				30	7
	1			23	3
	3			1
				11
	1			1	2
1	1			7	2
				3	2
1	1			2
	1			1	1
2				5	5
				34	2
				13	1
				39	4
				3	3
	1			13	2
				16	6
	1				3
1				1	2
				33
				13	1
	2			1	4
	1			4	1
				29	1
1	1			3
1				1	5
1				3	5
	1				5
	1			25	7
	1			9	2
				20
				8	5
				4	2
				5	7
				1	2
	2			6	1
	1			9	4
				1	2
1				10	5
				4	1
					2
				3	8
	1			8	7
				3	1
				25	2
				3	7
				3	1
	1			12	1
3				23	1
	1				4
	1			5	1
13	1				3
1	1			21	1
				12	9
				6	1
				19	5
1				15	2
				6	2
				2
3
				1	1
				4	2
	1			18	5
1				14	2
				40	5
2					4
				44	4
	1			29	6
1				3	5
				7	8
				6	1
				9	8
1	4			5	2
	2			47	4
	1			34	7
2				5	2
2				7	2
1	1			4	1
				6	8
				8	2
				14	7
				2	1
	1			1	7
	3			9	5
1				5	3
				4	1
				5	2
				1	3
	2			25	6
				1	1
3				7
				27	1
1				1	5
1				12	12
				5	4
				11	7
				19	8
	1			6	1
	1			13	6
1				4	2
	1			20	1
				4	4
				3	3
1	1			11	1
	1			1	8
				5	4
1				5	1
				1	2
	1			6	4
1				6	6
					9
1				13	14
					1
				24	10
					7
				5	4
1	1			4	1
				11	1
1				9	6
	1			5	3
1	1			17	4
				1	1
1				5	4
				2	2
				6	5
1	1			3	9
				16	5
					3
1				6	1
				2	2
					3
	1			29	7
				6	2
				17	4
	1				2
				6	9
				19	4
				7	5
					3
				20	6
					6
	1			8	1
				3	5
	1			10	3
					2
	1			12	1
1					5
				1	6
				1	4
	1			2	4
1	2			2	1
				3	3
2				1	1
1				6	2
	1			19	2
				25
1				42	5
	1			54	3
1	1			19	1
1				24
1				3	3
				7	3
					5
1				4	3
	2			1	2
1					7
				3	1
1				4	6
1				3	4
1				4	4
				48	4
	1			23	1
				2	3
				37	5
	3			2	5
1	1			8	2
1				12	4
				6	12
				19	2
1	1			14	8
	1			19	4
	1			2	2
	1			34	6
1				17	4
				39	7
				2	1
				20	9
				1	5
				4	11
				6
				14	2
1	2			5	3
	1			53	4
				41	4
				9	2
1				4	2
				2	2
				3
				13	2
				20	12
	1			12	8
1	1			10
				3	7
1	2			31	4
				30	4
					5
1					1
	2			6	3
	1			9	9
2				123	17
1				26	5
1				10	1
				8	9
7				1	3
	1			19	11
				6
	1			2	2
1				30	2
	1			1
	1			6	5
					6
1	1			33	4
	3			35	12
2				22	5
1	1			10	7
2				1
				33	4
1				5	6
					3
				15	4
				11	6
1				20	1
				13	3
1	1			21	1
	1			18	4
	1			4	3
1				10	3
	2				4
1				9
				19	1
				12	8
1	1			46	3
				4	5
1				2
				2	7
				17	4
				69	9
1				2	1
1	1			18	1
	3			2	1
				3	3
				1	9
				43	6
1				21	11
1				19	1
					5
4	3			2	2
1				5	1
				38	14
				2	4
				25	3
	1			19	1
2				7
				1	6
	1			7	2
2				14	8
				4	3
				12	3
1				21	3
2				8	5
				4	5
				52	3
				15	6
	1			9	1
				1	1
				16	2
1	2			2
2					2
1	1			22	6
				4	4
				9	5
	2			14	1
				14	2
				21	1
	1				3
1				1	1
				4	3
1				2	2
2				44	1
1					2
				11	3
	1			3	1
				9	3
				1	3
				4	1
				8	1
				31	3
1				3	1
	1
2				7	3
1				6	7
				1	1
1	1			2	3
	1			15	1
				8
	1			5	3
2				2	5
				3	2
1				14	1
				12	2
	1			3	4
				3	3
1					1
3				26	8
				8
	1			7	2
				8	3
1				3	5
	1			2	1
				9
				28	3
				5	5
	1			19	4
				44	2
					3
	1			6	1
	1			2
	1			3	2
1				7	2
	1			5
	1				1
	1			15	1
1				3	4
				12	2
				1	1
	1			1	2
				6
1	1			6	1
	3				2
	2			1	4
1	1			5	2
2				9	1
	1			52	7
	1			3	3
	1			8	2
				4	1
				7	7
				7	4
	1				2
					1
	1			5	1
				39	12
					4
	1			10	9
				29	4
				11	4
2	1			2	2
				27	2
				10	3
	1			19	2
1				7	7
1	2			70	11
1				9	4
				4
1	1			19	8
				15	1
1				32	2
1				3
				6	4
1				16	3
	2				3
				5	1
	2			14	4
	1				2
	1			6	6
				7	5
1				9	5
	1			11	8
				2	3
				2	2
					1
1				6	1
	1			1	4
	1				2
1				6
				1	1
1					6
				10	2
				1	2
1					1
					1
				8	2
				5	4
				9	7
				5	6
				10	7
				3	1
				10	4
				38	3
					1
				1	12
				3	6
				27	6
				22
				8	9
				2
				25	7
				9	4
				1	2
				6
				11	2
				4	1
				14	2
				4	4
					4
				15	2
				1	3
				1	4
				45	5
				2	5
				10	11
					1
				4	4
				10	4
					4
				3	6
				2	1
				6	1
				2
				3	1
				16	1
				9	11
					11
				32	8
				8
				1	6
				9	1
					2
				40	5
				14	7
				8	1
				3	2
					1
				11	2
				30	4
				3	1
				12	8
					2
				10
				12	7
				2
				1	2
				5	7
				16	6
				2	1
				46	4
				39	7
				1	1
				15	1
				4	2
				5	5
				8	3
				2	3
				5	3
				13	4
				10	5
				2	5
				9	4
				8	2
					1
				1	5
				13	3
				2
				9	3
				21	2
				5	2
				8	1
					1
				7	1
				1	2
				4
				2	3
				8
				3	1
				4	14
				6	1
				6
				1
				9	12
				5	3
				1	1
					2
					2
				2	15
				9	4
				25	8
				4	8
				3	9
					2
				1	5
				3	3
				28	9
				6	1
				8	10
				26	6
				19	6
				1	7
				60	9
				8	3
				14	1
				6	4
				3
				4	2
				20	3
				4	3
				8	4
				11	3
				10	8
					2
				3	3
				2	1
				1	3
				1	3
				11
				4	1
				3	9
				4	2
					1
				1	6
				7	5
					2
				3	4
					1
				9	4
				39	2
				5	6
				16	3
				34	9
				20	3
				23	2
				8	1
				7	4
				7	11
					1
				2	1
				8	2
				14	2
				3	3
				9	5
				28	4
					4
				14	5
				5	1
				1	1
				6	3
				3	2
				5	2
					5
				4
				1
				41	8
				9	2
				3	5
				2	2
				3	1
				11	4
				3	2
					2
				11	1
				13	1
				14	2
				10	3
					1
				13	2
				5
				4	8
				9	6
				3	4
				8	5
				52	2
				17	1
				10	6
					3
				6	2
				4
				11	3
				4
				6	5
				29	4
				19	1
				26	1
					7
				1	1
				1	2
					3
				6	1
				12	3
				4	3
				22	1
				12	8
				1
				5	2
				2	5
				3	3
				1	3
				19	2
				1	2
				9	5
				20	6
				1	1
				4	1
				7	3
				2	6
				3
				33	8
				13	4
				9	10
				2	3
				92	2
					1
				24	4
				5	3
				9	1
					4
				5	3
				4
				19	2
				8	6
				9	6
					1
				6	2
				16	5
				4	8
				3	3
				2	6
				23	6
				13	2
				14	3
				3	2
				2	3
				1	3
				7	5
				2
				6	2
				5	3
				2	6
				5	1
				5	5
				32	5
				18	9
				2	2
				2	8
				1	3
				2	4
				3	4
				13	2
				18	8
				1	6
				16	11
					4
				36	2
				7	1
				3	1
				14	1
				9	6
				5	7
				15	2
				10	2
				9	8
				1	6
				1
				61	6
				42	16
					6
				3	1
				14	2
				15	11
				1	5
				6	1
				1	2
				21	8
				12	3
				3	3
					12
				35
				4	3
				5	3
					1
				38	3
				3
				19	4
				1	1
				61	12
				8	2
				1	3
				2
				5	1
				3	8
				5	4
				1	2
				22	4
					3
				49	8
					4
				1
				7
				4	4
				7	14
				37	6
				5	1
					2
				12
				1	2
				1	1
				8
				24	17
				2	4
				3	5
				36	1
				5	14
				13	1
				9	3
					2
				49	5
					7
				39	5
				4	5
				2	1
				26	2
				1	2
				7	4
				1	3
				1	1
				1	2
				1	4
					2
					4
				27	2
				3
				3	6
				1	2
				26	6
				3	2
				12	5
				8	8
				5	6
				4	3
				2	3
				1	1
				9	2
				3	2
				5	5
				5
				4	5
				2	1
				12	1
				22	1
				7	3
				4	4
				9	4
				34	2
					2
				15	5
				1	6
				2
				8
				3	8
				13	1
				1
				7	1
				2	3
				4	2
				4	12
				2	1
				6	4
				48	8
				1	2
				17
				5	5
				9	2
					3
				1	3
				13	4
				2	5
				13	3
				11	4
				9	4
				28	8
					6
				1	2
				4	3
					4
				9
				31	12
				16	5
				4	1
				18	2
				3	3
				5	5
				3	1
				2	3
				2	6
				59	2
					2
				28	3
				13	1
				3	4
				9	3
				14	5
				17	4
				1	2
				3	6
				1	6
					3
				2	8
				1
				8	8
				2	2
				3	6
				5	4
				24	2
				1	3
				4	7
				1	2
				6	1
				7	5
				4	1
				3	1
				2	9
				10	3
				20	3
					2
				2	2
				3	1
				3	2
				4	2
				11	7
				3
				5	2
					2
				4	1
				4	2
					1
				116	2
				2
				23	2
				1
				21	1
				4	2
				32	5
				3	1
				8	8
				26	9
				36	1
				12	1
				2	3
				23	1
				15	1
				10	7
				10	2
				4	12
				28	7
				1	1
				6	9
				9	8
				8
					2
					1
				33	4
				26	1
				2	6
				9	3
				8	1
					1
				12
				2	3
				4	2
				30	1
				1
				48	5
				4
				11	3
				16	3
				31	4
				9	1
				4	10
					3
				9	3
					1
				2
				7	4
				9	4
				9	3
				22	3
				2	2
				20	3
				9	1
				2	4
					10
				4	3
				3	2
				50	12
					2
				5	1
				8	5
				1	3
				1
				8	1
				13	3
					5
				4	3
				18
				7
				9	1
				17	7
					3
				5	2
				10	8
				2	3
				2	1
					5
				5
				3	3
				1	1
					3
				69	11
				13	8
				3
				5	3
				14	3
					4
				11	5
				4	1
				8	2
				17	14
					1
				1	5
					2
				4	5
				9	4
				2	1
				5	5
				3	3
				5	1
				2	5
				2	2
					1
					3
				6	5
				5	8
				17	5
				1	4
				12	2
				1	6
				28	1
				2	5
				2	4
				2	1
				3	1
				13	5
					3
				10	5
				42	7
				4	3
				28	14
				52	2
				5	1
				2	6
				12	11
				13	1
				4	8
				40	5
				2	1
				5
				30	9
				56	2
				4
				6	2
				3	2
				17	3
				26	2
				3	8
				1
				18	2
				12	3
				6	4
				5	1
				9	2
				9	6
				6	4
					2
				3	2
				4	5
				1	1
				2	7
				1	3
				1	5
				8	2
				1	3
				7	1
					3
				3	5
				40	2
				19	8
				5	6
				1	2
				6	5
				3	2
				4	7
				1	1
				1	6
				1	1
					4
				2	10
				6	3
				66	1
					2
				20	3
				5	3
					1
					4
				1	5
				16	6
				6
				6	1
				21	7
				2	2
				6	4
				7	8
				26
				5	2
				13
				3	3
				2
				2	2
				44	8
				1	4
				2	3
				13	3
				1	5
				1	7
				6	4
					4
				13	3
				1	8
				16	4
				3
				19	6
				2	5
				39	1
				9	1
				7	4
					1
				18	3
				48
				13	1
				12	4
				27	9
				11	3
				2	4
				3	6
				7	5
				11	2
				2	5
				27	1
				1	3
				2	3
				5	3
				7	2
				2	3
				2
				4	3
				2	5
				1
				1	3
				47	2
				1
				10	7
				1	2
				7	1
				7	3
				54	5
				5	1
				19	3
				1	4
					9
					3
				6	1
				3	3
				10	2
				6	7
				1	1
				10	6
				3	1
				11	2
				13	8
				32
				7	14
				9	4
					1
				4	3
				2	4
				7
				2	1
				2
				2	2
				22	4
				9	1
				13	2
				7	8
				1	1
				4	2
				16	2
				8	7
				6	6
				15	3
				5	2
				33	3
					4
				9	1
				17	5
				17	3
				5	1
				3
				23	1
				2	1
				7	3
				3	8
				7	4
					1
				28	1
				30	1
				21	7
				1	2
					3
				17	9
				9	2
				38	3
				6
				30	3
				3	9
				11	3
				10	10
				58	5
				14	1
					2
				3	4
				4	12
				3	10
				2	1
				6	6
				31	2
				12	3
				14	2
				3	6
				1	1
				11
					1
				9	3
				14	2
				37	4
				29	8
				11	2
				1	1
				10
				2	8
				4	2
				12	4
					3
					8
					4
				14	2
				3	12
				3	3
				2	3
				4	6
				9	4
				19	1
				2	1
				7
				3	4
				4	5
				20	3
				4	2
				16	6
				2	2
				1	3
				43	6
				27	3
					1
				3	2
				2	2
				2	4
				4
				2	2
					7
				2	1
				44	1
				12	10
				53	7
					1
				23	6
				8	2
					2
				7	9
				4
				12
				40	7
				11
				22	6
				8	4
				1	13
				4	5
				3
				11
				14	1
				29	3
					1
				3	6
				8
				2	11
				37	2
				67	7
				1	1
				9	3
				22	6
				3	2
				39	3
					2
				6	3
				40	6
				18	6
				5	1
				1	2
				4	1
				5	1
				7	2
				10	3
					2
				15	7
				7	6
				17	8
				6	1
				18	7
					1
				27	7
				2	3
				41	4
				8	8
				1
				8	6
				6	2
				13	2
				3	5
				1
				22	4
					3
				19	2
				12	5
				8	1
				3	6
				102	7
					1
				1	8
				11	3
				50	3
				10	4
				15
				9	9
				11	8
				8	2
				62	2
					2
				1	2
				10
				2	12
					5
				36	5
				2	2
				9	1
				7	2
				4	1
				4	6
				12	5
				11	2
				15	2
				1	6
				4
				40	7
				119	10
				7	2
				9
				1	1
				24	7
					5
				5	2
				8	5
				5	2
				6
				3	2
				1
				23	4
				5
				7	3
				6	1
				6	3
				1	5
				23
				13	10
				16	1
				8	4
				2	5
				4	2
				14
				6	2
				6	6
				32	2
				4
				1	2
				2
					3
				6	2
					5
				2
				8	3
				45	8
					2
				1	2
				36	7
				9	5
				2	4
					2
				1	1
				1	1
				1
				1	3
				3	4
				4	2
				11	1
				18	2
				5	4
				16	1
				25	5
				7	4
				1	1
				9	6
				2	6
				6	4
				7	1
				1	2
				6	1
				17	4
				1	6
				2	1
				6
				34	5
				8	6
				3
				1	2
				5	7
				5
				88	7
				4	2
				13	2
				8
				5	5
				37	6
				34	8
				27	3
				3
				34	6
				6	4
				8	2
				50	1
				2	2
				2	9
				2	3
				1
				20	2
				6	1
				2	2
				3	13
				3	6
				5	6
				11	5
				40	11
				14	1
				1	3
				4	2
				2
				24	6
				7	5
				1
				2	5
				6	2
				4	1
				2	4
				22	8
				42	4
				7	5
				5	4
					2
				7	2
				3
				13	2
				6	4
				59	6
				7	4
				2	2
				6	1
				1	3
					3
				1
				91	8
				3	2
				7	5
				16	3
				5	2
				5	9
				3	6
				7	5
					1
				16	4
				42	1
				10	2
				13	8
				2	3
				2	1
				29	2
				11	6
				16	3
				14	6
				3	2
				1	4
				2	8
				2
				19	9
				32	2
				13
				3	3
				2	4
				5	11
				7	6
				24	6
				8	3
				3	7
				10
				34	1
				4	4
				2	4
				1	2
				5	2
				19	4
				6	4
				7	15
				11	2
				20	7
				2	9
				20	4
				4
				1	3
				19
					2
				3	6
				4	8
				17	3
				5	2
				7
				28	13
				4	1
				17	5
				1	1
				39	3
				35	5
				9	3
				19	4
				4	3
				3	7
				43	4
					3
				10	5
				12
				1	14
				25	4
				3	6
					4
				1
					2
				7	3
				9	4
				2	2
					4
				2	2
				11	4
				5	2
				2	3
					9
				3	3
				21	3
				5	8
					3
				25	6
				4	7
				7	4
				18	6
				6	3
				6	2
				8	4
				8	8
				16	2
				2	2
				9	7
[truncated: 6,956 more rows]

## Sheet: SI figure5
SI Figure 5: m/z data of representative single-cell MS spectrum of ID-organic cytoMS and organic mass cytometry in positive mode.
ID organic cytoMS			organic mass cytometry
m/z	intensity		m/z	intensity
79.2047	0		79.2037	0
79.2051	0		79.2041	0
79.2054	0		79.2044	0
79.2057	0		79.2047	0
80.0474	0		81.0288	0
80.0478	0		81.0291	0
80.0481	0		81.0294	0
80.0485	0		81.0298	0
80.0488	97473.8		81.0301	21897.8
80.0491	355313		81.0305	100879
80.0495	1.00336e+06		81.0308	409992
80.0498	1.70955e+06		81.0312	958294
80.0501	2.16504e+06		81.0315	1.5564e+06
80.0505	1.6335e+06		81.0319	1.72219e+06
80.0508	915880		81.0322	1.18139e+06
80.0512	237406		81.0326	620966
80.0515	0		81.0329	180044
80.0517	0		81.0332	43506.3
80.0521	0		81.0336	0
80.0524	0		81.034	0
80.0528	0		81.0343	0
81.0681	0		81.0346	0
81.0684	0		81.0682	0
81.0687	0		81.0686	0
81.0691	0		81.0689	0
81.0695	116601		81.0692	0
81.0698	452974		81.0696	23528.6
81.0701	828104		81.0699	71222
81.0705	1.11156e+06		81.0703	125834
81.0708	866963		81.0706	151378
81.0712	491605		81.071	127964
81.0715	130259		81.0713	73714.4
81.0719	0		81.0717	25103.7
81.0722	0		81.072	0
81.0726	0		81.0723	0
81.0729	0		81.0727	0
81.3892	0		81.073	0
81.3895	0		83.0585	0
81.3899	0		83.0588	0
81.3902	0		83.0592	0
81.3906	0		83.0595	0
81.3909	0		83.0599	37128
81.3913	0		83.0603	88204.6
81.3916	0		83.0606	134542
81.392	0		83.061	145891
81.3923	0		83.0613	115603
81.3927	0		83.0617	64874.1
81.393	0		83.062	0
81.3934	0		83.0624	0
81.3937	0		83.0628	0
81.3941	0		83.0631	0
81.3944	0		83.0836	0
81.3948	0		83.084	0
81.3951	0		83.0843	0
81.3955	0		83.0847	0
81.3958	0		83.085	27002.5
81.3962	0		83.0854	71110.2
81.3965	0		83.0858	117982
81.3969	0		83.0861	132241
81.5032	0		83.0865	100658
81.5035	0		83.0868	47169.2
81.5039	0		83.0872	0
81.5042	0		83.0875	0
81.5046	0		83.0879	0
81.5049	0		83.0883	0
81.5053	0		84.0786	0
81.5056	0		84.079	0
81.506	0		84.0794	0
81.5063	0		84.0797	0
81.5067	0		84.0801	31546.7
81.507	0		84.0805	56955.3
81.5074	0		84.0808	169343
81.5077	0		84.0812	290815
81.508	0		84.0816	318454
81.6153	0		84.0819	209545
81.6156	0		84.0823	83032.1
81.616	0		84.0827	28345.9
81.6163	0		84.083	0
81.6167	0		84.0834	0
81.617	0		84.0837	0
81.6174	0		84.0841	0
81.6177	0		84.5062	0
81.6181	0		84.5066	0
81.6184	0		84.5069	0
81.6188	0		84.5073	0
81.6191	0		84.5077	0
81.6195	0		84.508	0
81.6198	0		84.5084	0
81.6202	0		84.5088	0
81.727	0		84.5091	0
81.7273	0		84.5095	0
81.7276	0		84.5099	0
81.728	0		84.5102	0
81.7284	0		84.5106	0
81.7287	0		84.511	0
81.7291	0		84.9095	0
81.7294	0		84.9099	0
81.7297	0		84.9103	0
81.7301	0		84.9107	0
81.7304	0		84.911	54465
81.7308	0		84.9114	109886
81.7311	0		84.9118	147197
81.7315	0		84.9121	139178
82.5904	0		84.9125	92986.4
82.5907	0		84.9129	40624.4
82.5911	0		84.9133	0
82.5914	0		84.9136	0
82.5918	139945		84.914	0
82.5922	218581		84.9144	0
82.5925	244259		84.93	0
82.5929	209565		84.9303	0
82.5932	140644		84.9307	0
82.5936	0		84.9311	0
82.5939	0		84.9314	44249.1
82.5943	0		84.9318	78606.6
82.5947	0		84.9322	95678
82.7247	0		84.9326	83089.6
82.7251	0		84.9329	49828.9
82.7254	0		84.9333	0
82.7258	0		84.9337	0
82.7262	0		84.934	0
82.7265	0		84.9344	0
82.7269	0		86.0576	0
82.7272	0		86.0579	0
82.7276	0		86.0583	0
82.7279	0		86.0587	0
82.7283	0		86.0591	17508
82.7287	0		86.0594	95839.6
82.729	0		86.0598	333208
82.7294	0		86.0602	598371
82.7297	0		86.0606	812691
82.8365	0		86.061	660910
82.8369	0		86.0613	390864
82.8372	0		86.0617	137065
82.8376	0		86.0621	33964.2
82.838	0		86.0625	0
82.8383	0		86.0629	0
82.8387	0		86.0632	0
82.839	0		86.0636	0
82.8394	0		86.0943	0
82.8397	0		86.0947	0
82.8401	0		86.0951	0
82.8405	0		86.0954	0
82.8408	0		86.0958	43939.3
82.9489	0		86.0962	105701
82.9493	0		86.0966	217393
82.9496	0		86.0969	313437
82.95	0		86.0973	259698
82.9503	0		86.0977	151848
82.9507	0		86.0981	45688.9
82.951	0		86.0984	0
82.9514	0		86.0988	0
82.9518	0		86.0992	0
82.9521	0		86.0996	0
82.9525	0		87.0258	0
82.9528	0		87.0261	0
82.9532	0		87.0265	0
83.0202	0		87.0269	0
83.0206	0		87.0273	21464.2
83.021	0		87.0277	157652
83.0213	0		87.0281	311149
83.0217	168270		87.0285	449038
83.022	269828		87.0288	395909
83.0224	298833		87.0292	249268
83.0228	228855		87.0296	116855
83.0231	110009		87.03	28833.5
83.0235	0		87.0304	0
83.0238	0		87.0308	0
83.0242	0		87.0311	0
83.0246	0		87.0315	0
83.0468	0		87.0785	0
83.0472	0		87.0789	0
83.0475	0		87.0793	0
83.0479	0		87.0797	0
83.0482	0		87.0801	48824
83.0486	197006		87.0804	114838
83.049	683897		87.0808	171587
83.0493	1.24761e+06		87.0812	178425
83.0497	1.74283e+06		87.0816	132644
83.05	1.49641e+06		87.082	68377
83.0504	903287		87.0824	0
83.0507	354569		87.0828	0
83.0511	66473.3		87.0832	0
83.0515	0		87.0836	0
83.0518	0		88.0731	0
83.0522	0		88.0735	0
83.0525	0		88.0739	0
83.0586	0		88.0743	0
83.059	0		88.0747	23993.4
83.0593	0		88.0751	98765.9
83.0597	0		88.0755	322563
83.0601	0		88.0759	584797
83.0604	0		88.0762	792953
83.0608	0		88.0766	640871
83.0611	0		88.077	375729
83.0615	0		88.0774	124697
83.0619	0		88.0778	20777.3
83.0622	0		88.0781	0
83.0626	0		88.0786	0
83.0629	0		88.0789	0
83.0838	0		88.0793	0
83.0841	0		88.7234	0
83.0845	0		88.7238	0
83.0849	0		88.7242	0
83.0852	102023		88.7246	0
83.0856	566227		88.725	0
83.0859	1.03137e+06		88.7254	0
83.0863	1.25579e+06		88.7258	0
83.0866	892109		88.7262	0
83.087	482884		88.7266	0
83.0874	173819		88.7269	0
83.0877	68080.4		88.7273	0
83.0881	0		88.7277	0
83.0884	0		88.7281	0
83.0888	0		88.9883	0
83.0892	0		88.9887	0
84.0426	0		88.9891	0
84.043	0		88.9895	0
84.0433	0		88.9899	30371.8
84.0437	0		88.9903	195465
84.0441	187730		88.9907	684560
84.0444	372278		88.9911	1.22942e+06
84.0448	495112		88.9915	1.67671e+06
84.0452	464899		88.9918	1.38596e+06
84.0455	303540		88.9922	831164
84.0459	127914		88.9926	320826
84.0463	0		88.993	91741.5
84.0466	0		88.9934	23994.7
84.047	0		88.9939	0
84.0473	0		88.9943	0
84.0791	0		88.9947	0
84.0795	0		88.9951	0
84.0799	0		89.9604	0
84.0803	0		89.9608	0
84.0806	190914		89.9612	0
84.081	341403		89.9616	0
84.0813	416244		89.962	37019.9
84.0817	364706		89.9624	91515.8
84.0821	226448		89.9628	141651
84.0824	90760		89.9632	153932
84.0828	0		89.9636	119166
84.0832	0		89.964	62271.7
84.0835	0		89.9644	0
84.0839	0		89.9648	0
84.2821	0		89.9652	0
84.2824	0		89.9657	0
84.2828	0		90.0892	0
84.2832	0		90.0896	0
84.2835	0		90.09	0
84.2839	0		90.0904	0
84.2843	0		90.0908	46893.8
84.2846	0		90.0912	103845
84.285	0		90.0916	150631
84.2854	0		90.0921	152687
84.2857	0		90.0925	107285
84.2861	0		90.0929	46748.9
84.2865	0		90.0932	0
84.2868	0		90.0936	0
84.2872	0		90.094	0
84.2876	0		90.0944	0
84.3915	0		91.0513	0
84.3919	0		91.0518	0
84.3923	0		91.0522	0
84.3926	0		91.0526	0
84.393	0		91.053	3729.6
84.3933	0		91.0534	58891.6
84.3937	0		91.0538	247275
84.3941	0		91.0542	483951
84.3945	0		91.0546	711689
84.3948	0		91.0551	639985
84.3952	0		91.0555	391790
84.3956	0		91.0559	164779
84.3959	0		91.0563	43724.8
84.3963	0		91.0567	0
84.3967	0		91.0571	0
84.397	0		91.0576	0
84.3974	0		91.058	0
84.3978	0		93.0677	0
84.3981	0		93.0682	0
84.3985	0		93.0686	0
84.5034	0		93.069	0
84.5037	0		93.0694	48900.7
84.5041	0		93.0699	96148.4
84.5045	0		93.0703	129051
84.5049	0		93.0707	120850
84.5052	0		93.0712	75388.4
84.5056	0		93.0716	25955.1
84.506	0		93.072	0
84.5063	0		93.0724	0
84.5067	0		93.0728	0
84.5071	0		93.0733	0
84.5074	0		94.0328	0
84.5078	0		94.0332	0
84.5082	0		94.0336	0
84.5085	0		94.034	0
84.5089	0		94.0345	24797.6
84.5093	0		94.0349	63297.4
84.5096	0		94.0353	157116
84.51	0		94.0358	270509
84.5104	0		94.0362	319499
84.5108	0		94.0366	229910
84.5111	0		94.0371	127258
84.5115	0		94.0375	44080.4
84.5119	0		94.0379	0
84.6151	0		94.0384	0
84.6155	0		94.0388	0
84.6158	0		94.0392	0
84.6162	0		94.9273	0
84.6166	0		94.9277	0
84.617	0		94.9282	0
84.6173	0		94.9286	0
84.6177	0		94.929	44695.8
84.6181	0		94.9295	81175.9
84.6184	0		94.9299	101351
84.6188	0		94.9304	90915.5
84.6192	0		94.9308	55832.8
84.6195	0		94.9312	0
84.6199	0		94.9316	0
84.6203	0		94.932	0
84.6206	0		94.9325	0
84.621	0		94.9522	0
84.6214	0		94.9527	0
84.6218	0		94.9531	0
84.6221	0		94.9535	0
84.6225	0		94.954	21058.1
84.6229	0		94.9544	120718
84.7271	0		94.9548	278093
84.7274	0		94.9553	451184
84.7278	0		94.9557	490967
84.7282	0		94.9562	337308
84.7285	0		94.9566	178215
84.7289	0		94.957	55280.7
84.7293	0		94.9575	24042.8
84.7297	0		94.958	0
84.73	0		94.9584	0
84.7304	0		94.9589	0
84.7308	0		94.9593	0
84.7311	0		95.0827	0
84.7315	0		95.0832	0
84.7319	0		95.0836	0
84.7322	0		95.0841	0
84.7326	0		95.0845	34834.7
84.733	0		95.0849	84471.8
84.7334	0		95.0854	197456
84.7337	0		95.0858	316839
84.7341	0		95.0863	323228
85.0624	0		95.0867	207416
85.0628	0		95.0871	99779.2
85.0631	0		95.0876	39368.8
85.0635	0		95.088	0
85.0639	87625.4		95.0884	0
85.0643	140594		95.0889	0
85.0646	510321		95.0893	0
85.065	899032		96.0302	0
85.0654	1.16846e+06		96.0307	0
85.0657	882228		96.0311	0
85.0661	483144		96.0316	0
85.0665	115708		96.032	37545.3
85.0669	0		96.0325	88379.4
85.0672	0		96.0329	237505
85.0676	0		96.0334	397117
85.068	0		96.0338	467243
85.3915	0		96.0343	337590
85.3919	0		96.0347	187033
85.3922	0		96.0351	55327.8
85.3926	0		96.0356	27619.1
85.393	0		96.036	0
85.3933	0		96.0365	0
85.3937	0		96.0369	0
85.3941	0		96.0374	0
85.3945	0		96.0785	0
85.3948	0		96.0789	0
85.3952	0		96.0793	0
85.3956	0		96.0798	0
85.396	0		96.0802	55385.9
85.4709	0		96.0807	113707
85.4712	0		96.0811	157473
85.4716	0		96.0816	155255
85.472	0		96.082	107109
85.4724	122801		96.0825	46483.2
85.4727	203409		96.0829	0
85.4731	236771		96.0833	0
85.4735	202085		96.0838	0
85.4739	121549		96.0842	0
85.4742	0		96.9191	0
85.4746	0		96.9195	0
85.475	0		96.92	0
85.4754	0		96.9204	0
85.8393	0		96.9209	33847.9
85.8397	0		96.9213	96591.2
85.84	0		96.9218	165102
85.8404	0		96.9223	191698
85.8408	0		96.9227	159726
85.8411	0		96.9232	94847.7
85.8415	0		96.9236	36422.1
85.8419	0		96.924	0
85.8423	0		96.9245	0
85.8427	0		96.925	0
85.8431	0		96.9254	0
85.8435	0		96.9508	0
85.8439	0		96.9512	0
86.0566	0		96.9517	0
86.057	0		96.9521	0
86.0574	0		96.9526	42482.9
86.0577	0		96.953	113021
86.0581	130590		96.9535	203176
86.0585	333328		96.9539	248156
86.0589	512785		96.9544	214125
86.0593	1.25087e+06		96.9548	129895
86.0596	3.89128e+06		96.9553	53183.4
86.06	8510068		96.9557	0
86.0604	13529600		96.9562	0
86.0608	14611500		96.9566	0
86.0611	9824256		96.9571	0
86.0615	4.97825e+06		98.0188	0
86.0619	1.2403e+06		98.0193	0
86.0623	188914		98.0198	0
86.0627	164032		98.0202	0
86.063	227055		98.0207	65563.3
86.0633	128647		98.0211	124007
86.0637	0		98.0216	157655
86.0641	0		98.022	140026
86.0645	0		98.0225	82764.2
86.0649	0		98.023	26769.1
86.0944	0		98.0234	0
86.0948	0		98.0238	0
86.0952	0		98.0243	0
86.0955	0		98.0247	0
86.0959	68710.1		98.0934	0
86.0963	379816		98.0938	0
86.0967	695837		98.0943	0
86.0971	881888		98.0947	0
86.0974	639305		98.0952	13506.5
86.0978	258822		98.0957	110384
86.0982	88301.9		98.0961	271933
86.0986	0		98.0966	444889
86.0989	0		98.097	468984
86.0993	0		98.0975	307934
86.0997	0		98.098	150042
87.042	0		98.0984	39999.6
87.0424	0		98.0989	0
87.0428	0		98.0994	0
87.0432	0		98.0999	0
87.0436	174333		98.1003	0
87.0439	383771		99.0256	0
87.0443	567966		99.0261	0
87.0447	595190		99.0265	0
87.0451	445336		99.027	0
87.0455	229285		99.0275	14420.7
87.0459	74877.2		99.028	115813
87.0463	0		99.0284	432871
87.0466	0		99.0289	844940
87.047	0		99.0293	1.26217e+06
87.0474	0		99.0298	1.1861e+06
87.0609	0		99.0303	746264
87.0613	0		99.0307	341357
87.0617	0		99.0312	92964.7
87.062	0		99.0317	20002.4
87.0624	59021.5		99.0322	0
87.0628	166901		99.0326	0
87.0632	338312		99.0331	0
87.0636	730241		99.0336	0
87.064	809905		99.0354	0
87.0644	560974		99.0359	0
87.0648	218152		99.0364	0
87.0651	74478.7		99.0368	0
87.0656	0		99.0373	50454
87.066	0		99.0378	85437.1
87.0663	0		99.0382	102134
87.0667	0		99.0387	88957.5
87.0771	0		99.0392	53333.1
87.0775	0		99.0396	0
87.0779	0		99.0401	0
87.0783	0		99.0406	0
87.0787	107893		99.041	0
87.079	183784		99.042	0
87.0794	388062		99.0424	0
87.0798	1.13525e+06		99.0429	0
87.0802	3290148		99.0434	0
87.0806	5663263		99.0439	60479
87.081	7.45603e+06		99.0443	96009.6
87.0814	5907813		99.0448	101652
87.0817	3.45042e+06		99.0452	71541.5
87.0821	1.1368e+06		99.0457	28285.8
87.0825	209158		99.0462	0
87.0829	0		99.0467	0
87.0832	0		99.0471	0
87.0836	0		99.0476	0
87.084	0		99.077	0
87.0844	0		99.0775	0
87.1727	0		99.078	0
87.1731	0		99.0785	0
87.1735	0		99.0789	36438.8
87.1739	0		99.0794	123285
87.1743	0		99.0799	418343
87.1746	0		99.0803	788631
87.175	0		99.0808	1.1368e+06
87.1754	0		99.0813	1.01383e+06
87.1758	0		99.0817	619102
87.1762	0		99.0822	257376
87.1766	0		99.0827	55513.2
87.177	0		99.0831	1749.59
87.1774	0		99.0836	0
87.3939	0		99.0841	0
87.3943	0		99.0845	0
87.3947	0		99.085	0
87.3951	0		99.0887	0
87.3955	0		99.0892	0
87.3958	0		99.0897	0
87.3962	0		99.0901	0
87.3966	0		99.0906	23281.8
87.397	0		99.0911	70775.6
87.3974	0		99.0915	124347
87.3978	0		99.092	147435
87.3982	0		99.0925	125144
87.3986	0		99.093	75807.3
87.3989	0		99.0934	29739.3
87.3993	0		99.0939	0
87.3997	0		99.0943	0
87.4001	0		99.0948	0
87.4005	0		99.0953	0
87.4009	0		100.027	0
87.4013	0		100.028	0
87.4017	0		100.028	0
87.4021	0		100.029	0
87.4024	0		100.029	50738.2
87.5056	0		100.029	116988
87.506	0		100.03	174418
87.5064	0		100.03	181329
87.5068	0		100.031	132858
87.5071	0		100.031	65897.5
87.5075	0		100.032	0
87.5079	0		100.032	0
87.5083	0		100.033	0
87.5087	0		100.033	0
87.5091	0		100.073	0
87.5095	0		100.073	0
87.5099	0		100.074	0
87.5103	0		100.074	0
87.5106	0		100.075	19971.4
87.511	0		100.075	122453
87.5114	0		100.076	262828
87.5118	0		100.076	406758
87.5122	0		100.076	394582
87.5126	0		100.077	249484
87.513	0		100.077	116149
87.5134	0		100.078	44582.7
87.5138	0		100.078	0
87.6198	0		100.079	0
87.6202	0		100.079	0
87.6206	0		100.08	0
87.621	0		100.11	0
87.6214	0		100.11	0
87.6218	0		100.111	0
87.6222	0		100.111	0
87.6226	0		100.112	52757.3
87.623	0		100.112	103059
87.6233	0		100.113	135564
87.6237	0		100.113	127695
87.6241	0		100.114	83812.9
87.6245	0		100.114	33013.6
87.6249	0		100.114	0
87.6253	0		100.115	0
87.6257	0		100.115	0
87.9209	0		100.116	0
87.9213	0		101.024	0
87.9216	0		101.025	0
87.922	0		101.025	0
87.9224	0		101.026	0
87.9228	0		101.026	48816.6
87.9232	0		101.027	89882.8
87.9236	0		101.027	110173
87.924	0		101.028	91709.9
87.9244	0		101.028	45775.7
87.9248	0		101.028	0
87.9252	0		101.029	0
87.9256	0		101.029	0
87.926	0		101.03	0
87.9263	0		101.057	0
87.9267	0		101.057	0
87.9271	0		101.058	0
87.9275	0		101.058	0
87.928	0		101.059	27401.1
87.9284	0		101.059	81576.9
87.9288	0		101.06	132633
87.9292	0		101.06	147480
88.0188	0		101.061	116248
88.0191	0		101.061	62992
88.0195	0		101.062	0
88.0199	0		101.062	0
88.0203	94198.7		101.063	0
88.0207	248318		101.063	0
88.0211	781514		102.087	0
88.0215	1.65224e+06		102.088	0
88.0219	2.58004e+06		102.088	0
88.0223	2.66193e+06		102.089	0
88.0227	1.72508e+06		102.089	0
88.0231	822860		102.09	54972.2
88.0235	170858		102.09	286498
88.0238	0		102.091	691088
88.0242	0		102.091	1131347
88.0246	0		102.092	1.25653e+06
88.025	0		102.092	867948
88.0253	0		102.093	460058
88.0347	0		102.093	142119
88.0351	0		102.094	50260.1
88.0355	0		102.094	40047.3
88.0359	0		102.095	0
88.0363	0		102.095	0
88.0367	0		102.096	0
88.0371	0		102.096	0
88.0375	0		102.124	0
88.0379	0		102.125	0
88.0383	0		102.125	0
88.0387	0		102.126	0
88.0391	0		102.126	7826.04
88.0395	0		102.127	66200.3
88.0399	0		102.127	238650
88.072	0		102.128	423121
88.0724	0		102.128	555937
88.0728	0		102.129	426556
88.0732	0		102.129	241499
88.0736	29113.4		102.13	69104.3
88.074	189014		102.13	9639.12
88.0744	294788		102.131	0
88.0748	749568		102.131	0
88.0751	2421431		102.132	0
88.0756	5921746		102.132	0
88.0759	9739840		103.003	0
88.0763	11387700		103.003	0
88.0767	8109743		103.004	0
88.0771	4392376		103.004	0
88.0775	1.22145e+06		103.005	31842.5
88.0779	211490		103.005	153725
88.0783	64911		103.006	562414
88.0786	0		103.006	1.07648e+06
88.079	0		103.007	1.56774e+06
88.0794	0		103.007	1.4069e+06
88.0798	0		103.008	865360
88.0818	0		103.008	362737
88.0822	0		103.009	96140.4
88.0825	0		103.009	30160
88.0829	0		103.01	0
88.0833	143799		103.01	0
88.0837	280048		103.011	0
88.0841	356005		103.011	0
88.0845	319470		103.037	0
88.0849	195242		103.038	0
88.0853	0		103.038	0
88.0857	0		103.039	0
88.0861	0		103.039	24765.9
88.0865	0		103.04	98642.6
88.11	0		103.04	351654
88.1104	0		103.041	739167
88.1108	0		103.041	1.15684e+06
88.1112	0		103.042	1199075
88.1116	164454		103.042	788620
88.112	361597		103.043	390640
88.1124	527214		103.043	101218
88.1127	537927		103.044	10730
88.1131	380258		103.044	0
88.1135	171633		103.045	0
88.1139	0		103.045	0
88.1143	0		103.046	0
88.1147	0		103.953	0
88.1151	0		103.953	0
88.9888	0		103.954	0
88.9892	0		103.954	0
88.9896	0		103.955	67585.4
88.99	0		103.955	106209
88.9904	165320		103.956	126446
88.9908	334685		103.956	113216
88.9912	469238		103.957	71853.8
88.9916	476079		103.957	26759.3
88.992	349680		103.958	0
88.9924	179569		103.958	0
88.9928	0		103.959	0
88.9932	0		103.959	0
88.9936	0		103.974	0
88.994	0		103.975	0
89.0577	0		103.975	0
89.0581	0		103.976	0
89.0585	0		103.977	10639.3
89.0589	0		103.977	99257.7
89.0593	176304		103.978	283998
89.0597	377699		103.978	483627
89.0601	538398		103.979	603478
89.0605	536574		103.979	455060
89.0609	375421		103.98	260334
89.0613	175211		103.98	84885.9
89.0617	0		103.981	38263
89.0621	0		103.981	0
89.0625	0		103.982	0
89.0629	0		103.982	0
89.0688	0		103.983	0
89.0692	0		104.102	0
89.0696	0		104.103	0
89.07	0		104.103	0
89.0704	85504.2		104.104	0
89.0708	200065		104.104	38040.9
89.0713	292022		104.105	48433.9
89.0716	296604		104.105	124732
89.072	209604		104.106	471812
89.0724	93030.9		104.106	1.48973e+06
89.0728	0		104.107	2.61985e+06
89.0732	0		104.107	3.51267e+06
89.0736	0		104.108	2841132
89.074	0		104.108	1.68305e+06
89.0768	0		104.109	606795
89.0772	0		104.109	156803
89.0776	0		104.11	34628.8
89.078	0		104.11	0
89.0784	60415.2		104.111	0
89.0788	231454		104.111	0
89.0792	464473		104.112	0
89.0796	620168		105.036	0
89.08	594035		105.036	0
89.0804	412522		105.037	0
89.0808	202574		105.037	0
89.0812	73053.9		105.038	21617.2
89.0816	0		105.038	64644.5
89.082	0		105.039	238319
89.0824	0		105.039	364600
89.0828	0		105.04	440144
90.0528	0		105.04	353330
90.0532	0		105.041	206470
90.0536	0		105.041	67598
90.054	0		105.042	38360.1
90.0544	0		105.043	0
90.0548	0		105.043	0
90.0552	0		105.044	0
90.0556	0		105.044	0
90.056	0		105.067	0
90.0564	0		105.068	0
90.0568	0		105.068	0
90.0572	0		105.069	0
90.0576	0		105.069	32466
90.0893	0		105.07	74543.2
90.0897	0		105.07	100107
90.0901	0		105.071	92082.7
90.0905	0		105.071	58398.4
90.0909	98701.3		105.072	0
90.0913	248844		105.072	0
90.0917	363509		105.073	0
90.0921	354907		105.073	0
90.0925	230235		105.107	0
90.0929	89700.4		105.107	0
90.0933	0		105.108	0
90.0937	0		105.108	0
90.0941	0		105.109	33148.8
90.0945	0		105.109	91894.8
90.4056	0		105.11	175347
90.406	0		105.11	229524
90.4064	0		105.111	213263
90.4068	0		105.111	138964
90.4072	0		105.112	58634.7
90.4076	0		105.112	0
90.408	0		105.113	0
90.4084	0		105.114	0
90.4088	0		105.114	0
90.4092	0		105.196	0
90.4096	0		105.196	0
90.41	0		105.197	0
90.4104	0		105.197	0
90.4108	0		105.198	40591.5
90.5108	0		105.198	73341.6
90.5112	0		105.199	85832.3
90.5116	0		105.199	71430.9
90.512	0		105.2	40644.2
90.5125	0		105.2	0
90.5129	0		105.201	0
90.5133	0		105.201	0
90.5137	0		105.202	0
90.5141	0		105.968	0
90.5145	0		105.969	0
90.5149	0		105.969	0
90.5154	0		105.97	0
90.5158	0		105.97	48283.1
90.5162	0		105.971	78459.4
91.0507	0		105.971	97029.9
91.0511	0		105.972	91841.6
91.0515	0		105.972	62161.5
91.0519	0		105.973	0
91.0523	123961		105.973	0
91.0527	240068		105.974	0
91.0531	757671		105.974	0
91.0535	2.58075e+06		106.038	0
91.054	6927153		106.038	0
91.0544	11647100		106.039	0
91.0548	14478500		106.039	0
91.0552	10846600		106.04	46465.9
91.0556	6187413		106.041	85947.5
91.056	1.88004e+06		106.041	98443.9
91.0564	364928		106.042	75255.8
91.0568	65907.3		106.042	35013.6
91.0572	0		106.043	0
91.0576	0		106.043	0
91.058	0		106.044	0
91.0584	0		106.044	0
92.0551	0		106.082	0
92.0555	0		106.082	0
92.0559	0		106.083	0
92.0563	0		106.084	0
92.0567	113486		106.084	21870.9
92.0571	388953		106.085	138662
92.0576	725901		106.085	563413
92.058	996961		106.086	1.72034e+06
92.0584	767819		106.086	2.95439e+06
92.0588	412155		106.087	3.83871e+06
92.0593	62473		106.087	2.98781e+06
92.0597	0		106.088	1.75313e+06
92.0601	0		106.088	588661
92.0606	0		106.089	159058
92.061	0		106.089	43428
93.0669	0		106.09	0
93.0674	0		106.09	0
93.0678	0		106.091	0
93.0682	0		106.091	0
93.0686	91258.6		106.998	0
93.0691	321349		106.999	0
93.0695	1.00387e+06		106.999	0
93.0699	1.76743e+06		107	0
93.0704	2.36707e+06		107	39440.8
93.0708	1.88559e+06		107.001	101714
93.0712	1094531		107.001	255777
93.0716	337311		107.002	322662
93.0721	42049.7		107.002	244620
93.0724	0		107.003	134640
93.0728	0		107.003	46588.7
93.0732	0		107.004	0
93.0737	0		107.004	0
93.9618	0		107.005	0
93.9623	0		107.005	0
93.9627	0		107.04	0
93.9631	0		107.04	0
93.9636	107986		107.041	0
93.964	211458		107.041	0
93.9644	266426		107.042	2163.7
93.9649	234373		107.042	85989.7
93.9653	137894		107.043	318822
93.9657	0		107.043	570547
93.9662	0		107.044	770492
93.9666	0		107.044	623191
93.967	0		107.045	368633
94.0383	0		107.045	139217
94.0388	0		107.046	38170.5
94.0392	0		107.047	0
94.0396	0		107.047	0
94.0401	73962.9		107.048	0
94.0405	243316		107.048	0
94.0409	609751		107.082	0
94.0414	1.01609e+06		107.083	0
94.0418	1.23851e+06		107.083	0
94.0422	922317		107.084	0
94.0427	515767		107.084	30332.3
94.0431	126747		107.085	90434.1
94.0435	0		107.085	155756
94.044	0		107.086	184224
94.0444	0		107.086	156406
94.0448	0		107.087	95141.2
94.0622	0		107.088	42703.8
94.0626	0		107.088	0
94.063	0		107.089	42125.9
94.0635	0		107.089	74220.2
94.0639	105238		107.09	98399.8
94.0643	479277		107.09	96118.1
94.0648	1.31753e+06		107.091	65442.4
94.0652	2225595		107.091	0
94.0656	2.76784e+06		107.092	0
94.0661	2.07898e+06		107.092	0
94.0665	1.18255e+06		107.093	0
94.0669	361247		107.538	0
94.0674	61425.6		107.539	0
94.0677	0		107.539	0
94.0682	0		107.54	0
94.0686	0		107.54	36819.2
94.069	0		107.541	94433.5
95.0466	0		107.541	142514
95.0471	0		107.542	142210
95.0475	0		107.542	93997.7
95.0479	0		107.543	39742.9
95.0484	119874		107.544	0
95.0488	337741		107.544	50388.1
95.0493	616861		107.545	88294.2
95.0497	818292		107.545	98985
95.0501	639438		107.546	72458.4
95.0506	293308		107.546	29808.5
95.051	129188		107.547	0
95.0515	0		107.547	0
95.0519	0		107.548	0
95.0523	0		107.548	0
95.0528	0		108.038	0
95.066	0		108.039	0
95.0664	0		108.039	0
95.0668	0		108.04	0
95.0673	0		108.04	0
95.0677	129478		108.041	68723.5
95.0682	239548		108.041	212741
95.0686	315762		108.042	369000
95.069	300924		108.042	430209
95.0695	200322		108.043	298599
95.0699	83353.5		108.043	156656
95.0704	0		108.044	46735
95.0708	0		108.044	0
95.0713	0		108.045	0
95.0717	0		108.046	0
95.0823	0		108.046	0
95.0827	0		108.056	0
95.0831	0		108.057	0
95.0836	0		108.057	0
95.084	73095.4		108.058	0
95.0845	260819		108.058	22124.1
95.0849	935892		108.059	151990
95.0853	1.94062e+06		108.059	383787
95.0858	3016820		108.06	632224
95.0862	3.04497e+06		108.06	690942
95.0867	1.96185e+06		108.061	467161
95.0871	940502		108.061	237894
95.0875	224758		108.062	71706.6
95.088	19308.6		108.063	28968
95.0884	0		108.063	0
95.0888	0		108.064	0
95.0893	0		108.064	0
95.0897	0		108.065	0
96.0422	0		108.077	0
96.0426	0		108.078	0
96.0431	0		108.078	0
96.0435	0		108.079	0
96.044	126412		108.079	34044.2
96.0444	225644		108.08	67063.5
96.0449	277907		108.08	172354
96.0453	246849		108.081	287832
96.0458	152768		108.081	290735
96.0463	0		108.082	183516
96.0467	0		108.082	71802.4
96.0472	0		108.083	25245.5
96.0476	0		108.083	0
97.0613	0		108.084	0
97.0617	0		108.085	0
97.0622	0		108.085	0
97.0626	0		108.558	0
97.0631	66204.5		108.559	0
97.0635	176050		108.559	0
97.064	623212		108.56	0
97.0644	1.5559e+06		108.56	38983.5
97.0649	2.56939e+06		108.561	72760.3
97.0653	3036343		108.561	92361.3
97.0658	2.17226e+06		108.562	85498
97.0662	1180701		108.562	55331.7
97.0667	314724		108.563	0
97.0671	12155.1		108.564	0
97.0675	0		108.564	0
97.068	0		108.565	0
97.0685	0		109.062	0
97.0689	0		109.063	0
97.0984	0		109.063	0
97.0989	0		109.064	0
97.0993	0		109.064	44399.6
97.0998	0		109.065	103067
97.1002	74733.2		109.065	137277
97.1007	215913		109.066	119713
97.1011	404865		109.066	66318.1
97.1016	498622		109.067	0
97.102	419525		109.067	0
97.1025	233758		109.068	0
97.1029	73121.6		109.068	0
97.1034	0		109.073	0
97.1038	0		109.074	0
97.1043	0		109.074	0
97.1047	0		109.075	0
98.0657	0		109.076	69467
98.0661	0		109.076	109973
98.0666	0		109.077	120235
98.067	0		109.077	92287.6
98.0675	0		109.078	45537
98.068	0		109.078	0
98.0684	0		109.079	0
98.0689	0		109.079	0
98.0693	0		109.08	0
98.0698	0		109.098	0
98.0703	0		109.098	0
98.0707	0		109.099	0
98.0712	0		109.099	0
98.0716	0		109.1	31654
98.6722	0		109.1	87168.1
98.6727	0		109.101	212653
98.6731	0		109.101	292000
98.6736	0		109.102	246553
98.6741	125054		109.103	107160
98.6745	228358		109.103	45196.4
98.675	265484		109.104	0
98.6754	205510		109.104	0
98.6759	91808		109.105	0
98.6764	0		109.105	0
98.6769	0		110.045	0
98.6773	0		110.046	0
98.6778	0		110.046	0
98.9811	0		110.047	0
98.9816	0		110.047	27520.1
98.982	0		110.048	82427.3
98.9825	0		110.048	219259
98.983	129854		110.049	333645
98.9834	317712		110.05	314459
98.9839	663835		110.05	188996
98.9844	1.01223e+06		110.051	74881
98.9848	967365		110.051	31327.8
98.9853	626517		110.052	0
98.9858	307697		110.052	0
98.9862	90593.1		110.053	0
98.9868	0		110.053	0
98.9873	0		110.054	0
98.9877	0		110.055	0
98.9882	0		110.056	0
99.0405	0		110.056	0
99.041	0		110.057	32479.9
99.0415	0		110.057	77110.6
99.0419	0		110.058	116397
99.0424	108221		110.058	123868
99.0429	149444		110.059	94654.8
99.0433	514149		110.059	49626.9
99.0438	1.14119e+06		110.06	0
99.0443	1.82305e+06		110.06	0
99.0447	1.94545e+06		110.061	0
99.0452	1.2734e+06		110.062	0
99.0457	607391		110.093	0
99.0461	100880		110.093	0
99.0466	0		110.094	0
99.047	0		110.094	0
99.0475	0		110.095	28753.3
99.048	0		110.096	86980.6
99.077	0		110.096	154029
99.0774	0		110.097	186665
99.0779	0		110.097	163330
99.0784	0		110.098	101980
99.0788	40586.6		110.098	41589.5
99.0793	217688		110.099	0
99.0798	800049		110.099	0
99.0802	1.59335e+06		110.1	0
99.0807	2.39193e+06		110.1	0
99.0812	2.24905e+06		110.547	0
99.0816	1.40965e+06		110.548	0
99.0821	616612		110.548	0
99.0826	142801		110.549	0
99.083	51631.6		110.549	40130.7
99.0835	0		110.55	81377.2
99.084	0		110.551	105395
99.0844	0		110.551	93660.9
99.0849	0		110.552	55318.2
100.07	0		110.552	0
100.071	0		110.553	0
100.071	0		110.553	0
100.072	0		110.554	0
100.072	3309.32		111.017	0
100.073	171583		111.018	0
100.073	193524		111.018	0
100.074	286396		111.019	0
100.074	389937		111.019	29964.6
100.074	1.06258e+06		111.02	81684.1
100.075	3.44912e+06		111.021	131183
100.075	6907277		111.021	143989
100.076	10535100		111.022	110203
100.076	10338600		111.022	54802.3
100.077	6.58215e+06		111.023	0
100.077	3.07955e+06		111.023	0
100.078	750918		111.024	0
100.078	134715		111.024	0
100.079	0		111.038	0
100.079	0		111.038	0
100.08	0		111.039	0
100.08	0		111.039	0
100.11	0		111.04	27362.6
100.11	0		111.041	66248.3
100.111	0		111.041	184240
100.111	0		111.042	311591
100.111	146175		111.042	352418
100.112	245095		111.043	248374
100.112	273674		111.043	89132.7
100.113	204093		111.044	28925.9
100.113	87437.7		111.044	0
100.114	0		111.045	0
100.114	0		111.046	0
100.115	0		111.046	0
100.115	0		111.078	0
101.055	0		111.078	0
101.056	0		111.079	0
101.056	0		111.079	0
101.057	0		111.08	45646.9
101.057	112958		111.081	77480.8
101.058	139304		111.081	89615.7
101.058	445464		111.082	71843.8
101.059	1.62218e+06		111.082	36147.5
101.059	4.79126e+06		111.083	0
101.06	8.16446e+06		111.083	0
101.06	10486200		111.084	0
101.061	8062866		111.084	0
101.061	4696693		112.033	0
101.062	1.50622e+06		112.034	0
101.062	347983		112.034	0
101.063	71192.6		112.035	0
101.063	0		112.035	46424.5
101.063	0		112.036	225132
101.064	0		112.036	417636
101.064	0		112.037	571790
101.076	0		112.038	458662
101.076	0		112.038	267893
101.077	0		112.039	87538.8
101.077	0		112.039	20219.6
101.078	97605.2		112.04	0
101.078	270691		112.04	0
101.079	454704		112.041	0
101.079	528135		112.042	0
101.08	436046		112.042	0
101.08	247862		112.043	0
101.081	87981.8		112.043	0
101.081	0		112.044	0
101.082	0		112.044	35639.1
101.082	0		112.045	77674.1
101.083	0		112.046	229573
101.092	0		112.046	389298
101.093	0		112.047	478789
101.093	0		112.047	349621
101.094	0		112.048	190374
101.094	47600.4		112.048	50856.8
101.095	228019		112.049	28494.2
101.095	722029		112.049	0
101.096	1.39652e+06		112.05	0
101.096	2.09552e+06		112.051	0
101.097	2.04833e+06		112.051	0
101.097	1.30088e+06		112.071	0
101.098	602574		112.072	0
101.098	97347.3		112.073	0
101.099	0		112.073	0
101.099	0		112.074	17622.6
101.1	0		112.074	48777.2
101.1	0		112.075	158800
102.052	0		112.075	274700
102.053	0		112.076	352104
102.053	0		112.077	260032
102.054	0		112.077	136765
102.054	82507.6		112.078	17704.9
102.055	213407		112.078	0
102.055	336270		112.079	0
102.055	362669		112.079	0
102.056	269017		112.08	0
102.056	125353		112.109	0
102.057	0		112.109	0
102.057	0		112.11	0
102.058	0		112.11	0
102.058	0		112.111	37491.2
102.06	0		112.111	92954.2
102.061	0		112.112	149933
102.061	0		112.113	169470
102.062	0		112.113	136647
102.062	109804		112.114	75438.7
102.063	299267		112.114	25302.7
102.063	440368		112.115	0
102.064	419458		112.115	0
102.064	263850		112.116	0
102.065	107056		112.116	0
102.065	0		112.892	0
102.066	0		112.892	0
102.066	0		112.893	0
102.067	0		112.893	0
102.087	0		112.894	25425.9
102.088	0		112.895	64312.2
102.088	0		112.895	146082
102.089	0		112.896	252309
102.089	68983		112.896	284691
102.09	182562		112.897	193105
102.09	618947		112.897	84712.6
102.091	1.84611e+06		112.898	33260.7
102.091	3155701		112.899	0
102.092	4.08935e+06		112.899	0
102.092	3156371		112.9	0
102.093	1.82401e+06		112.9	0
102.093	547577		112.962	0
102.094	79336.4		112.962	0
102.094	0		112.963	0
102.095	0		112.964	0
102.095	0		112.964	45200.4
102.096	0		112.965	164458
102.124	0		112.965	356922
102.125	0		112.966	563674
102.125	0		112.966	595128
102.125	0		112.967	391814
102.126	83379.2		112.968	191515
102.126	158172		112.968	38189.7
102.127	539592		112.969	0
102.127	1.06274e+06		112.969	0
102.128	1.59042e+06		112.97	0
102.128	1.49411e+06		112.97	0
102.129	926292		113.018	0
102.129	407992		113.018	0
102.13	84924.2		113.019	0
102.13	0		113.019	0
102.131	0		113.02	32479.4
102.131	0		113.02	73537.1
102.132	0		113.021	106961
103.004	0		113.022	107691
103.004	0		113.022	75884.9
103.005	0		113.023	34426.8
103.005	0		113.023	0
103.006	93495.9		113.024	0
103.006	255833		113.024	0
103.007	398737		113.025	0
103.007	412781		113.046	0
103.008	290307		113.047	0
103.008	130213		113.047	0
103.009	0		113.048	0
103.009	0		113.048	0
103.01	0		113.049	0
103.01	0		113.049	0
103.051	0		113.05	0
103.052	0		113.051	0
103.052	0		113.051	0
103.053	0		113.052	0
103.053	161477		113.052	0
103.054	324643		113.053	184332
103.054	439857		113.053	465654
103.055	417814		113.054	1.06146e+06
103.055	272688		113.055	1.34293e+06
103.056	109345		113.055	2202901
103.056	0		113.056	7.46491e+06
103.057	0		113.056	24632000
103.057	0		113.057	45820600
103.058	0		113.057	65462100
103.073	0		113.058	57603200
103.073	0		113.059	35294500
103.074	0		113.059	14738700
103.074	0		113.06	4.13752e+06
103.075	142464		113.06	1462172
103.075	319565		113.061	1.18189e+06
103.076	451296		113.061	483092
103.076	439080		113.062	41305.3
103.077	295558		113.063	0
103.077	126716		113.063	0
103.078	0		113.064	0
103.078	0		113.064	0
103.079	0		113.065	0
103.079	0		113.065	0
103.083	0		113.066	0
103.084	0		113.067	0
103.084	0		113.067	0
103.085	0		113.068	0
103.085	114149		113.068	0
103.086	377022		113.069	0
103.086	939985		113.069	0
103.087	1.55227e+06		113.07	0
103.087	1.82209e+06		113.071	0
103.088	1.29546e+06		113.071	0
103.088	695706		113.072	0
103.089	175502		113.072	0
103.089	0		113.073	0
103.09	0		113.073	0
103.09	0		113.074	0
103.091	0		113.104	0
103.091	0		113.105	0
104.067	0		113.105	0
104.068	0		113.106	0
104.068	0		113.106	41022.4
104.069	0		113.107	79911.5
104.069	76115.5		113.108	98925.9
104.07	394169		113.108	84031.4
104.07	811451		113.109	47674.1
104.071	1.20438e+06		113.109	0
104.071	1.08714e+06		113.11	0
104.072	672009		113.11	0
104.072	282849		113.111	0
104.073	94536		114.056	0
104.073	0		114.057	0
104.074	0		114.057	0
104.074	0		114.058	0
104.075	0		114.058	41000.2
104.101	0		114.059	210258
104.102	0		114.059	811786
104.102	0		114.06	1.74456e+06
104.103	0		114.061	2.75567e+06
104.103	0		114.061	2.84304e+06
104.104	0		114.062	1.86088e+06
104.104	0		114.062	922368
104.105	549340		114.063	253636
104.105	780684		114.063	72236.3
104.106	2228582		114.064	49875.7
104.106	7429875		114.065	22467
104.107	15213300		114.065	0
104.107	23530300		114.066	56345
104.108	23582600		114.066	110872
104.108	15204800		114.067	130328
104.109	7.29668e+06		114.068	87797.2
104.109	1.92435e+06		114.068	30333.1
104.11	517969		114.069	0
104.11	467397		114.069	0
104.111	356909		114.07	0
104.111	694027		114.07	0
104.112	82181.5		114.088	0
104.112	0		114.088	0
104.113	0		114.089	0
104.113	0		114.089	0
104.114	0		114.09	68164.4
105.03	0		114.091	158750
105.031	0		114.091	236486
105.031	0		114.092	241341
105.032	0		114.092	168351
105.032	109209		114.093	73652.9
105.033	519344		114.094	16333.3
105.033	1.14704e+06		114.094	0
105.034	1819990		114.095	0
105.034	1.87112e+06		114.095	0
105.035	1.22107e+06		114.096	0
105.035	587540		114.124	0
105.036	129898		114.125	0
105.036	0		114.125	0
105.037	0		114.126	0
105.037	0		114.126	37034.7
105.038	0		114.127	83455
105.064	0		114.128	122169
105.064	0		114.128	124722
105.065	0		114.129	88011.1
105.065	0		114.129	37613.2
105.066	115449		114.13	0
105.066	210962		114.13	0
105.067	261564		114.131	0
105.067	234986		114.132	0
105.068	160899		114.96	0
105.068	0		114.961	0
105.069	80041.9		114.961	0
105.069	380456		114.962	0
105.07	685376		114.962	28402.4
105.07	866597		114.963	80323.5
105.071	628837		114.964	135941
105.071	264129		114.964	158887
105.072	98561.7		114.965	133242
105.072	0		114.965	78401.6
105.073	0		114.966	28985.5
105.073	0		114.966	0
105.074	0		114.967	0
105.088	0		114.968	0
105.088	0		114.968	0
105.089	0		115.002	0
105.089	0		115.002	0
105.09	115704		115.003	0
105.09	396693		115.003	0
105.091	701226		115.004	0
105.091	930644		115.004	90041.3
105.092	735393		115.005	549165
105.092	417250		115.006	1.75302e+06
105.093	171580		115.006	3.02012e+06
105.093	71721.3		115.007	3.93431e+06
105.094	0		115.007	3.08409e+06
105.094	0		115.008	1.82372e+06
105.095	0		115.009	647677
105.095	0		115.009	196613
105.107	0		115.01	65279.5
105.108	0		115.01	32736.8
105.108	0		115.011	0
105.109	0		115.012	0
105.109	110889		115.012	0
105.11	436435		115.013	0
105.11	802511		115.033	0
105.111	1.09179e+06		115.033	0
105.111	869137		115.034	0
105.112	493670		115.034	0
105.112	129801		115.035	31199.7
105.113	0		115.036	92437.2
105.113	0		115.036	166500
105.114	0		115.037	202733
105.114	0		115.037	169697
106.047	0		115.038	91354.1
106.047	0		115.038	24683.1
106.048	0		115.039	0
106.049	0		115.04	0
106.049	107637		115.04	0
106.05	209855		115.041	0
106.05	273855		115.051	0
106.051	256780		115.051	0
106.051	168751		115.052	0
106.052	0		115.053	0
106.052	0		115.053	48865.6
106.053	0		115.054	108167
106.053	0		115.054	145422
106.08	0		115.055	131823
106.081	0		115.055	78686.7
106.081	0		115.056	25986.3
106.082	0		115.057	0
106.082	80736.4		115.057	0
106.083	138688		115.058	0
106.083	426794		115.058	0
106.084	731207		115.059	0
106.084	1.00404e+06		115.06	0
106.085	2.8618e+06		115.06	37288.1
106.085	9638134		115.061	82739.5
106.086	19929400		115.061	116414
106.086	30926100		115.062	112564
106.087	31217200		115.062	70872.8
106.087	20207700		115.063	20657
106.088	9789744		115.064	0
106.088	2.6257e+06		115.064	0
106.089	702114		115.065	0
106.089	576450		115.065	0
106.09	424911		115.066	13437.1
106.09	150041		115.066	102312
106.091	66712.3		115.067	263461
106.091	0		115.068	440985
106.092	0		115.068	476510
106.093	0		115.069	314789
106.093	0		115.069	156355
107.046	0		115.07	34890
107.046	0		115.071	0
107.047	0		115.071	0
107.047	0		115.072	0
107.048	130701		115.072	0
107.048	444567		116.006	0
107.049	818547		116.006	0
107.049	1.1384e+06		116.007	0
107.05	947441		116.008	0
107.05	546675		116.008	26234.8
107.051	169854		116.009	72566.9
107.051	87938.4		116.009	125985
107.052	0		116.01	152159
107.052	0		116.011	130298
107.053	0		116.011	74634.4
107.054	0		116.012	21959.6
107.067	0		116.012	0
107.067	0		116.013	0
107.068	0		116.014	0
107.068	0		116.014	0
107.069	63781.6		116.044	0
107.069	225426		116.044	0
107.07	425777		116.045	0
107.07	527366		116.046	0
107.071	443161		116.046	44989.1
107.071	236495		116.047	195573
107.072	68397		116.047	773550
107.072	0		116.048	2.05114e+06
107.073	0		116.049	3.42284e+06
107.074	0		116.049	4133402
107.074	0		116.05	3.03937e+06
107.082	0		116.05	1713037
107.082	0		116.051	556080
107.083	0		116.052	157964
107.084	0		116.052	53491.7
107.084	116468		116.053	10428.9
107.085	366672		116.053	0
107.085	781057		116.054	0
107.086	1.21429e+06		116.055	0
107.086	1.19328e+06		116.055	0
107.087	740849		116.063	0
107.087	336122		116.064	0
107.088	71155.1		116.065	0
107.088	105203		116.065	0
107.089	479306		116.066	65311.9
107.089	915429		116.066	120096
107.09	1.35953e+06		116.067	157657
107.09	1.17903e+06		116.068	147872
107.091	698369		116.068	66336.3
107.091	269169		116.069	48226.6
107.092	94066.8		116.069	168839
107.092	0		116.07	387597
107.093	0		116.071	621647
107.093	0		116.071	679016
107.094	0		116.072	457668
108.077	0		116.072	232599
108.077	0		116.073	66573.3
108.078	0		116.073	36198.6
108.078	0		116.074	0
108.079	5668.38		116.075	0
108.079	142138		116.075	0
108.08	575510		116.076	0
108.08	1.09807e+06		116.103	0
108.081	1.5685e+06		116.104	0
108.082	1.33401e+06		116.104	0
108.082	786524		116.105	0
108.083	278605		116.106	44710.9
108.083	50931.4		116.106	135249
108.084	0		116.107	242878
108.084	0		116.107	317781
108.085	0		116.108	245011
108.085	0		116.108	137984
108.087	0		116.109	39462.5
108.088	0		116.11	0
108.088	0		116.11	0
108.089	0		116.111	0
108.089	188190		116.111	0
108.09	265780		116.546	0
108.091	281792		116.547	0
108.091	228681		116.547	0
108.092	138111		116.548	0
108.092	0		116.549	36154.3
108.093	0		116.549	173514
108.093	0		116.55	339955
108.094	0		116.55	494277
108.099	0		116.551	447126
108.099	0		116.552	281217
108.1	0		116.552	125322
108.1	0		116.553	37394.5
108.101	134992		116.554	0
108.101	293703		116.554	0
108.102	427036		116.555	0
108.102	448890		116.555	0
108.103	347067		117.035	0
108.103	190096		117.035	0
108.104	0		117.036	0
108.104	0		117.037	0
108.105	0		117.037	43233.3
108.105	0		117.038	183123
109.029	0		117.038	685928
109.029	0		117.039	1.40949e+06
109.03	0		117.04	2170878
109.03	0		117.04	2150556
109.031	134972		117.041	1.38682e+06
109.031	299448		117.041	668924
109.032	395258		117.042	188510
109.032	351952		117.043	47954.6
109.033	211087		117.043	20329.4
109.034	75754.3		117.044	0
109.034	0		117.044	0
109.035	0		117.045	0
109.035	0		117.046	0
109.036	0		117.065	0
109.061	0		117.066	0
109.061	0		117.067	0
109.062	0		117.067	0
109.062	0		117.068	24841.4
109.063	101653		117.068	57377.4
109.063	258803		117.069	146614
109.064	732800		117.07	255176
109.065	1.36625e+06		117.07	314065
109.065	1989398		117.071	227012
109.066	1.81907e+06		117.071	95770
109.066	1.10522e+06		117.072	36396.9
109.067	441451		117.073	0
109.067	49648.3		117.073	0
109.068	0		117.074	0
109.068	0		117.074	0
109.069	0		117.086	0
109.069	0		117.087	0
109.095	0		117.088	0
109.096	0		117.088	0
109.096	0		117.089	10464.4
109.097	0		117.089	66292.6
109.097	49176.2		117.09	226987
109.098	430368		117.091	397207
109.098	196793		117.091	521519
109.099	136307		117.092	408219
109.099	366087		117.092	236155
109.1	1.34296e+06		117.093	75297.2
109.101	3.26702e+06		117.094	8136.87
109.101	5343753		117.094	0
109.102	6087192		117.095	0
109.102	4249017		117.095	0
109.103	2.26267e+06		117.096	0
109.103	642443		117.135	0
109.104	127366		117.136	0
109.104	0		117.136	0
109.105	0		117.137	0
109.105	0		117.138	58294
109.106	0		117.138	116713
110.057	0		117.139	153425
110.057	0		117.139	141350
110.058	0		117.14	89514.3
110.058	0		117.141	34071.4
110.059	173023		117.141	0
110.06	360797		117.142	0
110.06	486850		117.142	0
110.061	447558		117.143	0
110.061	273148		118.037	0
110.062	99270		118.037	0
110.062	0		118.038	0
110.063	0		118.039	0
110.063	0		118.039	47848.6
110.064	0		118.04	107599
110.101	0		118.04	159361
110.102	0		118.041	163526
110.102	0		118.042	118103
110.103	0		118.042	57159.7
110.103	169548		118.043	0
110.104	350324		118.043	0
110.104	500341		118.044	0
110.105	509189		118.045	0
110.106	364898		118.045	53353
110.106	171019		118.046	83960
110.107	0		118.046	92704.9
110.107	0		118.047	71069
110.108	0		118.048	35135
110.108	0		118.048	0
111.04	0		118.049	0
111.041	0		118.049	0
111.041	0		118.05	0
111.042	0		118.082	0
111.042	47324.8		118.083	0
111.043	288452		118.084	0
111.043	652470		118.084	0
111.044	1.04963e+06		118.085	50625.7
111.045	1.07517e+06		118.085	124947
111.045	686115		118.086	205193
111.046	319698		118.087	231249
111.046	114532		118.087	183702
111.047	0		118.088	100136
111.047	0		118.088	33453.2
111.048	0		118.089	0
111.048	0		118.09	0
111.052	0		118.09	0
111.053	0		118.091	0
111.053	0		119.033	0
111.054	0		119.034	0
111.055	140649		119.034	0
111.055	259532		119.035	0
111.056	322311		119.035	43036
111.056	291451		119.036	140669
111.057	193313		119.037	256872
111.057	0		119.037	357633
111.058	0		119.038	300741
111.058	0		119.039	172166
111.059	0		119.039	52336.4
111.076	0		119.04	31418.8
111.077	0		119.04	0
111.077	0		119.041	0
111.078	0		119.042	0
111.078	66840.1		119.042	0
111.079	401608		119.05	0
111.079	1.40991e+06		119.051	0
111.08	2.56036e+06		119.052	0
111.081	3.50908e+06		119.052	0
111.081	2.8807e+06		119.053	58391.7
111.082	1.71462e+06		119.053	135544
111.082	625111		119.054	205643
111.083	159382		119.055	222540
111.083	59919.6		119.055	176097
111.084	0		119.056	99781.8
111.084	0		119.056	37598.6
111.085	0		119.057	0
111.086	0		119.058	0
111.112	0		119.058	0
111.113	0		119.059	0
111.113	0		119.082	0
111.114	0		119.082	0
111.114	64657.1		119.083	0
111.115	196284		119.084	0
111.116	854864		119.084	22238
111.116	2.09243e+06		119.085	78342.8
111.117	3.42834e+06		119.085	130593
111.117	3838358		119.086	139051
111.118	2.63564e+06		119.087	98776.3
111.118	1.38287e+06		119.087	44128.6
111.119	401901		119.088	0
111.119	101226		119.088	0
111.12	0		119.089	0
111.121	0		119.09	0
111.121	0		120	0
111.122	0		120	0
112.072	0		120.001	0
112.072	0		120.001	0
112.073	0		120.002	59058.2
112.073	0		120.003	109097
112.074	43714.6		120.003	139412
112.074	281805		120.004	128677
112.075	743354		120.005	83090.6
112.075	1.24651e+06		120.005	31174.3
112.076	1.45263e+06		120.006	0
112.077	1.02748e+06		120.006	0
112.077	549214		120.007	0
112.078	135804		120.008	0
112.078	97112.1		120.076	0
112.079	0		120.077	0
112.079	0		120.078	0
112.08	0		120.078	0
112.081	0		120.079	27956.6
112.116	0		120.079	90276.7
112.117	0		120.08	174864
112.117	0		120.081	232202
112.118	0		120.081	222095
112.118	141983		120.082	152497
112.119	233601		120.083	72563.7
112.119	323218		120.083	26636.4
112.12	366861		120.084	0
112.121	325844		120.084	0
112.121	211282		120.085	0
112.122	87906.8		120.086	0
112.122	0		120.967	0
112.123	0		120.967	0
112.123	0		120.968	0
112.124	0		120.969	0
113.055	0		120.969	39222.1
113.056	0		120.97	79733
113.056	0		120.97	109644
113.057	0		120.971	107467
113.057	0		120.972	72330.9
113.058	175421		120.972	26792.9
113.059	697631		120.973	0
113.059	1.31985e+06		120.974	0
113.06	1.91249e+06		120.974	0
113.06	1.7307e+06		120.975	0
113.061	1.08228e+06		120.984	0
113.061	487872		120.984	0
113.062	139176		120.985	0
113.063	100409		120.986	0
113.063	0		120.986	45687.6
113.064	0		120.987	82143.9
113.064	0		120.988	97235.5
113.065	0		120.988	79137.7
113.092	0		120.989	41466.9
113.092	0		120.989	0
113.093	0		120.99	0
113.093	0		120.991	0
113.094	86347.9		120.991	0
113.095	139336		121.012	0
113.095	534115		121.013	0
113.096	986062		121.013	0
113.096	1.3483e+06		121.014	0
113.097	1.07531e+06		121.015	19904.2
113.097	614564		121.015	86741.4
113.098	186032		121.016	333511
113.099	95319.7		121.017	656775
113.099	0		121.017	969255
113.1	0		121.018	873981
113.1	0		121.018	536102
113.101	0		121.019	220266
113.104	0		121.02	57775.5
113.105	0		121.02	28447.4
113.105	0		121.021	0
113.106	0		121.022	0
113.107	146799		121.022	0
113.107	286602		121.023	0
113.108	357065		121.961	0
113.108	302542		121.962	0
113.109	165485		121.963	0
113.109	0		121.963	0
113.11	0		121.964	20240.9
113.111	0		121.965	114368
113.111	0		121.965	252828
114.063	0		121.966	400598
114.064	0		121.967	399306
114.064	0		121.967	252687
114.065	0		121.968	116618
114.065	164852		121.968	39157.4
114.066	306882		121.969	0
114.066	394620		121.97	0
114.067	370424		121.97	0
114.068	249087		121.971	0
114.068	110974		122.054	0
114.069	0		122.055	0
114.069	0		122.055	0
114.07	0		122.056	0
114.07	0		122.057	65893
114.087	0		122.057	126279
114.087	0		122.058	156651
114.088	0		122.059	132821
114.088	0		122.059	73283.4
114.089	57909		122.06	0
114.09	231949		122.061	0
114.09	867429		122.061	0
114.091	1.80653e+06		122.062	0
114.091	2.80439e+06		122.076	0
114.092	2.80152e+06		122.077	0
114.092	1.79244e+06		122.078	0
114.093	841831		122.078	0
114.094	210064		122.079	35748.1
114.094	33788.3		122.08	114107
114.095	0		122.08	244016
114.095	0		122.081	384063
114.096	0		122.082	389480
114.096	0		122.082	248693
115.033	0		122.083	116830
115.033	0		122.084	45702.5
115.034	0		122.084	0
115.034	0		122.085	0
115.035	104904		122.085	0
115.036	268608		122.086	0
115.036	443938		122.092	0
115.037	496560		122.092	0
115.037	378358		122.093	0
115.038	178098		122.094	0
115.039	0		122.094	49239.5
115.039	0		122.095	221385
115.04	0		122.096	449408
115.04	0		122.096	677844
115.05	0		122.097	629209
115.051	0		122.098	389772
115.051	0		122.098	169486
115.052	0		122.099	46079.5
115.053	75921.4		122.1	0
115.053	242732		122.1	0
115.054	470104		122.101	0
115.054	619200		122.101	0
115.055	582686		123.04	0
115.055	390938		123.041	0
115.056	179066		123.042	0
115.057	0		123.042	0
115.057	0		123.043	50445.9
115.058	0		123.044	112023
115.058	0		123.044	155103
115.071	0		123.045	146040
115.071	0		123.046	93997.3
115.072	0		123.046	39957.6
115.072	0		123.047	0
115.073	92948.2		123.047	0
115.074	469364		123.048	0
115.074	1.66611e+06		123.049	0
115.075	3.1885e+06		123.051	0
115.075	4.65448e+06		123.052	0
115.076	4194505		123.053	0
115.077	2.58956e+06		123.053	0
115.077	1.1146e+06		123.054	11265.4
115.078	298436		123.055	90124
115.078	84927.6		123.055	364590
115.079	0		123.056	744411
115.079	0		123.057	1.13938e+06
115.08	0		123.057	1.09471e+06
115.081	0		123.058	689309
115.083	0		123.058	316798
115.084	0		123.059	80074.2
115.084	0		123.06	12864.6
115.085	0		123.06	0
115.085	140988		123.061	0
115.086	299856		123.062	0
115.087	408345		123.062	0
115.087	380985		123.076	0
115.088	240328		123.077	0
115.088	90967.1		123.077	0
115.089	0		123.078	0
115.089	0		123.079	23680.1
115.09	0		123.079	79728.5
115.091	0		123.08	149896
115.119	0		123.08	187131
115.12	0		123.081	164478
115.12	0		123.082	100338
115.121	0		123.082	38141.2
115.122	111966		123.083	0
115.122	199959		123.084	0
115.123	244414		123.084	0
115.123	212039		123.085	0
115.124	123378		123.088	0
115.125	0		123.088	0
115.125	0		123.089	0
115.126	0		123.09	0
115.126	0		123.09	57937.3
116.007	0		123.091	132225
116.007	0		123.091	197525
116.008	0		123.092	209488
116.008	0		123.093	159902
116.009	115170		123.093	84885.9
116.009	286456		123.094	29585.1
116.01	622534		123.095	0
116.011	980639		123.095	0
116.011	979973		123.096	0
116.012	637490		123.097	0
116.012	314269		123.097	0
116.013	93512.9		123.098	44680.7
116.014	0		123.099	93368.7
116.014	0		123.099	130231
116.015	0		123.1	129927
116.015	0		123.101	90109.6
116.049	0		123.101	38285.6
116.05	0		123.102	0
116.05	0		123.103	0
116.051	0		123.103	0
116.052	155786		123.104	0
116.052	303756		123.961	0
116.053	402410		123.961	0
116.053	378647		123.962	0
116.054	250464		123.963	0
116.055	104081		123.963	73866.6
116.055	0		123.964	142695
116.056	0		123.965	179566
116.056	0		123.965	156066
116.057	0		123.966	91438.4
116.066	0		123.967	31342.3
116.066	0		123.967	0
116.067	0		123.968	0
116.068	0		123.969	0
116.068	69655.4		123.969	0
116.069	274050		123.977	0
116.069	980728		123.978	0
116.07	2.02501e+06		123.978	0
116.071	3.13031e+06		123.979	0
116.071	3.14366e+06		123.98	39182.6
116.072	2.02886e+06		123.98	107998
116.072	970161		123.981	251569
116.073	241422		123.982	401743
116.074	22458.2		123.982	411693
116.074	0		123.983	262605
116.075	0		123.984	119693
116.075	0		123.984	17854.6
116.076	0		123.985	0
116.076	0		123.986	0
116.077	174333		123.986	0
116.078	301008		123.987	0
116.078	401534		124.012	0
116.079	414079		124.012	0
116.079	314057		124.013	0
116.08	160950		124.014	0
116.081	0		124.014	22609.4
116.081	0		124.015	80726.3
116.082	0		124.016	142464
116.082	0		124.016	159977
116.102	0		124.017	118573
116.102	0		124.018	51724.2
116.103	0		124.018	0
116.104	0		124.019	0
116.104	30058.5		124.02	0
116.105	150037		124.02	0
116.105	800395		124.108	0
116.106	2.16934e+06		124.109	0
116.107	3.64066e+06		124.109	0
116.107	4283237		124.11	0
116.108	3047098		124.111	49087.8
116.108	1.64817e+06		124.111	91683.1
116.109	518006		124.112	113191
116.11	174253		124.113	99734.5
116.11	96976.6		124.113	62482.7
116.111	0		124.113	0
116.111	0		124.114	0
116.112	0		124.115	0
116.113	0		124.115	0
116.982	0		125.048	0
116.983	0		125.049	0
116.983	0		125.05	0
116.984	0		125.05	0
116.984	155473		125.051	0
116.985	370805		125.052	135564
116.986	578837		125.052	421210
116.986	626452		125.053	745489
116.987	471518		125.054	787991
116.987	234018		125.054	523407
116.988	70886.2		125.055	292214
116.989	0		125.057	304986
116.989	0		125.058	495875
116.99	0		125.058	642477
116.99	0		125.059	474731
117.051	0		125.06	239362
117.052	0		125.06	27353.8
117.052	0		125.06	0
117.053	0		125.061	0
117.053	112357		125.062	0
117.054	240910		125.062	0
117.055	323822		125.091	0
117.055	296328		125.092	0
117.056	178080		125.093	0
117.056	0		125.093	0
117.057	0		125.094	48127.8
117.058	0		125.095	101656
117.058	0		125.095	158849
117.065	0		125.096	270140
117.066	0		125.097	153960
117.067	0		125.097	90737.3
117.067	0		125.098	34976.3
117.068	84097.5		125.099	0
117.068	326878		125.099	0
117.069	825020		125.1	0
117.07	1361331		125.101	0
117.07	1.50623e+06		125.977	0
117.071	1.00707e+06		125.977	0
117.071	491614		125.978	0
117.072	102320		125.979	0
117.073	0		125.979	72023.4
117.073	0		125.98	118608
117.074	0		125.981	122869
117.074	0		125.981	81770.5
117.087	0		125.982	29434.7
117.088	0		125.983	0
117.088	0		125.983	0
117.089	0		125.984	0
117.089	132702		125.985	0
117.09	330122		126.017	0
117.091	559584		126.018	0
117.091	672085		126.019	0
117.092	587845		126.019	0
117.092	370506		126.02	34808.3
117.093	162306		126.021	84705.7
117.094	0		126.022	131652
117.094	0		126.022	143257
117.095	0		126.023	109648
117.095	0		126.024	54861.3
117.098	0		126.024	0
117.098	0		126.025	0
117.099	0		126.026	0
117.1	0		126.026	0
117.1	60294.5		126.976	0
117.101	324329		126.977	0
117.101	742804		126.978	0
117.102	1.18926e+06		126.978	0
117.103	1.20915e+06		126.979	33575.1
117.103	774657		126.98	194724
117.104	358247		126.98	565467
117.104	79611.5		126.981	963954
117.105	0		126.982	1.20998e+06
117.106	0		126.982	918637
117.106	0		126.983	531177
117.107	0		126.984	167411
117.107	0		126.984	30737.7
117.108	0		126.985	0
117.109	0		126.986	0
117.109	119122		126.986	0
117.11	214109		126.987	0
117.11	266052		127.032	0
117.111	232064		127.033	0
117.112	131240		127.033	0
[truncated: 25,437 more rows]

## Sheet: SI figure18,20
SI Figure 18: Bar plot data of expression level of MCF-7 specific cell markers. Standard deviation data (Error bar) was also shown.											SI Figure 20: Bar plot data of normalized expression level of PON3, AKR7A2 and ALDH5A1 among 3 cell clusters. Standard deviation data (Error bar) was also shown.
normalized expression value												genes	avergae expression	error bar
ESR1	IGFBP2	IGFBP4	IGFBP5	KRT8	PVT1	CKB	COL1A2				cluster 1	PON3	1	0
1	1	1	1	9	2	2	0				cluster 1	AKR7A2	1.1	0.30382
1	2	2	2	14	2	1	0				cluster 1	ALDH5A1	1	0
2	1	2	2	5	1	1	0				cluster 2	PON3	1	0
1	1	1	2	3	2	1	0				cluster 2	AKR7A2	1.15	0.51671
1	1	1	1	16	1	2	0				cluster 2	ALDH5A1	1.08	0.28868
1	4	1	4	11	1	1	0				cluster 3	PON3	1.09	0.30675
1	3	1	2	8	3	2	0				cluster 3	AKR7A2	1.25	0.78523
1	1	1	1	13	4	2	0				cluster 3	ALDH5A1	1.03	0.19135
1	1	1	2	9	1	1	0
2	2	2	1	5	1	1	0
1	2	1	1	12	1	1	0
1	2	1	4	15	1	2	0
1	1	1	2	5	3	2	0
1	1	1	1	16	1	1	0
1	2	1	1	21	1	1	0
1	2	1	1	11	1	2	0
1	1	1	5	12	1	1	0
1	1	1	1	12	2	1	0
1	1	1	1	20	1	1	0
2	5	2	3	7	2	2	0
1	1	2	2	14	1	1	0
1	1	1	7	16	1	1	0
1	1	1	1	22	2	1	0
1	1	1	9	15	1	2	0
2	1	1	1	4	2	1	0
1	3	1	2	11	1	2	0
1	2	3	2	21	1	1	0
2	1	1	1	17	1	1	0
1	1	1	2	13	3	1	0
1	3	1	1	7	2	1	0
1	2	2	1	5	2	1	0
1	2	1	1	7	1	1	0
1	5	1	1	5	1	1	0
3	1	1	1	8	1	2	0
1	2	1	1	5	1	2	0
1	2	1	2	5	3	2	0
1	4	1	1	12	1	1	0
1	1	2	1	4	1	1	0
1	3	1	2	18	1	1	0
1	1	1	1	9	1	2	0
1	1	1	5	1	1	2	0
1	1	1	18	3	2	1	0
1	1	1	2	4	2	1	0
1	1	1	1	6	3	2	0
1	3	1	4	11	2	2	0
1	2	1	1	7	1	2	0
1	1	1	4	7	1	1	0
1	2	1	1	14	2	1	0
1	1	1	1	13	1	1	0
1	1	2	5	16	1	1	0
2	1	1	2	8	2	1	0
1	2	1	2	9	2	1	0
1	1	2	1	6	2	1	0
1	1	1	2	16	1	2	0
2	1	1	2	5	1	1	0
1	1	1	3	12	1	1	0
1	2	1	3	4	1	2	0
2	2	1	1	3	1	1	0
1	2	1	1	8	1	1	0
1	2	1	2	9	1	1	0
1	3	1	2	7	2	3	0
1	3	1	1	1	1	1	0
1	2	1	1	6	1	2	0
1	4	1	6	18	3	1	0
1	2	1	2	9	1	1	0
1	1	1	3	15	1	1	0
1	2	1	5	29	1	1	0
1	1	2	3	5	1	1	0
1	2	1	1	7	1	1	0
1	1	3	2	22	2	2	0
1	2	1	1	5	2	1	0
1	2	1	1	8	1	2	0
1	1	2	2	13	1	2	0
1	1	1	7	22	1	1	0
1	1	1	5	11	1	1	0
1	2	1	2	2	2	1	0
2	1	1	1	5	1	1	0
5	2	1	2	15	2	1	0
1	2	1	11	3	1	2	0
1	2	2	1	9	1	1	0
1	1	1	1	3	1	1	0
1	1	1	2	5	1	1	0
2	6	1	1	3	2	1	0
1	6	1	2	8	1	2	0
1	2	1	3	12	2	2	0
1	2	1	6	16	2	1	0
2	2	1	1	7	3	2	0
1	2	1	4	9	1	1	0
1	1	1	3	8	2	2	0
1	2	1	1	5	1	2	0
1	1	1	2	8	1	1	0
2	3	1	47	14	1	3	0
1	1	1	1	20	3	2	0
1	2	1	2	7	1	1	0
1	1	1	4	4	2	1	0
1	3	1	1	22	1	1	0
1	3	1	1	9	1	1	0
1	2	1	2	5	1	2	0
1	1	1	1	10	3	4	0
3	1	1	1	11	2	1	0
2	1	1	1	18	1	1	0
1	2	1	2	8	1	2	0
2	1	1	1	6	1	1	0
1	3	2	7	8	1	1	0
1	1	1	6	13	5	2	0
1	1	1	1	3	1	1	0
3	2	1	3	10	1	1	0
1	1	1	1	7	1	1	0
1	1	1	3	2	1	2	0
1	5	1	4	1	3	1	0
1	2	1	1	5	1	1	0
1	1	1	2	7	1	1	0
1	1	1	3	6	2	1	0
1	1	1	1	7	1	1	0
1	1	1	1	4	1	1	0
2	2	1	2	9	1	1	0
1	1	1	16	15	1	1	0
1	1	1	2	13	1	3	0
3	1	1	3	6	1	1	0
1	2	1	2	15	1	1	0
2	1	1	1	8	1	1	0
1	4	1	3	3	1	1	0
2	1	2	1	10	2	2	0
1	1	3	12	9	1	1	0
1	1	1	3	6	1	1	0
1	2	1	1	7	1	2	0
1	2	2	5	16	11	1	0
1	3	1	1	2	1	1	0
1	1	1	5	6	1	2	0
1	1	2	1	15	1	1	0
1	2	1	2	8	1	1	0
1	1	1	1	10	1	1	0
1	2	1	4	8	1	1	0
1	1	1	11	12	1	2	0
1	5	1	1	18	1	1	0
1	2	1	1	6	1	2	0
1	1	1	2	9	2	1	0
1	3	1	9	7	2	1	0
1	3	1	1	8	1	1	0
1	3	2	1	7	1	2	0
1	1	1	4	1	1	3	0
1	1	1	2	8	2	3	0
3	4	1	1	4	1	1	0
2	1	1	1	9	1	2	0
1	2	1	2	10	2	2	0
1	3	2	1	3	1	2	0
1	1	1	1	14	1	1	0
1	1	1	5	5	3	2	0
1	1	1	3	4	2	4	0
1	3	1	1	3	1	1	0
1	3	2	2	3	1	1	0
1	1	2	2	10	2	1	0
1	1	1	12	11	1	1	0
1	1	1	1	8	1	1	0
1	2	1	1	8	2	1	0
1	2	1	1	25	3	2	0
1	3	1	1	15	1	1	0
1	1	1	4	9	1	1	0
1	2	1	1	2	1	1	0
1	1	1	1	3	5	1	0
1	4	1	2	3	1	1	0
1	2	1	1	16	1	1	0
1	1	1	1	4	1	1	0
1	1	1	1	9	1	1	0
2	1	1	15	1	1	1	0
1	2	1	3	9	1	1	0
1	3	2	1	18	3	2	0
1	4	1	2	12	1	3	0
1	1	1	1	6	1	2	0
1	2	2	1	12	1	1	0
2	1	1	2	3	1	2	0
1	1	1	2	17	1	1	0
1	2	1	1	11	1	1	0
1	2	1	1	15	1	1	0
1	6	2	1	11	2	1	0
1	2	1	4	4	2	1	0
1	3	1	1	4	2	1	0
1	1	2	1	19	1	2	0
1	1	1	1	12	1	1	0
1	3	1	1	2	1	1	0
1	1	1	1	9	1	1	0
1	1	1	3	12	1	1	0
1	2	1	2	10	3	1	0
2	2	1	1	11	1	2	0
1	1	1	4	5	1	3	0
1	6	1	2	7	2	2	0
1	1	1	1	5	1	1	0
1	2	1	3	1	1	1	0
1	2	1	6	4	2	1	0
1	1	1	1	3	2	1	0
1	2	2	1	16	1	1	0
1	3	1	2	11	1	1	0
1	1	1	4	11	2	1	0
1	3	1	1	4	1	1	0
2	1	1	2	17	1	1	0
1	2	1	1	9	2	3	0
4	1	1	1	24	2	2	0
1	2	1	1	9	1	1	0
1	1	2	2	16	3	3	0
1	2	1	1	17	1	1	0
1	1	1	1	6	1	1	0
1	4	1	2	4	1	1	0
1	1	1	1	14	1	1	0
1	2	2	4	2	1	1	0
1	1	1	2	6	2	1	0
1	2	1	1	9	2	1	0
1	1	1	4	7	2	2	0
1	1	1	1	15	2	1	0
1	1	1	2	6	1	1	0
1	1	1	10	9	1	1	0
1	1	1	1	9	5	1	0
1	1	1	1	3	1	2	0
1	1	1	1	9	1	2	0
1	2	2	1	6	1	1	0
1	2	1	1	2	1	1	0
1	1	1	30	2	1	1	0
1	1	1	6	5	1	1	0
1	2	1	1	9	1	1	0
2	1	1	6	8	2	1	0
1	1	1	2	14	2	1	0
1	2	1	4	15	1	1	0
1	2	1	1	3	3	3	0
1	3	1	1	12	2	1	0
1	1	2	3	4	1	1	0
1	1	1	2	14	3	1	0
1	1	1	1	12	1	1	0
1	1	1	1	25	1	1	0
1	2	2	1	6	1	2	0
1	1	1	5	9	1	1	0
1	1	1	1	5	2	1	0
1	3	1	3	8	1	1	0
1	5	1	2	6	1	1	0
1	1	1	2	14	1	4	0
3	1	1	3	4	2	1	0
1	4	1	1	5	1	1	0
1	2	1	1	12	1	1	0
1	1	1	1	6	2	1	0
1	2	2	8	9	1	1	0
1	1	1	1	15	1	1	0
1	1	1	1	7	2	1	0
1	2	2	1	9	1	1	0
2	1	1	2	6	1	5	0
1	2	1	1	4	1	1	0
2	1	1	3	3	2	1	0
1	3	1	2	10	1	1	0
1	3	1	2	17	1	1	0
1	2	1	1	6	2	1	0
2	1	1	2	10	1	1	0
1	2	1	3	13	2	4	0
1	1	1	1	9	2	1	0
1	3	1	3	5	2	1	0
1	4	1	1	4	3	1	0
1	3	1	1	9	2	3	0
1	1	1	1	8	2	1	0
1	2	2	7	1	1	1	0
1	1	1	2	16	2	1	0
1	1	1	1	13	1	3	0
1	1	1	5	17	1	1	0
2	1	1	1	8	3	1	0
1	1	1	1	5	5	1	0
1	1	1	5	4	1	1	0
1	1	1	1	6	1	4	0
1	1	1	1	7	1	1	0
1	1	1	1	6	1	2	0
1	2	1	1	4	1	1	0
1	1	1	3	5	3	8	0
2	1	1	18	6	1	1	0
2	4	1	1	16	2	1	0
1	1	1	1	5	1	1	0
1	1	1	3	5	1	3	0
1	2	1	2	6	1	2	0
1	1	1	5	6	1	3	0
1	1	1	1	6	1	1	0
1	1	1	1	9	1	2	0
1	1	1	1	10	1	1	0
1	1	1	4	9	1	3	0
1	2	1	1	3	1	2	0
1	1	1	1	11	1	4	0
2	3	1	3	10	3	1	0
1	1	2	1	6	1	1	0
2	1	1	1	7	1	2	0
1	3	1	2	13	1	1	0
1	1	1	1	4	1	4	0
1	2	1	2	13	1	2	0
1	1	1	1	4	1	1	0
1	1	1	1	12	1	1	0
1	2	1	1	20	1	2	0
1	2	1	1	11	2	1	0
1	2	1	1	5	1	1	0
1	1	1	3	11	1	3	0
2	2	1	1	9	2	1	0
1	1	1	11	9	1	1	0
1	2	1	1	5	1	1	0
1	1	1	4	10	3	1	0
1	2	2	1	18	1	1	0
1	2	1	1	16	1	2	0
1	1	1	3	3	2	1	0
1	1	1	1	4	1	1	0
1	2	1	2	2	2	2	0
1	2	3	3	1	1	1	0
1	2	1	1	18	1	4	0
1	2	1	2	3	3	1	0
1	2	1	2	9	1	2	0
1	3	1	2	4	1	4	0
1	1	1	3	19	3	1	0
1	3	1	7	3	1	1	0
1	3	1	2	5	1	1	0
1	3	2	1	5	1	1	0
1	1	1	1	10	1	1	0
1	1	1	2	2	5	1	0
2	1	1	2	6	1	1	0
1	2	1	1	4	1	1	0
2	2	1	2	23	1	2	0
1	2	1	1	7	1	1	0
1	1	1	6	4	1	2	0
1	1	1	2	10	1	2	0
1	2	1	2	11	2	1	0
1	3	1	1	14	1	1	0
1	1	1	2	12	2	1	0
1	1	2	1	10	1	1	0
1	3	1	2	5	1	2	0
1	2	1	1	21	1	1	0
3	1	1	6	12	5	1	0
1	2	1	1	4	1	2	0
1	1	1	1	10	2	4	0
1	2	1	11	8	2	1	0
2	1	1	1	9	3	1	0
1	1	1	2	7	1	1	0
1	1	1	3	13	1	2	0
1	4	1	3	8	1	3	0
2	1	1	4	5	1	3	0
1	1	1	1	5	1	1	0
1	1	1	3	13	2	1	0
1	1	1	2	6	2	2	0
1	3	1	1	9	1	2	0
1	1	2	1	5	1	2	0
1	1	1	1	28	1	1	0
1	1	1	1	1	1	1	0
2	1	1	8	17	1	2	0
2	3	1	1	5	1	1	0
1	2	1	1	8	1	2	0
1	1	1	1	18	1	1	0
1	2	1	2	9	1	2	0
1	4	1	2	12	4	1	0
2	1	1	2	9	2	1	0
1	3	1	1	5	2	1	0
1	2	1	1	14	1	3	0
2	2	1	2	14	3	2	0
1	1	1	3	5	1	4	0
1	1	1	4	6	1	1	0
1	2	1	5	14	2	1	0
1	1	1	2	10	2	1	0
2	1	2	9	19	1	1	0
1	1	1	2	13	1	1	0
1	1	1	4	3	1	3	0
1	1	2	1	8	1	1	0
2	1	1	3	10	3	2	0
3	5	2	1	3	1	1	0
1	2	1	1	2	1	1	0
1	1	1	2	7	2	1	0
1	1	1	3	6	1	1	0
1	1	1	3	5	1	1	0
1	1	1	1	11	1	1	0
1	5	1	3	20	1	1	0
3	1	2	3	3	1	1	0
2	1	1	2	8	3	1	0
1	3	1	6	8	1	1	0
3	1	1	2	2	1	2	0
1	1	1	8	7	1	6	0
1	1	1	1	11	1	1	0
1	2	3	2	7	1	1	0
1	1	1	9	14	1	1	0
1	1	1	3	15	2	1	0
1	1	1	1	14	1	2	0
1	2	1	1	3	1	1	0
2	2	1	1	3	1	3	0
2	1	1	1	1	1	1	0
1	1	1	1	38	1	2	0
1	1	1	1	18	1	2	0
1	1	1	1	3	1	2	0
1	2	1	1	7	2	4	0
1	1	1	2	2	1	1	0
1	1	1	2	12	1	1	0
1	4	1	2	5	1	1	0
2	1	1	1	15	2	1	0
1	1	2	2	11	1	1	0
1	3	1	3	5	1	1	0
1	2	1	1	5	1	1	0
2	2	1	1	10	1	1	0
1	1	1	1	5	1	2	0
1	2	2	3	8	4	1	0
1	1	2	5	9	1	2	0
1	1	2	1	14	1	1	0
2	2	1	1	9	1	1	0
1	2	1	2	6	3	1	0
1	1	1	1	8	1	2	0
1	1	1	2	10	1	5	0
1	1	2	1	10	1	2	0
2	1	2	6	21	3	1	0
1	1	1	1	3	2	1	0
1	1	1	2	4	1	1	0
1	2	1	1	8	1	2	0
2	2	1	3	17	1	1	0
1	3	1	3	6	1	2	0
2	2	1	1	10	1	2	0
1	2	1	2	13	1	2	0
1	1	1	1	5	1	1	0
2	2	1	1	4	1	1	0
1	1	1	1	2	1	1	0
1	1	1	1	4	1	1	0
2	1	1	1	10	1	2	0
1	3	1	1	17	2	3	0
1	1	1	1	12	5	1	0
1	2	1	1	8	2	1	0
1	1	1	1	5	1	1	0
1	1	1	1	19	3	1	0
2	1	2	2	10	1	3	0
1	3	3	1	4	2	1	0
1	1	1	7	5	2	1	0
1	1	1	3	11	1	1	0
1	3	1	2	7	1	1	0
2	3	1	1	10	1	1	0
1	3	1	1	6	2	2	0
1	1	2	8	5	1	1	0
1	1	1	1	9	1	1	0
1	2	1	3	15	1	1	0
1	2	1	3	3	1	1	0
1	1	1	1	13	2	1	0
1	1	1	1	6	1	1	0
1	1	2	1	6	1	2	0
1	2	1	2	2	1	1	0
1	2	2	3	7	2	1	0
1	3	1	7	5	1	3	0
2	1	1	1	11	1	3	0
1	2	2	1	4	2	1	0
2	1	1	2	3	1	3	0
1	2	1	2	16	1	1	0
1	1	1	6	7	1	2	0
1	1	1	1	16	3	3	0
2	3	1	2	2	1	2	0
1	1	1	1	9	1	1	0
1	1	1	1	4	1	1	0
1	2	1	2	8	1	1	0
1	2	1	1	5	1	1	0
2	2	2	2	10	1	1	0
1	3	1	6	9	1	2	0
1	2	1	3	9	2	1	0
1	3	1	5	9	1	2	0
1	1	2	3	3	2	2	0
1	3	1	2	4	1	1	0
1	1	1	1	8	1	2	0
2	2	1	4	7	1	1	0
1	1	1	1	11	2	2	0
1	1	1	2	8	1	1	0
1	2	1	1	9	2	2	0
2	1	2	3	7	2	1	0
1	3	1	1	13	1	2	0
1	3	1	2	6	1	3	0
1	1	1	1	4	3	1	0
2	3	1	1	9	1	1	0
1	2	1	6	9	1	1	0
2	1	1	1	10	1	2	0
1	1	1	5	1	1	1	0
1	2	3	3	11	1	2	0
1	3	1	9	9	1	1	0
2	1	1	2	5	1	2	0
2	1	1	1	14	2	1	0
1	1	1	4	6	1	1	0
1	3	1	1	1	1	1	0
1	3	1	1	21	1	1	0
1	2	1	4	8	1	1	0
1	1	1	3	6	1	1	0
1	1	1	2	17	1	3	0
2	1	1	3	7	1	1	0
2	1	2	2	14	1	1	0
1	1	1	1	12	2	1	0
1	1	1	1	7	2	5	0
1	2	1	2	8	1	2	0
1	2	3	3	8	1	3	0
1	2	1	7	5	1	2	0
2	3	1	1	11	3	5	0
1	1	1	4	5	1	2	0
1	1	1	1	5	1	1	0
2	2	1	3	6	1	1	0
2	2	1	2	7	2	2	0
1	1	1	2	15	1	1	0
2	1	1	4	9	1	1	0
1	1	1	1	4	1	2	0
1	2	1	3	16	2	1	0
1	2	1	1	5	1	1	0
2	1	2	1	10	1	2	0
2	4	1	1	12	1	1	0
1	1	1	2	8	1	1	0
1	1	1	1	11	1	3	0
1	1	1	1	7	1	2	0
2	2	1	1	9	2	2	0
1	1	1	1	8	1	1	0
1	1	1	1	3	2	2	0
1	1	1	1	17	1	1	0
1	4	2	1	5	1	1	0
1	1	1	1	1	1	1	0
1	1	1	2	2	1	1	0
1	1	1	1	8	1	2	0
1	1	1	1	6	2	2	0
1	1	1	4	9	1	2	0
1	1	1	1	2	2	1	0
1	2	1	3	3	3	1	0
2	1	1	31	9	2	2	0
1	1	3	2	9	1	2	0
1	5	1	1	5	1	1	0
1	1	1	1	8	1	1	0
1	1	1	7	5	3	2	0
1	2	1	14	25	1	2	0
1	1	1	3	13	2	2	0
1	1	1	1	12	1	1	0
1	2	1	1	4	1	1	0
1	2	1	3	16	1	1	0
1	3	1	1	16	1	1	0
2	2	1	1	13	2	1	0
1	1	1	1	3	1	1	0
1	5	1	3	17	1	1	0
1	2	1	4	4	1	1	0
1	2	1	1	13	2	2	0
1	1	1	7	13	1	1	0
1	2	1	4	8	1	3	0
1	1	2	4	14	1	3	0
1	1	1	3	1	1	2	0
1	1	1	7	11	2	1	0
1	1	1	1	3	1	2	0
1	2	1	3	7	1	1	0
2	1	1	1	14	4	2	0
1	3	1	1	10	3	1	0
1	6	1	1	6	1	2	0
1	1	1	1	3	1	1	0
2	1	1	1	7	1	1	0
1	1	1	1	10	1	1	0
1	3	2	1	9	1	1	0
1	1	1	1	10	2	1	0
1	2	1	1	5	2	1	0
1	2	1	2	3	1	2	0
1	1	1	1	3	2	3	0
1	2	1	4	5	1	3	0
1	1	1	4	10	1	1	0
1	1	2	3	10	1	1	0
1	1	1	1	18	1	1	0
1	2	2	1	11	1	1	0
2	3	1	1	6	1	1	0
2	1	2	1	19	1	2	0
1	4	1	6	4	2	1	0
1	2	1	2	10	1	2	0
2	2	1	1	15	1	1	0
1	2	1	12	14	1	1	0
1	1	1	4	11	3	1	0
1	2	1	1	2	1	1	0
1	3	1	7	2	2	2	0
1	3	2	1	5	2	2	0
1	4	1	1	12	1	2	0
1	1	1	1	8	1	1	0
1	6	1	5	8	2	2	0
1	1	1	3	11	3	1	0
3	1	1	1	12	1	2	0
2	2	1	3	6	1	1	0
1	1	1	3	11	1	2	0
3	3	1	1	11	1	1	0
1	1	1	1	8	1	1	0
1	1	1	1	5	2	1	0
1	1	1	1	11	1	1	0
1	2	1	1	11	2	2	0
1	1	1	1	5	1	1	0
1	1	1	2	1	1	1	0
1	2	1	2	1	1	1	0
1	2	1	2	14	2	1	0
1	1	2	2	16	4	2	0
1	3	1	1	6	2	2	0
1	3	1	1	6	1	2	0
2	1	1	1	1	1	1	0
3	3	2	5	5	1	1	0
2	1	1	1	8	1	3	0
1	1	1	1	8	1	3	0
1	3	2	1	8	1	2	0
1	1	1	3	11	1	1	0
1	2	1	5	8	1	1	0
2	1	1	4	5	1	1	0
1	1	1	1	10	1	1	0
1	1	1	1	7	1	1	0
1	1	2	1	5	1	1	0
1	1	4	2	12	1	2	0
2	1	3	7	2	1	1	0
1	1	1	2	6	2	1	0
1	1	1	1	8	1	3	0
1	1	1	1	11	2	1	0
1	3	1	2	2	2	1	0
1	2	1	1	8	1	1	0
1	1	1	3	11	1	1	0
1	1	1	3	7	1	1	0
1	1	1	2	8	1	1	0
1	1	2	1	41	1	1	0
1	2	1	3	24	2	1	0
1	1	1	2	3	1	1	0
1	1	1	4	12	2	1	0
1	2	1	1	1	4	5	0
1	1	2	1	5	1	2	0
1	1	1	2	11	1	1	0
2	2	1	1	9	1	1	0
1	3	1	1	13	1	3	0
1	2	1	1	4	2	1	0
1	1	1	1	1	3	2	0
1	1	1	1	13	1	1	0
1	2	1	1	1	3	1	0
2	3	1	1	22	2	1	0
1	4	2	1	12	1	1	0
1	1	1	6	2	2	1	0
1	1	1	1	11	1	1	0
2	1	1	3	12	1	3	0
1	1	1	1	6	1	2	0
1	5	1	1	5	1	1	0
1	1	3	2	9	1	1	0
2	2	1	1	10	1	1	0
2	1	2	1	10	3	1	0
1	1	2	32	6	1	1	0
1	2	1	1	9	1	1	0
2	2	1	2	17	2	1	0
1	2	1	1	6	1	1	0
1	1	1	2	7	2	2	0
1	1	1	1	20	2	2	0
2	1	2	4	7	1	1	0
2	5	1	1	16	1	1	0
2	1	1	3	2	1	1	0
2	1	1	4	4	1	3	0
2	1	1	1	6	1	1	0
1	2	1	3	3	2	2	0
1	2	1	1	2	1	1	0
1	2	1	2	16	1	1	0
2	1	1	1	4	1	1	0
3	2	1	3	11	1	1	0
2	1	2	7	6	1	2	0
1	1	1	1	8	1	1	0
1	1	1	46	11	1	1	0
2	1	1	1	6	1	1	0
1	1	2	1	7	5	1	0
1	1	2	2	10	2	1	0
1	2	1	2	13	1	2	0
1	1	1	3	4	2	2	0
1	4	1	1	13	1	1	0
1	3	1	1	9	1	1	0
1	1	1	1	9	3	1	0
1	1	1	4	11	1	3	0
2	3	1	1	2	1	1	0
2	1	1	6	8	2	1	0
1	1	1	2	1	2	1	0
1	3	1	1	15	2	1	0
1	1	1	3	3	2	2	0
1	1	1	1	12	1	1	0
4	1	1	1	11	3	1	0
1	1	2	9	2	1	1	0
1	1	1	1	8	2	1	0
1	2	1	7	7	1	1	0
1	4	1	1	5	1	1	0
1	1	1	1	6	3	1	0
1	1	3	3	4	1	1	0
4	1	1	3	20	1	1	0
1	1	1	2	14	1	1	0
1	1	1	3	2	1	1	0
1	2	1	1	25	2	1	0
2	2	1	10	9	4	1	0
1	1	1	1	10	3	1	0
1	1	2	1	23	1	1	0
2	1	1	1	4	2	1	0
3	3	2	1	4	1	1	0
1	2	1	5	14	1	1	0
1	3	1	2	7	1	1	0
2	1	1	1	5	1	1	0
1	1	1	6	1	1	1	0
2	1	1	2	21	2	1	0
1	2	1	1	4	1	1	0
2	1	1	3	12	2	2	0
1	1	1	2	8	1	1	0
1	1	1	2	3	1	1	0
1	1	1	2	2	2	2	0
2	1	1	2	7	2	1	0
2	1	1	14	25	3	2	0
1	1	1	3	9	1	1	0
1	2	1	3	7	1	1	0
1	1	1	2	4	2	3	0
1	1	1	2	8	2	1	0
1	1	1	2	5	1	2	0
3	1	1	1	4	1	1	0
1	2	1	3	7	1	1	0
1	5	2	3	2	3	3	0
1	1	1	1	18	1	2	0
1	1	1	1	5	1	1	0
1	1	1	2	9	1	1	0
1	1	1	18	4	1	1	0
1	2	1	1	14	1	1	0
1	4	1	1	6	1	1	0
2	2	1	1	6	1	1	0
1	3	1	1	30	1	1	0
1	1	1	1	9	1	1	0
1	2	2	6	7	1	2	0
2	1	1	3	2	1	2	0
1	1	1	2	4	1	1	0
1	2	1	2	5	1	1	0
1	1	1	1	6	2	1	0
3	3	1	3	7	2	3	0
1	1	1	3	16	1	2	0
1	1	1	3	8	3	1	0
1	1	1	1	13	1	1	0
1	1	1	1	2	2	1	0
1	2	1	22	4	1	1	0
1	1	2	1	2	1	2	0
1	1	1	1	16	1	1	0
1	2	2	1	3	1	3	0
1	3	1	1	4	1	1	0
1	3	1	1	8	2	1	0
1	1	1	4	10	1	1	0
1	5	1	1	13	1	1	0
1	1	1	1	29	1	1	0
2	1	1	1	17	2	3	0
1	4	1	1	2	2	1	0
2	1	1	1	7	5	1	0
1	1	1	8	3	1	3	0
1	1	1	1	10	1	1	0
1	3	1	6	3	1	1	0
1	2	1	1	12	1	2	0
1	1	1	2	5	6	1	0
1	1	1	1	27	1	4	0
2	1	2	4	5	2	2	0
1	1	1	1	3	1	1	0
1	1	1	3	12	1	1	0
1	4	1	6	3	2	1	0
1	1	1	1	25	1	1	0
1	4	1	1	5	1	1	0
2	2	2	1	9	1	1	0
1	4	2	1	7	1	1	0
1	3	1	1	1	1	2	0
1	6	1	3	5	2	3	0
1	1	1	5	10	2	1	0
1	3	2	7	18	5	1	0
2	3	2	1	1	1	1	0
1	3	1	23	7	1	2	0
1	1	1	9	13	1	1	0
1	3	1	2	12	1	2	0
1	3	1	4	5	2	2	0
1	3	1	1	2	1	1	0
1	3	1	1	6	1	1	0
1	1	1	3	13	1	2	0
1	3	2	1	18	1	2	0
1	2	1	1	10	2	1	0
1	1	1	1	5	1	1	0
1	1	1	1	11	1	1	0
2	3	1	2	3	2	1	0
1	1	1	1	4	1	1	0
1	1	1	8	12	3	1	0
1	1	1	1	10	1	1	0
1	2	1	13	6	4	1	0
1	1	1	1	6	1	2	0
1	1	1	5	9	3	1	0
1	1	1	8	3	1	2	0
2	3	1	3	4	1	1	0
1	1	1	2	5	1	2	0
1	3	1	1	14	3	3	0
1	1	1	1	6	1	1	0
1	1	1	1	3	1	2	0
1	1	1	1	4	1	4	0
1	2	1	3	1	1	3	0
1	2	2	1	6	3	1	0
1	4	1	2	3	2	2	0
1	2	1	1	8	1	1	0
2	1	1	6	15	3	1	0
1	1	1	8	2	1	1	0
1	2	1	3	16	1	2	0
1	4	1	2	1	3	1	0
1	2	1	6	24	1	1	0
1	1	1	3	3	1	1	0
3	2	1	2	9	1	1	0
1	2	1	2	7	1	1	0
1	4	1	1	7	2	1	0
2	2	1	1	6	1	1	0
1	1	1	1	11	1	1	0
1	3	1	2	23	1	1	0
1	1	1	1	7	1	2	0
1	2	1	2	17	1	1	0
1	1	2	1	18	1	2	0
1	2	1	10	3	1	2	0
1	1	1	1	13	1	1	0
3	2	2	4	9	2	1	0
2	1	1	3	19	2	1	0
1	1	1	2	4	2	1	0
1	2	1	5	3	1	2	0
1	2	1	1	4	1	1	0
1	1	1	1	5	1	1	0
5	4	1	2	5	1	1	0
1	2	1	1	28	2	1	0
1	6	1	2	13	1	1	0
1	3	1	1	9	2	2	0
1	1	1	3	23	1	1	0
1	1	1	4	5	1	1	0
1	2	2	7	11	1	1	0
1	3	1	2	4	1	1	0
1	2	2	3	7	1	1	0
2	2	1	2	8	1	1	0
1	1	1	2	21	1	1	0
1	1	1	4	20	1	1	0
1	2	1	1	6	1	1	0
1	2	1	2	6	1	1	0
1	3	1	1	12	2	2	0
1	1	1	3	11	1	1	0
1	2	1	4	9	4	2	0
1	1	1	2	8	1	1	0
1	3	1	1	3	1	2	0
1	1	1	5	8	1	1	0
1	5	1	2	7	1	2	0
1	1	1	1	12	1	1	0
2	1	1	1	8	2	1	0
3	3	1	7	8	2	1	0
1	2	1	3	5	1	2	0
1	1	1	1	4	2	3	0
1	3	1	2	10	2	1	0
1	1	1	1	2	1	1	0
2	1	1	1	10	4	1	0
2	1	1	6	8	1	1	0
1	1	1	7	6	2	1	0
1	1	1	1	8	1	2	0
1	2	1	1	3	1	1	0
1	3	1	4	13	1	1	0
1	1	1	1	13	1	2	0
2	2	1	1	12	1	2	0
1	1	1	2	5	2	2	0
1	1	1	1	5	1	1	0
1	2	1	7	6	3	1	0
1	3	1	2	4	2	1	0
1	1	1	1	8	3	2	0
1	4	1	6	2	2	1	0
1	1	1	2	3	4	6	0
1	1	1	10	2	4	1	0
1	3	1	14	2	1	1	0
1	1	1	4	4	1	1	0
1	2	1	2	8	2	1	0
1	1	1	1	10	1	1	0
2	1	1	5	5	1	3	0
1	3	1	3	10	1	1	0
2	5	1	1	8	1	1	0
1	2	1	5	14	1	1	0
1	1	2	2	10	3	3	0
1	1	1	1	7	1	1	0
1	3	1	1	3	1	1	0
1	1	2	3	4	2	1	0
1	1	1	7	16	1	1	0
1	1	1	2	11	1	2	0
1	1	1	1	3	1	1	0
2	2	1	2	4	2	1	0
2	1	1	1	3	2	1	0
1	1	1	1	10	1	1	0
1	2	1	2	8	1	1	0
1	2	1	2	1	1	1	0
1	1	1	1	12	2	1	0
1	1	2	1	36	4	1	0
1	1	1	16	10	3	3	0
1	1	1	3	5	1	1	0
1	1	1	1	13	1	3	0
1	1	1	2	1	3	1	0
1	1	1	1	8	2	3	0
1	2	1	3	7	1	2	0
2	1	1	1	4	1	2	0
1	1	1	1	7	1	1	0
1	2	1	7	11	1	1	0
1	2	1	1	14	1	3	0
2	2	1	1	13	2	2	0
1	1	1	6	21	1	1	0
1	4	1	1	6	3	5	0
1	2	1	2	8	1	1	0
1	1	1	1	13	2	1	0
1	1	1	2	4	1	2	0
1	3	1	1	15	1	1	0
1	1	1	10	1	3	1	0
4	1	1	4	10	1	1	0
1	3	1	2	5	1	2	0
1	4	1	5	15	4	1	0
1	1	1	1	2	1	1	0
1	1	1	5	15	1	1	0
1	3	1	2	6	3	1	0
1	2	1	4	9	1	3	0
1	2	1	2	10	2	1	0
1	2	1	1	10	1	1	0
1	3	1	2	9	1	2	0
1	1	1	6	9	1	1	0
1	2	1	1	4	1	3	0
1	3	1	11	2	2	1	0
1	2	2	1	9	1	1	0
1	1	1	1	3	3	1	0
1	1	1	12	12	1	1	0
1	1	1	1	5	1	3	0
1	2	1	1	2	1	1	0
1	2	1	5	9	1	1	0
1	2	1	1	14	1	2	0
1	5	1	2	11	2	2	0
1	1	1	4	11	1	1	0
2	1	2	1	13	1	1	0
1	3	1	3	9	1	1	0
1	3	1	1	15	1	1	0
2	4	1	1	6	2	1	0
1	2	1	11	6	1	1	0
1	2	1	1	6	1	4	0
1	1	1	1	13	3	1	0
1	1	1	3	6	1	1	0
1	3	1	1	9	1	3	0
1	1	1	2	6	2	1	0
1	3	1	1	16	1	1	0
1	2	1	1	3	1	1	0
1	1	2	1	6	1	2	0
1	1	1	5	8	1	2	0
1	2	1	3	8	2	3	0
1	1	1	1	6	1	3	0
1	1	1	1	3	1	1	0
1	1	1	2	16	2	1	0
1	2	2	1	3	3	2	0
1	6	1	2	5	1	6	0
1	3	1	2	10	1	1	0
1	1	1	1	12	1	1	0
1	1	1	1	7	1	3	0
1	1	1	1	3	1	1	0
1	2	1	1	4	7	1	0
1	2	1	2	7	1	1	0
1	1	1	2	1	3	1	0
1	2	1	1	10	2	1	0
1	1	2	1	4	1	1	0
1	1	1	2	6	1	1	0
1	2	1	1	16	1	3	0
1	2	1	1	8	1	2	0
1	3	1	3	5	2	1	0
1	4	1	2	8	2	1	0
1	1	1	1	4	1	1	0
1	1	1	5	16	2	1	0
1	1	1	1	6	1	2	0
1	1	2	1	5	1	1	0
3	1	1	7	5	1	1	0
1	2	1	2	16	1	1	0
4	1	1	2	8	1	2	0
1	1	1	1	12	3	1	0
1	2	2	1	4	1	2	0
1	3	1	1	16	1	1	0
1	2	1	1	6	1	2	0
1	2	2	1	10	2	3	0
2	1	1	1	10	1	1	0
1	3	1	2	8	1	1	0
1	1	2	2	10	2	2	0
1	1	1	3	12	1	1	0
1	4	1	1	15	4	1	0
1	1	1	1	7	1	1	0
1	1	1	1	9	1	1	0
3	1	1	1	4	1	2	0
1	2	1	4	3	2	1	0
1	4	1	1	18	1	1	0
1	2	1	1	8	1	1	0
1	4	1	2	6	1	1	0
2	3	1	4	7	1	1	0
1	1	1	1	23	2	1	0
1	1	1	1	6	2	1	0
1	1	1	2	4	1	1	0
1	2	1	2	3	1	1	0
1	1	2	2	22	1	2	0
1	1	1	1	12	1	1	0
1	2	2	1	6	2	1	0
1	1	1	9	6	2	1	0
1	1	2	1	12	1	1	0
1	3	1	1	6	1	1	0
1	2	1	3	8	3	1	0
1	1	1	1	1	1	1	0
1	1	1	4	6	2	2	0
2	2	1	5	7	2	1	0
1	1	1	1	12	2	1	0
1	5	1	2	13	1	2	0
1	1	1	1	9	1	1	0
1	1	1	2	10	2	1	0
1	1	1	1	5	1	2	0
1	2	1	1	5	1	1	0
1	2	2	2	5	1	1	0
1	1	1	1	19	1	2	0
1	3	1	8	20	1	1	0
2	3	1	17	9	2	2	0
1	3	1	50	13	4	3	0
1	1	1	1	4	1	1	0
1	1	1	4	5	2	1	0
2	3	1	2	1	1	1	0
1	3	1	1	1	1	1	0
1	2	1	1	10	2	1	0
1	2	1	12	16	1	1	0
1	1	1	2	6	1	2	0
1	1	1	5	22	1	3	0
1	1	1	3	22	1	1	0
1	1	1	2	13	1	2	0
1	2	1	2	10	2	1	0
1	1	1	2	4	2	1	0
1	1	1	1	2	1	2	0
1	1	1	1	14	1	1	0
1	1	2	2	10	1	1	0
3	1	1	1	9	3	2	0
1	1	1	1	11	2	1	0
2	3	1	2	3	3	2	0
1	1	2	5	9	1	4	0
3	1	1	1	3	1	1	0
1	7	1	2	16	1	2	0
1	1	1	1	16	4	1	0
2	1	1	1	2	1	3	0
2	1	1	6	10	1	3	0
1	1	1	1	13	2	1	0
1	3	1	4	12	1	1	0
1	2	1	3	9	1	3	0
2	1	1	1	8	1	1	0
1	4	1	3	2	1	2	0
1	2	1	1	10	1	2	0
1	1	1	1	4	1	1	0
1	1	1	1	1	1	2	0
2	1	1	1	4	1	1	0
2	2	1	1	11	1	2	0
1	1	1	2	10	1	1	0
1	5	1	2	10	1	1	0
1	1	1	2	10	2	1	0
1	3	1	1	7	1	2	0
1	2	1	1	10	1	2	0
1	2	1	13	23	1	1	0
1	2	1	1	3	1	1	0
1	2	2	2	14	1	4	0
1	1	1	2	14	1	1	0
1	1	1	1	1	3	1	0
1	1	1	1	5	10	1	0
2	1	1	1	11	2	3	0
1	3	1	2	13	1	1	0
1	2	2	3	29	1	1	0
1	3	1	8	8	2	2	0
2	1	1	1	2	1	1	0
2	1	1	1	16	2	1	0
1	1	1	2	4	4	2	0
1	2	1	21	9	1	1	0
1	1	1	3	4	1	1	0
1	2	1	1	4	1	1	0
2	1	1	2	10	2	1	0
3	2	1	1	16	2	1	0
3	2	1	1	17	3	1	0
1	2	1	2	9	1	1	0
1	2	1	1	2	1	2	0
1	2	2	5	9	1	1	0
1	1	1	2	10	1	2	0
1	1	1	3	5	1	1	0
1	2	1	4	3	2	3	0
1	1	1	5	6	5	1	0
1	3	1	4	12	1	1	0
2	2	1	1	1	1	1	0
1	3	1	1	3	4	1	0
1	1	1	3	19	1	3	0
1	1	1	2	6	3	1	0
1	4	2	1	7	1	2	0
1	3	1	6	7	1	1	0
1	1	1	9	6	1	2	0
2	1	1	3	28	1	1	0
1	1	1	1	9	2	2	0
1	1	1	1	14	2	1	0
1	2	1	5	23	1	2	0
1	4	1	2	13	1	1	0
1	1	1	3	1	1	2	0
1	1	1	2	7	1	2	0
1	1	1	2	12	2	1	0
1	2	1	1	4	1	2	0
1	1	1	1	13	1	2	0
2	4	2	1	2	1	2	0
1	1	1	1	9	1	3	0
1	2	1	1	6	1	1	0
1	2	1	1	5	1	1	0
1	2	1	1	26	1	1	0
1	1	1	3	10	2	2	0
3	1	1	1	3	1	2	0
2	1	1	3	7	2	1	0
1	2	1	2	2	5	1	0
1	2	1	1	8	1	1	0
1	1	1	1	5	2	2	0
1	1	1	3	3	1	2	0
1	2	1	1	6	1	2	0
1	1	1	6	7	1	2	0
1	2	1	1	8	1	2	0
1	1	2	1	4	1	1	0
1	1	1	1	10	2	1	0
1	1	1	1	9	1	2	0
1	1	1	2	10	1	1	0
1	4	2	3	10	1	2	0
1	1	1	1	3	2	1	0
1	1	1	1	5	1	1	0
1	3	1	1	6	1	3	0
1	1	1	1	10	1	1	0
1	2	2	1	6	1	1	0
2	1	1	3	11	1	1	0
1	2	1	6	9	1	2	0
2	2	1	2	11	1	1	0
1	1	1	1	14	1	1	0
3	1	1	2	1	1	1	0
1	2	1	1	5	1	2	0
2	1	1	1	1	1	1	0
2	1	1	1	10	1	1	0
1	1	1	3	13	2	1	0
3	3	2	1	14	3	1	0
1	1	1	4	3	1	1	0
1	6	1	1	13	1	1	0
1	1	1	6	8	1	2	0
1	3	1	2	12	1	4	0
2	2	1	1	15	1	2	0
2	3	1	1	9	1	1	0
1	3	1	2	3	3	1	0
2	2	1	1	5	1	2	0
1	3	1	8	9	2	1	0
1	2	1	1	9	2	1	0
1	1	1	1	11	1	1	0
1	2	1	1	9	1	1	0
1	3	1	1	20	1	1	0
1	1	2	2	7	3	1	0
1	1	1	15	12	5	2	0
1	3	1	4	13	4	1	0
3	2	1	5	8	1	2	0
1	2	1	1	10	1	1	0
1	1	1	1	1	2	4	0
1	1	1	19	3	1	2	0
1	2	1	1	3	2	1	0
1	1	1	2	15	1	3	0
1	1	1	13	16	2	1	0
1	1	1	5	3	1	3	0
1	1	1	1	6	1	1	0
1	1	2	3	8	3	2	0
1	2	1	2	10	1	1	0
1	2	1	3	10	2	1	0
1	1	1	6	3	1	1	0
1	1	1	1	10	1	1	0
1	1	1	2	5	1	3	0
2	2	1	1	5	2	2	0
1	2	1	3	10	1	1	0
1	2	1	1	7	2	1	0
1	1	1	1	3	1	2	0
1	2	1	1	3	1	2	0
1	1	1	1	10	1	1	0
2	3	1	6	6	1	1	0
1	1	1	2	13	1	1	0
1	1	1	3	14	3	1	0
1	1	1	1	15	1	1	0
2	1	1	1	6	1	1	0
1	2	1	1	8	5	1	0
1	2	1	2	8	1	1	0
1	4	1	1	2	1	1	0
1	1	2	7	20	1	1	0
1	1	1	1	6	2	2	0
2	1	1	1	8	1	2	0
1	3	1	6	5	1	1	0
1	1	1	1	1	5	1	0
1	2	1	2	3	1	2	0
1	1	1	14	4	1	1	0
1	1	2	3	6	1	1	0
1	1	1	2	8	1	1	0
2	2	2	5	10	2	1	0
1	2	1	2	10	1	5	0
2	1	1	2	18	1	3	0
1	1	1	3	4	1	1	0
1	1	1	2	3	1	1	0
2	1	1	3	3	2	3	0
1	1	1	7	16	2	1	0
1	1	2	1	10	1	1	0
1	1	1	1	7	2	2	0
1	1	1	1	3	1	1	0
1	1	1	1	8	1	4	0
1	2	1	1	19	2	2	0
1	1	1	1	18	3	1	0
1	3	1	22	8	1	2	0
3	2	1	2	7	3	1	0
1	2	1	2	11	1	5	0
1	1	1	1	5	1	1	0
1	1	1	11	4	7	1	0
1	1	1	1	7	1	1	0
2	2	1	2	11	1	1	0
1	1	1	1	12	1	1	0
1	2	1	2	7	1	1	0
1	3	1	3	4	1	1	0
1	1	1	3	3	1	1	0
1	3	1	2	8	1	1	0
1	2	3	8	11	1	1	0
1	2	1	3	2	1	2	0
1	1	1	1	15	1	1	0
1	1	1	1	6	1	2	0
1	2	1	9	16	1	1	0
1	1	1	2	18	1	1	0
1	1	1	3	14	1	1	0
1	1	1	1	11	1	1	0
1	1	1	4	4	1	3	0
1	1	1	8	2	3	2	0
3	1	1	1	15	1	1	0
1	2	1	2	10	4	3	0
1	2	1	1	10	3	1	0
1	1	1	1	29	1	1	0
1	3	1	6	16	1	1	0
1	1	2	4	8	1	1	0
1	2	2	2	8	1	1	0
2	1	1	1	12	2	2	0
1	3	1	1	6	1	1	0
1	1		4	8	1	1	0
1	2		9	10	2	1	0
1	1		2	5	1	1	0
1	1		1	7	2	1	0
1	1		6	5	1	2	0
1	1		2	10	2	1	0
1	2		3	11	1	1	0
1	2		1	6	1	1	0
1	1		1	5	1	1	0
1	4		1	11	3	1	0
1	1		1	10	1	1	0
1	1		3	5	1	1	0
1	2		1	16	2	1	0
1	1		17	3	2	3	0
1	1		3	4	1	1	0
1	4		2	22	1	2	0
1	1		1	8	3	2	0
1	1		2	6	1	1	0
1	4		1	6	3	2	0
2	3		1	20	7	1	0
1	1		5	10	1	1	0
1	1		1	4	1	2	0
1	1		3	6	1	1	0
1	1		1	15	1	1	0
1	1		2	7	1	1	0
1	1		1	11	1	1	0
2	3		4	8	1	1	0
1	2		3	9	3	1	0
1	3		1	9	1	3	0
1	2		1	13	1	1	0
1	1		10	7	2	2	0
1	2		1	3	1	1	0
2	1		1	5	1	3	0
2	5		4	6	1	1	0
1	1		1	9	1	1	0
2	1		1	7	1	1	0
2	1		1	6	2	1	0
1	1		1	10	1	1	0
1	2		2	13	1	1	0
1	2		5	4	2	2	0
1	3		2	8	1	1	0
1	3		1	2	1	1	0
1	2		2	2	1	1	0
1	1		1	12	1	1	0
1	1		1	16	1	1	0
1	1		3	9	1	1	0
2	2		2	22	1	2	0
1	2		1	3	2	2	0
1	2		5	4	2	2	0
1	3		1	8	1	1	0
1	3		1	11	1	1	0
1	1		3	8	3	1	0
1	2		3	3	1	1	0
1	2		3	3	1	1	0
3	1		13	11	2	3	0
2	1		1	7	1	1	0
1	1		1	8	1	1	0
5	1		11	10	1	1	0
1	1		6	16	3	1	0
1	3		7	10	1	2	0
1	5		1	6	2	1	0
2	4		6	2	1	1	0
1	1		2	4	4	1	0
1	1		1	4	1	1	0
1	3		1	11	1	1	0
3	1		3	10	1	1	0
1	2		4	7	1	1	0
1	2		2	1	1	1	0
1	1		1	1	1	1	0
1	1		5	5	1	1	0
2	1		1	4	1	2	0
1	2		1	5	1	2	0
1	1		1	3	1	1	0
1	3		2	9	2	1	0
1	1		7	13	2	2	0
1	1		2	13	1	2	0
1	1		4	18	1	1	0
1	1		1	6	2	1	0
1	1		4	3	1	1	0
1	2		2	18	1	1	0
1	1		4	15	2	1	0
1	1		1	7	1	1	0
2	1		3	21	1	1	0
1	3		1	12	2	2	0
1	3		2	9	2	1	0
1	2		1	2	2	2	0
1	1		1	5	1	2	0
1	1		5	2	1	1	0
1	3		2	8	1	1	0
1	3		1	11	1	2	0
3	1		3	2	1	1	0
2	2		2	9	1	1	0
1	2		1	15	1	2	0
1	3		2	1	1	2	0
1	1		1	5	2	1	0
1	1		3	8	2	1	0
1	1		1	8	1	1	0
2	1		9	20	2	1	0
1	1		3	13	3	3	0
1	2		1	25	1	3	0
1	1		1	7	1	1	0
1	2		1	13	2	1	0
2	1		1	13	4	2	0
2	2		1	4	1	1	0
2	1		2	6	1	1	0
1	2		4	3	1	1	0
1	1		2	17	1	2	0
1	3		6	7	3	1	0
2	2		6	4	3	1	0
1	1		1	15	6	1	0
1	3		1	6	1	1	0
1	1		4	13	3	1	0
1	1		1	6	7	1	0
1	2		4	3	3	1	0
1	3		1	3	2	1	0
1	1		5	3	2	6	0
1	2		3	11	1	1	0
2	2		3	12	1	1	0
1	1		1	9	1	1	0
1	3		4	9	1	1	0
1	3		2	7	1	1	0
1	1		5	2	2	1	0
1	1		3	14	2	3	0
1	5		1	4	4	1	0
2	3		1	9	1	4	0
1	2		7	16	4	1	0
1	2		2	4	1	2	0
1	3		1	12	1	1	0
1	4		4	10	3	3	0
3	1		1	14	3	2	0
1	2		1	4	1	1	0
1	2		1	14	1	1	0
1	1		2	2	1	2	0
2	1		2	7	1	1	0
1	3		2	25	1	1	0
2	3		1	13	1	2	0
1	1		1	8	1	1	0
1	2		1	6	2	1	0
1	1		2	5	4	1	0
1	2		6	3	1	1	0
1	5		1	13	1	1	0
1	2		2	12	2	1	0
1	1		4	20	1	1	0
1	1		1	8	5	1	0
3	1		2	4	1	1	0
1	1		1	9	1	1	0
1	4		1	12	2	2	0
2	3		1	11	1	1	0
1	2		7	7	3	1	0
1	2		2	8	2	2	0
2	2		1	9	1	1	0
4	1		2	28	1	1	0
3	1		3	12	2	2	0
1	2		2	9	2	1	0
1	2		7	4	1	1	0
1	2		1	7	3	1	0
2	2		2	7	1	2	0
1	2		4	8	2	2	0
2	1		1	11	3	1	0
2	2		4	8	1	1	0
1	1		3	8	1	1	0
1	2		2	9	3	2	0
1	1		1	2	1	3	0
1	6		1	11	1	1	0
1	5		8	23	3	3	0
1	1		6	2	1	1	0
1	2		6	20	3	1	0
1	1		5	5	1	1	0
2	5		1	2	1	1	0
1	2		8	16	1	3	0
1	1		7	6	1	2	0
1	1		6	4	1	1	0
1	4		1	7	1	1	0
2	1		2	4	1	1	0
1	2		1	4	2	1	0
1	1		1	5	2	1	0
1	1		6	5	1	2	0
1	1		1	21	1	1	0
1	1		7	27	1	1	0
1	1		1	13	1	1	0
1	1		7	27	2	1	0
1	2		1	3	2	1	0
1	2		1	7	2	1	0
2	1		1	1	2	2	0
1	2		4	16	1	1	0
1	1		2	8	4	1	0
1	1		1	2	3	1	0
1	1		2	6	1	1	0
1	6		1	19	3	1	0
1	3		1	4	1	1	0
1	1		10	2	2	2	0
1	1		1	4	1	2	0
1	3		2	6	2	2	0
1	1		1	11	1	1	0
1	1		3	1	1	1	0
1	4		1	11	1	2	0
1	4		1	7	1	1	0
2	2		1	8	1	2	0
1	2		3	10	1	1	0
1	1		5	18	1	3	0
2	3		3	4	1	1	0
1	1		2	21	3	1	0
3	1		1	13	2	4	0
3	3		1	12	1	1	0
1	2		16	12	1	1	0
1	1		1	7	2	2	0
1	6		1	8	2	2	0
1	1		5	2	1	2	0
1	1		3	11	3	2	0
1	5		2	3	1	2	0
1	2		1	12	1	2	0
1	2		1	9	1	4	0
1	1		1	17	1	2	0
1	3		2	10	1	3	0
1	1		1	5	1	2	0
1	1		3	6	1	1	0
1	1		19	5	3	1	0
1	2		1	1	1	1	0
1	1		1	11	1	1	0
1	1		2	3	1	2	0
2	3		3	5	1	2	0
2	3		1	7	1	1	0
1	1		1	5	2	1	0
1	1		1	20	1	1	0
1	1		3	2	1	2	0
1	4		1	6	3	3	0
1	5		1	1	1	1	0
2	1		1	11	2	1	0
2	1		1	21	2	1	0
1	1		2	4	1	1	0
1	2		1	14	1	1	0
1	5		1	6	1	1	0
1	1		1	5	1	1	0
1	2		6	11	1	1	0
1	2		5	16	1	1	0
2	2		3	5	1	1	0
1	6		1	6	1	1	0
3	1		5	8	1	1	0
1	1		6	5	2	2	0
1	1		4	8	3	1	0
2	2		3	7	4	1	0
1	3		2	6	1	1	0
2	2		2	7	1	1	0
1	1		2	4	1	4	0
2	3		1	6	1	3	0
1	1		11	13	1	1	0
1	2		3	8	2	1	0
2	1		2	12	1	1	0
1	1		1	10	1	1	0
1	2		1	3	2	7	0
2	2		1	8	1	2	0
1	2		2	5	1	2	0
2	1		2	7	1	1	0
2	1		1	2	2	1	0
1	2		4	3	1	2	0
3	1		1	9	2	4	0
1	1		1	7	5	2	0
1	1		3	6	1	1	0
1	2		8	5	1	1	0
2	1		2	11	1	1	0
1	2		3	14	1	1	0
1	2		2	8	1	1	0
2	1		4	3	1	1	0
1	2		3	14	2	2	0
1	1		2	13	1	1	0
1	1		9	19	2	1	0
1	1		1	6	1	1	0
2	2		2	7	2	3	0
2	1		2	12	2	2	0
1	1		1	15	1	1	0
1	6		1	6	1	2	0
1	1		2	10	1	1	0
1	1		3	7	1	1	0
1	3		6	5	1	1	0
1	2		9	14	2	1	0
1	2		2	2	1	2	0
2	1		1	4	2	1	0
1	1		2	16	2	1	0
1	2		1	2	1	2	0
1	2		2	2	2	2	0
1	1		2	5	1	1	0
1	1		2	5	1	2	0
1	1		1	4	3	1	0
1	1		1	11	3	2	0
2	7		1	7	2	1	0
1	5		1	13	1	1	0
1	1		1	9	1	1	0
1	1		1	9	2	3	0
1	1		2	9	1	1	0
1	1		1	8	2	1	0
2	2		5	9	1	1	0
1	2		8	1	1	1	0
1	1		1	10	1	1	0
1	1		5	4	1	2	0
1	1		1	9	2	1	0
1	1		1	10	1	2	0
4	2		3	9	1	1	0
1	1		2	10	2	1	0
1	4		3	19	1	1	0
1	1		3	6	1	1	0
1	1		1	20	2	1	0
1	2		1	6	1	1	0
1	1		2	2	1	1	0
1	1		1	5	2	1	0
1	1		1	26	1	1	0
1	1		1	10	2	1	0
1	1		1	9	1	2	0
1	2		11	5	2	1	0
1	1		2	13	2	5	0
1	1		6	4	1	2	0
4	2		1	17	1	4	0
1	1		3	6	3	5	0
1	2		1	9	1	1	0
2	2		1	4	1	2	0
1	1		2	10	3	1	0
1	2		3	14	1	1	0
1	1		1	10	1	1	0
1	1		4	9	1	1	0
1	1		16	12	2	2	0
1	1		5	11	1	1	0
1	3		1	3	1	1	0
2	1		4	18	2	2	0
2	1		1	6	2	1	0
1	1		2	3	1	1	0
1	4		1	2	3	1	0
3	2		1	17	1	1	0
1	1		1	9	1	1	0
2	2		1	1	1	1	0
2	1		1	7	1	1	0
1	2		3	9	2	1	0
2	1		7	15	1	4	0
1	1		1	8	1	1	0
2	2		2	10	1	2	0
1	1		1	10	1	2	0
2	3		1	7	4	4	0
1	2		2	12	1	1	0
1	2		4	6	4	2	0
1	5		2	14	4	3	0
1	2		1	2	3	1	0
1	1		4	4	1	1	0
1	1		2	4	1	1	0
1	1		2	9	2	1	0
1	2		2	8	2	2	0
2	1		4	4	1	1	0
1	1		1	1	2	1	0
1	2		9	10	2	2	0
1	4		1	19	7	1	0
1	1		2	1	1	1	0
2	3		1	1	1	1	0
1	1		7	14	1	1	0
1	1		8	7	1	1	0
1	2		1	8	1	1	0
1	2		2	3	3	1	0
1	4		3	7	1	1	0
1	1		2	6	1	3	0
1	1		5	4	1	1	0
1	1		1	7	1	1	0
1	2		3	1	1	1	0
2	2		2	6	1	1	0
2	1		1	8	1	1	0
1	1		2	13	1	4	0
1	3		1	7	1	1	0
2	1		1	9	2	1	0
1	1		5	5	2	1	0
1	1		2	3	3	1	0
1	1		1	9	1	1	0
1	1		1	7	1	1	0
1	3		2	7	1	3	0
1	1		1	8	2	1	0
1	2		1	14	1	1	0
1	3		1	9	1	1	0
1	1		1	7	1	3	0
3	3		1	11	1	1	0
1	1		1	9	3	1	0
1	2		2	7	1	4	0
1	2		4	8	1	1	0
1	2		1	3	1	1	0
1	1		2	13	3	3	0
1	2		1	13	3	1	0
1	3		2	16	1	1	0
1	1		5	7	1	1	0
1	1		1	11	2	1	0
1	1		1	4	1	3	0
1	1		1	8	1	1	0
1	1		2	6	1	1	0
1	2		1	8	1	1	0
1	1		2	5	1	3	0
2	1		3	15	1	1	0
1	2		2	1	2	1	0
1	3		1	3	1	1	0
1	2		2	9	3	1	0
1	4		7	4	5	1	0
1	2		2	11	2	1	0
1	1		5	5	2	1	0
1	1		1	5	1	1	0
1	3		3	8	1	1	0
2	1		1	9	1	1	0
2	1		1	8	1	2	0
1	7		3	2	1	2	0
1	1		1	7	1	1	0
1	3		1	19	2	1	0
1	3		8	3	1	1	0
2	3		1	5	2	2	0
1	1		4	7	1	1	0
2	2		1	8	2	1	0
1	1		2	2	1	2	0
1	1		1	4	2	1	0
1	3		1	11	1	1	0
1	2		1	15	1	3	0
3	2		3	19	1	2	0
1	1		1	8	1	1	0
2	1		2	8	1	1	0
1	1		1	14	1	1	0
1	2		3	3	1	2	0
1	1		2	22	4	2	0
1	5		2	17	1	2	0
1	2		8	18	1	1	0
1	1		1	13	1	2	0
1	3		3	4	2	1	0
1	2		3	15	3	3	0
1	1		1	8	2	2	0
2	1		1	7	2	1	0
1	3		2	14	2	1	0
1	1		1	4	1	1	0
1	2		1	12	1	1	0
1	1		1	7	2	1	0
1	2		1	7	2	1	0
1	2		1	2	1	1	0
3	1		1	24	2	1	0
1	4		1	2	1	2	0
1	1		1	7	1	1	0
1	1		1	8	1	1	0
1	3		3	10	3	1	0
1	1		1	3	1	1	0
1	5		1	5	3	1	0
1	2		8	4	1	2	0
1	1		2	3	1	1	0
1	1		2	5	1	1	0
1	1		18	4	1	1	0
1	1		1	8	1	2	0
1	2		1	16	1	1	0
1	1		1	11	2	1	0
1	1		1	6	2	3	0
2	2		7	2	2	1	0
1	3		1	10	1	6	0
2	1		1	10	1	1	0
1	1		1	1	1	1	0
1	2		1	1	2	1	0
2	2		3	9	1	1	0
1	1		3	9	1	1	0
1	1		6	12	1	2	0
1	1		1	3	3	1	0
1	4		1	4	1	1	0
1	1		9	12	1	1	0
2	1		1	18	2	1	0
1	2		1	23	1	1	0
2	2		2	9	1	2	0
1	1		2	13	3	3	0
1	1		3	25	2	1	0
1	1		5	8	2	1	0
1	1		3	5	3	2	0
1	1		3	2	1	1	0
2	2		1	17	1	1	0
1	1		1	8	1	1	0
2	3		1	12	5	2	0
1	1		3	2	1	1	0
1	1		3	7	3	2	0
1	1		1	7	1	2	0
1	3		2	1	2	1	0
1	1		5	14	1	1	0
1	1		1	4	1	3	0
1	2		2	15	2	1	0
1	2		1	17	1	1	0
1	1		3	8	2	1	0
2	1		3	13	1	1	0
2	2		1	14	2	2	0
1	2		1	7	2	1	0
1	2		1	6	3	1	0
1	1		1	20	3	1	0
1	2		4	9	1	1	0
1	1		1	10	2	1	0
1	2		1	12	1	2	0
2	1		2	9	1	2	0
1	1		1	10	1	1	0
1	1		2	6	1	1	0
1	1		3	5	1	1	0
2	1		5	11	3	1	0
1	1		2	7	1	3	0
2	3		2	13	2	1	0
1	1		1	22	1	1	0
2	1		6	8	1	1	0
1	2		2	12	2	2	0
1	1		1	10	1	1	0
1	1		1	3	1	2	0
1	1		1	4	1	2	0
2	4		1	4	1	1	0
1	2		3	7	1	1	0
1	1		3	8	1	1	0
1	3		1	9	1	2	0
1	1		1	3	1	1	0
1	2		2	4	1	1	0
1	1		1	10	1	1	0
1	1		1	13	1	1	0
1	5		1	6	1	1	0
1	1		1	2	1	1	0
1	2		4	4	2	1	0
1	1		1	2	6	1	0
2	1		1	5	1	1	0
1	2		1	11	1	3	0
1	1		1	21	1	1	0
1	1		6	8	2	3	0
1	2		2	13	1	2	0
1	2		2	11	1	1	0
1	1		1	1	2	3	0
1	1		3	1	1	1	0
1	2		1	13	1	1	0
1	6		4	5	1	2	0
1	1		1	13	1	2	0
1	1		3	6	1	1	0
1	1		23	19	1	1	0
1	4		4	8	1	1	0
1	1		1	8	1	1	0
1	1		2	15	4	3	0
1	2		7	3	1	2	0
2	1		1	15	2	1	0
1	2		2	12	1	1	0
1	2		3	4	1	1	0
1	1		4	13	3	1	0
1	2		3	14	3	2	0
1	1		1	9	1	1	0
2	3		3	11	1	2	0
2	4		1	13	1	1	0
1	1		8	9	1	2	0
1	2		1	7	2	1	0
2	2		1	16	2	1	0
1	2		1	4	1	1	0
2	1		2	5	1	1	0
1	1		1	3	3	2	0
1	1		6	51	2	1	0
1	4		7	6	2	2	0
1	3		1	9	2	1	0
1	1		1	11	1	1	0
1	1		2	22	1	2	0
1	2		1	12	1	2	0
4	2		1	8	1	2	0
1	1		2	11	1	1	0
1	1		6	9	1	2	0
1	1		1	11	3	1	0
1	1		5	2	7	2	0
1	1		7	4	1	1	0
1	3		2	6	1	2	0
1	1		3	1	1	3	0
1	1		1	4	1	2	0
1	1		1	15	1	1	0
1	1		2	2	2	1	0
2	3		1	13	1	2	0
1	1		3	10	1	3	0
1	1		2	2	2	1	0
2	3		2	17	1	2	0
1	2		1	9	1	3	0
1	2		2	12	1	1	0
1	1		1	4	1	4	0
1	1		1	10	1	1	0
1	1		1	2	1	1	0
1	1		1	12	1	2	0
1	3		1	4	1	2	0
1	1		1	20	1	1	0
2	4		1	7	1	1	0
2	1		6	5	2	1	0
2	2		1	16	3	1	0
1	3		3	6	1	1	0
2	2		21	14	1	1	0
1	3		3	4	1	1	0
1	1		2	11	1	1	0
1	2		1	7	3	1	0
1	1		4	7	1	1	0
1	2		1	4	1	1	0
2	2		2	14	1	1	0
1	3		2	22	4	1	0
1	3		1	4	1	1	0
1	2		1	11	1	1	0
1	1		3	3	1	1	0
2	2		1	7	2	3	0
1	1		5	8	1	2	0
1	1		1	5	1	1	0
1	1		1	2	1	1	0
1	3		1	13	1	1	0
1	1		1	7	2	1	0
1	1		2	18	2	1	0
1	6		9	10	2	1	0
1	2		1	3	1	1	0
1	4		5	10	1	1	0
1	2		1	5	4	1	0
1	1		2	12	2	1	0
1	1		1	6	1	1	0
1	1		1	9	1	1	0
1	1		1	6	1	1	0
1	1		2	15	1	1	0
1	2		1	1	1	1	0
1	3		1	4	1	2	0
1	2		1	3	1	1	0
1	1		1	18	1	4	0
2	1		1	18	1	2	0
2	2		5	3	1	1	0
1	1		1	2	1	1	0
1	1		1	8	1	2	0
1	1		2	15	1	4	0
1	1		1	7	1	1	0
2	4		6	4	2	1	0
1	4		1	8	1	1	0
1	1		1	7	3	1	0
1	1		1	5	1	1	0
1	1		25	19	3	1	0
1	1		1	3	1	1	0
1	1		1	26	2	1	0
1	1		2	1	1	1	0
1	3		1	16	1	1	0
1	1		2	13	1	1	0
1	1		1	5	1	1	0
1	1		2	13	1	2	0
1	2		1	17	2	1	0
1	1		5	9	1	2	0
1	1		3	10	1	1	0
1	3		1	10	1	1	0
1	1		2	12	1	1	0
2	1		1	3	1	1	0
1	1		5	10	2	1	0
1	4		1	17	2	1	0
1	1		1	17	1	1	0
1	3		2	5	1	1	0
1	2		2	12	1	1	0
1	3		3	16	1	1	0
1	1		1	13	2	1	0
1	1		1	2	2	1	0
1	1		1	4	5	1	0
1	1		4	6	1	2	0
1	2		2	16	3	2	0
1	5		1	6	1	2	0
2	3		1	27	2	1	0
1	1		1	1	1	2	0
1	2		1	23	2	1	0
1	1		1	9	2	2	0
1	3		2	10	1	1	0
1	1		1	15	1	2	0
1	2		1	5	2	3	0
1	1		4	4	1	1	0
1	1		1	8	1	1	0
2	2		1	2	2	3	0
1	1		1	28	1	1	0
1	2		3	4	1	2	0
1	2		1	12	3	1	0
2	2		1	18	1	1	0
1	1		1	18	1	2	0
1	1		2	14	1	1	0
2	1		1	9	1	1	0
2	7		1	8	2	1	0
1	1		9	9	1	1	0
1	2		4	12	1	1	0
1	1		1	11	3	1	0
1	2		1	7	1	2	0
1	1		2	1	2	2	0
2	1		1	6	1	2	0
1	1		1	2	2	3	0
1	5		8	8	1	1	0
1	3		2	3	1	2	0
1	1		2	14	4	1	0
1	4		1	13	2	1	0
2	2		2	11	2	1	0
1	3		1	10	1	3	0
1	2		2	2	1	1	0
1	1		7	5	1	1	0
1	2		1	10	2	1	0
1	1		2	3	1	1	0
1	1		1	10	4	2	0
1	2		1	11	1	2	0
1	1		1	6	1	1	0
1	2		1	22	3	1	0
1	2		2	10	1	2	0
1	1		1	10	3	3	0
1	1		1	5	2	1	0
2	1		7	11	1	1	0
1	1		2	4	1	2	0
1	1		1	4	1	1	0
1	1		1	4	2	1	0
1	1		3	3	2	1	0
1	2		6	12	1	1	0
1	3		2	8	1	1	0
1	1		1	4	1	1	0
1	2		3	1	1	1	0
1	1		10	5	1	1	0
2	1		1	8	1	1	0
1	1		1	8	2	2	0
1	3		1	17	1	2	0
1	3		1	23	1	1	0
1	2		1	6	1	1	0
1	2		1	5	3	2	0
1	4		2	42	1	1	0
1	4		9	3	3	2	0
1	3		4	18	2	1	0
1	4		1	12	2	1	0
2	1		1	7	2	1	0
1	2		1	11	1	2	0
1	1		2	5	2	1	0
1	2		3	16	1	3	0
2	4		1	8	3	3	0
1	1		1	10	1	1	0
2	1		1	10	1	1	0
2	2		1	20	1	1	0
2	3		5	16	1	2	0
1	3		6	9	1	1	0
1	1		1	4	1	1	0
1	1		2	7	1	3	0
1	2		3	12	3	1	0
1	1		4	2	1	2	0
1	1		1	8	1	1	0
6	1		2	2	3	2	0
1	2		1	1	2	1	0
1	1		1	9	1	1	0
2	3		3	23	1	1	0
1	2		1	4	1	1	0
1	3		5	18	1	1	0
1	6		2	16	1	1	0
1	4		1	3	2	2	0
3	2		1	13	1	1	0
1	2		1	6	2	1	0
1	3		3	14	2	1	0
1	1		3	2	1	1	0
2	2		1	4	2	3	0
1	2		2	7	2	2	0
1	2		2	12	1	1	0
1	1		1	11	2	1	0
1	4		1	13	1	1	0
2	3		4	4	2	1	0
1	1		4	2	3	1	0
1	7		9	8	3	2	0
1	2		2	10	1	1	0
1	2		1	17	2	1	0
1	1		2	14	1	2	0
1	4		1	1	2	1	0
1	1		2	17	1	1	0
1	3		2	14	1	1	0
1	1		1	9	2	1	0
2	2		2	8	2	2	0
1	3		1	7	2	2	0
2	2		2	9	1	3	0
1	2		5	16	1	1	0
1	1		1	14	3	2	0
1	3		1	9	1	1	0
2	1		2	2	2	2	0
1	3		1	2	1	1	0
1	1		2	9	2	1	0
2	1		1	4	1	1	0
1	1		16	8	2	1	0
3	1		3	16	1	3	0
1	4		1	7	1	2	0
1	2		2	8	1	1	0
1	1		1	8	2	2	0
1	1		2	3	3	1	0
1	6		1	3	1	1	0
1	2		8	7	1	1	0
2	2		1	4	1	2	0
2	1		3	6	1	2	0
2	1		1	9	2	1	0
1	1		1	6	2	1	0
1	3		1	12	1	3	0
2	1		1	8	1	2	0
1	3		4	7	3	1	0
1	3		1	5	1	2	0
2	2		1	9	1	2	0
1	1		12	4	1	1	0
1	1		1	4	1	1	0
1	1		3	16	2	1	0
1	3		2	13	1	1	0
2	3		1	5	1	1	0
1	1		1	7	1	1	0
2	2		1	2	4	5	0
1	1		3	19	2	2	0
3	3		1	11	2	5	0
2	1		5	10	1	2	0
1	1		1	17	2	1	0
1	1		2	2	1	1	0
1	1		2	6	2	2	0
1	1		2	11	1	1	0
1	2		1	15	3	1	0
5	2		1	7	1	1	0
1	1		1	13	1	4	0
1	1		1	7	1	1	0
1	3		1	14	1	1	0
1	1		8	13	2	1	0
1	5		30	10	1	3	0
1	1		1	9	1	1	0
1	2		1	12	1	1	0
1	2		7	11	1	1	0
2	6		1	1	1	1	0
3	2		3	2	1	1	0
1	1		1	4	1	1	0
1	1		1	8	1	1	0
2	2		4	8	1	1	0
2	4		1	4	3	1	0
1	1		1	4	1	1	0
[truncated: 8,116 more rows]
